# Supplementary material for: Prevalence and contributing factors of dental caries of 6-year-old children in four regions of China
Source: PeerJ. 2019 May 31;7:e6997. doi: 10.7717/peerj.6997 (PMC6546074; doi:10.7717/peerj.6997)
Supplement: Supplemental Information 1 [file peerj-07-6997-s001.zip]

Archive with 2 entries (2 files):
- dataset/clinical examination.xlsx
- dataset/questionnarie.xlsx
