# Supplementary material for: Prevalence and contributing factors of dental caries of 6-year-old children in four regions of China
Source: PeerJ. 2019 May 31;7:e6997. doi: 10.7717/peerj.6997 (PMC6546074; doi:10.7717/peerj.6997)
Supplement: Supplemental Information 1 [file peerj-07-6997-s001.zip › dataset/clinical examination.xlsx]

## Sheet: Sheet1
district	No	birthday	gender	exam date	age	examiner	16eruption	26eruption	36eruption	46eruption	16O	16M	16D	16B	16L	26O	26M	26D	26B	26L	36O	36M	36D	36B	36L	46O	46M	46D	46B	46L	15/55	14/54	13/53	12/52	11/51	21/61	22/62	23/63	24/64	25/65	35/75	34/74	33/73	32/72	31/71	41/81	42/82	43/83	44/84
1	101001	2008-03-28	1	2014-11-19	6	2	4	4	4	4	7	7	7	7	7	7	7	7	7	7	7	7	7	7	7	7	7	7	7	7	A	A	A	B	B	B	B	A	A	B	B	B	A	A	A	A	A	A	B
1	101002	2008-09-30	1	2014-11-19	6	1	4	4	4	4	7	7	7	7	7	7	7	7	7	7	7	7	7	7	7	7	7	7	7	7	B	B	A	B	A	A	B	A	A	B	B	A	A	A	0	0	A	A	B
1	101003	2008-11-02	2	2014-11-19	6	2	4	4	4	4	7	7	7	7	7	7	7	7	7	7	7	7	7	7	7	7	7	7	7	7	B	A	A	A	A	A	A	A	A	B	B	B	A	A	A	A	A	A	B
1	101004	2008-11-07	1	2014-11-19	6	1	4	4	4	4	7	7	7	7	7	7	7	7	7	7	7	7	7	7	7	7	7	7	7	7	B	B	B	B	B	B	B	B	B	B	B	A	A	A	A	A	A	A	A
1	101005	2008-11-18	2	2014-11-19	6	2	0	0	0	0	0	0	0	0	0	0	0	0	0	0	0	0	0	0	0	0	0	0	0	0	A	B	A	A	7	A	A	A	B	A	B	B	A	A	0	0	7	A	B
1	101006	2008-10-01	2	2014-11-19	6	1	4	4	4	2	7	7	7	7	7	7	7	7	7	7	7	7	7	7	7	0	0	0	0	0	B	B	A	A	B	B	A	A	B	B	B	B	A	7	A	A	7	A	B
1	101009	2008-03-28	1	2014-11-19	6	2	0	2	2	2	0	0	0	0	0	0	0	0	0	0	0	0	0	0	0	0	0	0	0	0	A	B	A	7	0	0	7	A	B	B	B	B	B	0	0	0	7	B	B
1	101010	2008-09-17	1	2014-11-19	6	1	4	4	4	4	7	7	7	7	7	7	7	7	7	7	7	7	7	7	7	7	7	7	7	7	A	B	A	B	B	B	B	A	B	A	A	A	A	A	A	A	A	A	B
1	101011	2008-06-01	1	2014-11-19	6	2	4	4	4	4	7	7	7	7	7	7	7	7	7	7	7	7	7	7	7	7	7	7	7	7	A	A	A	A	A	A	A	A	A	A	A	A	A	A	A	A	A	A	A
1	101013	2008-01-27	2	2014-11-19	6	2	4	3	0	0	7	7	7	7	7	0	7	7	7	7	1	0	0	0	0	1	0	0	0	0	B	A	A	B	B	B	B	B	B	A	A	B	A	A	0	0	A	A	B
1	101015	2008-04-29	1	2014-11-19	6	2	0	4	4	4	0	0	0	0	0	7	7	7	7	7	7	7	7	7	7	7	7	7	7	7	B	A	A	A	A	A	A	A	A	B	B	A	A	A	0	0	0	A	A
1	101016	2008-01-19	1	2014-11-19	6	1	0	0	0	0	0	0	0	0	0	0	0	0	0	0	1	0	0	0	0	1	0	0	0	0	E	E	A	7	0	0	7	B	E	B	E	B	B	0	0	0	0	B	B
1	101017	2008-07-17	1	2014-11-19	6	2	4	4	4	4	7	7	7	7	7	7	7	7	7	7	7	7	7	7	7	7	7	7	7	7	B	B	A	A	A	A	A	A	B	B	B	B	A	A	A	A	A	A	B
1	101018	2008-10-07	1	2014-11-19	6	1	4	2	2	2	7	7	7	7	7	0	0	0	0	0	0	0	0	0	0	0	0	0	0	0	A	A	A	B	A	0	A	A	A	B	B	B	A	0	0	0	A	A	B
1	101020	2008-04-28	2	2014-11-19	6	1	4	2	2	2	7	7	7	7	7	0	0	0	0	0	0	0	0	0	0	0	0	0	0	0	B	B	A	A	B	B	A	A	B	B	B	B	B	A	0	0	A	A	B
1	101022	2008-02-03	2	2014-11-19	6	1	4	4	2	2	7	7	7	7	7	7	7	7	7	7	0	0	0	0	0	0	0	0	0	0	A	A	A	A	A	A	A	A	A	A	A	A	A	A	A	A	A	A	A
1	101023	2007-12-20	1	2014-11-19	6	2	0	0	0	0	0	0	0	0	0	0	0	0	0	0	0	0	0	0	0	0	0	0	0	0	B	A	A	B	0	0	B	A	E	B	B	X	A	0	0	0	A	B	B
1	101024	2008-11-10	2	2014-11-19	6	1	4	4	2	2	7	7	7	7	7	7	7	7	7	7	0	0	0	0	0	0	0	0	0	0	B	B	B	A	B	B	B	B	B	B	B	B	B	A	A	A	B	A	B
1	101025	2008-03-24	1	2014-11-19	6	2	0	0	0	0	0	0	0	0	0	0	0	0	0	0	0	0	0	0	0	0	0	0	0	0	B	B	A	7	0	0	7	B	B	B	B	B	A	0	0	0	0	A	B
1	101026	2008-09-01	2	2014-11-19	6	1	4	4	2	0	7	7	7	7	7	7	7	7	7	7	1	0	0	0	0	0	0	0	0	0	B	B	A	B	B	B	B	A	B	B	B	B	A	A	A	A	A	A	B
1	101028	2008-10-26	2	2014-11-19	6	1	4	4	2	2	7	7	7	7	7	7	7	7	7	7	0	0	0	0	0	0	0	0	0	0	B	B	A	A	B	B	A	A	B	B	B	A	A	A	A	A	A	A	B
1	101029	2008-04-09	2	2014-11-19	6	2	0	0	0	0	0	0	0	0	0	0	0	0	0	0	0	0	0	0	0	0	0	0	0	0	A	B	A	B	0	0	A	A	C	A	B	B	A	7	0	0	0	A	B
1	101032	2008-05-10	1	2014-11-19	6	1	4	4	0	0	7	7	7	7	7	7	7	7	7	7	0	0	0	0	0	0	0	0	0	0	B	B	A	B	B	7	B	A	B	B	B	B	A	A	0	0	A	A	B
1	101033	2008-10-22	2	2014-11-19	6	2	0	0	0	0	0	0	0	0	0	0	0	0	0	0	0	0	0	0	0	0	0	0	0	0	B	A	A	B	B	B	B	A	A	B	B	B	A	A	0	0	A	A	B
1	101034	2008-05-10	2	2014-11-19	6	1	4	4	2	2	7	7	7	7	7	7	7	7	7	7	0	0	0	0	0	0	0	0	0	0	B	B	A	A	7	7	A	A	B	B	B	B	A	A	0	0	A	A	B
1	101035	2008-04-03	2	2014-11-19	6	2	0	0	0	0	0	0	0	0	0	0	0	0	0	0	0	0	0	0	0	0	0	0	0	0	B	A	A	A	0	0	A	A	A	B	B	B	A	A	0	0	7	A	A
1	101036	2008-09-21	2	2014-11-19	6	1	4	4	3	3	7	7	7	7	7	7	7	7	7	7	0	7	7	7	7	0	7	7	7	7	B	B	A	B	B	B	B	A	B	B	B	B	B	A	0	7	A	B	B
1	101037	2008-09-09	1	2014-11-19	6	2	0	0	0	0	0	0	0	0	0	0	0	0	0	0	0	0	0	0	0	0	0	0	0	0	A	A	A	A	A	A	A	A	A	A	A	A	A	A	A	A	A	A	A
1	101038	2007-12-08	1	2014-11-19	6	1	0	0	0	0	0	0	0	0	0	0	0	0	0	0	0	0	0	0	0	0	0	0	0	0	B	A	B	B	0	0	A	A	B	A	B	B	A	0	0	0	0	A	B
1	101039	2008-09-09	1	2014-11-19	6	2	4	4	4	4	7	7	7	7	7	7	7	7	7	7	7	7	7	7	7	7	7	7	7	7	B	A	A	B	B	B	B	A	B	B	B	B	B	B	0	0	A	B	B
1	101040	2008-08-12	2	2014-11-19	6	1	2	2	2	2	0	0	0	0	0	0	0	0	0	0	1	0	0	0	0	0	0	0	0	0	B	B	B	7	0	7	B	B	B	B	B	B	A	7	0	0	0	A	B
1	101041	2008-08-03	2	2014-11-19	6	2	4	4	2	2	7	7	7	7	7	7	7	7	7	7	0	0	0	0	0	0	0	0	0	0	B	B	A	B	B	7	B	A	B	B	B	B	A	7	0	0	0	B	B
1	101042	2008-04-16	2	2014-11-19	6	1	4	4	2	3	7	7	7	7	7	7	7	7	7	7	0	0	0	0	0	0	7	7	7	7	B	A	B	A	B	B	B	A	A	B	B	B	A	A	0	0	A	A	A
1	101043	2008-08-31	2	2014-11-19	6	2	4	4	0	0	7	7	7	7	7	7	7	7	7	7	0	0	0	0	0	0	0	0	0	0	A	B	A	B	B	A	A	A	A	A	B	B	A	A	0	0	A	A	B
1	101044	2008-09-04	2	2014-11-19	6	2	4	4	4	4	7	7	7	7	7	7	7	7	7	7	7	7	7	7	7	7	7	7	7	7	B	B	B	B	B	B	B	A	B	B	A	A	A	0	0	0	0	A	A
1	101046	2008-06-18	2	2014-11-19	6	2	2	4	4	4	0	0	0	0	0	7	7	7	7	7	7	7	7	7	7	7	7	7	7	7	B	B	A	A	A	A	A	B	B	B	B	B	A	A	0	0	A	A	B
1	101047	2008-03-04	1	2014-11-19	6	1	4	4	3	2	7	7	7	7	7	7	7	7	7	7	0	7	7	7	7	0	0	0	0	0	B	B	A	A	A	A	A	A	C	B	B	C	A	A	A	0	A	A	A
1	101048	2008-10-17	2	2014-11-19	6	2	0	0	0	0	0	0	0	0	0	0	0	0	0	0	0	0	0	0	0	0	0	0	0	0	B	A	A	X	A	A	A	A	B	B	B	B	A	A	A	A	A	A	B
1	101049	2008-09-29	1	2014-11-19	6	1	4	4	2	2	7	7	7	7	7	7	7	7	7	7	0	0	0	0	0	0	0	0	0	0	A	A	A	A	0	A	7	A	A	A	A	A	A	0	0	0	0	A	A
1	101050	2008-02-17	1	2014-11-19	6	2	0	0	2	2	0	0	0	0	0	0	0	0	0	0	1	0	0	0	0	1	0	0	0	0	A	B	B	A	B	B	B	B	B	B	B	B	A	A	0	0	A	A	B
1	101051	2008-04-18	2	2014-11-19	6	2	4	4	4	4	7	7	7	7	7	7	7	7	7	7	7	7	7	7	7	7	7	7	7	7	B	A	A	B	B	A	A	A	A	B	A	B	B	A	0	0	A	A	B
1	101052	2008-09-12	2	2014-11-19	6	1	2	2	2	2	0	0	0	0	0	0	0	0	0	0	0	0	0	0	0	0	0	0	0	0	A	B	A	A	A	A	A	A	B	A	A	B	A	A	A	A	A	A	A
1	101053	2008-08-13	1	2014-11-19	6	2	4	4	0	0	7	7	7	7	7	7	7	7	7	7	0	0	0	0	0	0	0	0	0	0	A	A	A	B	7	7	B	A	A	A	B	B	A	0	0	0	0	A	B
1	101054	2008-01-30	2	2014-11-19	6	1	0	0	0	0	0	0	0	0	0	0	0	0	0	0	0	0	0	0	0	0	0	0	0	0	X	X	A	7	0	0	0	A	B	A	X	A	A	0	0	0	0	A	B
1	101056	2008-03-21	2	2014-11-19	6	1	2	0	2	2	0	0	0	0	0	0	0	0	0	0	0	0	0	0	0	0	0	0	0	0	D	D	A	0	0	7	A	A	D	D	D	D	B	0	0	0	0	A	D
1	101057	2008-09-09	2	2014-11-19	6	2	4	4	4	4	7	7	7	7	7	7	7	7	7	7	7	7	7	7	7	7	7	7	7	7	A	A	A	A	A	A	A	A	A	A	A	A	A	A	A	A	A	A	A
1	101058	2008-07-05	2	2014-11-19	6	1	0	0	0	0	1	0	0	0	0	1	0	0	0	1	1	0	0	0	0	1	0	0	0	0	B	B	A	0	D	0	0	A	B	B	B	B	B	0	0	0	0	A	B
1	101060	2008-06-05	1	2014-11-19	6	2	3	4	4	2	0	7	7	7	7	7	7	7	7	7	7	7	7	7	7	0	0	0	0	0	B	A	A	A	A	B	A	A	A	B	B	A	A	0	0	0	0	A	B
1	101062	2008-09-18	1	2014-11-19	6	2	4	2	2	2	7	7	7	7	7	0	0	0	0	0	0	0	0	0	0	0	0	0	0	0	B	B	A	A	B	B	A	A	A	B	B	B	A	A	0	0	A	A	B
1	101063	2008-07-31	1	2014-11-19	6	1	4	4	4	4	7	7	7	7	7	7	7	7	7	7	7	7	7	7	7	7	7	7	7	7	A	A	A	A	A	A	A	A	A	A	A	A	A	A	0	0	A	A	A
1	101064	2008-04-16	2	2014-11-19	6	2	0	0	0	0	0	0	0	0	0	0	0	0	0	0	0	0	0	0	0	0	0	0	0	0	B	A	A	7	0	0	0	A	B	B	B	B	A	0	0	0	0	A	B
1	101066	2008-04-15	1	2014-11-19	6	2	2	3	0	2	0	0	0	0	0	0	7	7	7	7	0	0	0	0	0	0	0	0	0	0	B	B	A	A	0	0	B	A	A	A	B	B	A	7	0	0	7	A	B
1	101067	2008-05-13	2	2014-11-19	6	1	3	3	2	2	0	7	7	7	7	0	7	7	7	7	0	0	0	0	0	0	0	0	0	0	B	B	A	A	0	0	A	A	A	B	B	A	A	A	A	A	A	A	B
1	101068	2008-09-16	2	2014-11-19	6	2	0	0	0	0	0	0	0	0	0	0	0	0	0	0	0	0	0	0	0	0	0	0	0	0	B	B	A	A	0	0	A	A	B	B	B	B	A	A	0	0	A	A	B
1	101069	2008-04-13	1	2014-11-19	6	1	0	0	0	0	0	0	0	0	0	0	0	0	0	0	0	0	0	0	0	0	0	0	0	0	B	B	A	A	A	A	A	A	A	B	B	B	A	A	0	0	A	A	B
1	101070	2008-07-02	1	2014-11-19	6	2	0	0	0	0	0	0	0	0	0	0	0	0	0	0	0	0	0	0	0	0	0	0	0	0	B	A	A	A	0	0	A	A	A	B	B	B	A	7	0	0	7	A	A
1	101071	2008-03-04	1	2014-11-19	6	1	3	2	0	0	0	7	7	7	7	0	0	0	0	0	0	0	0	0	0	0	0	0	0	0	B	B	A	A	A	A	A	A	B	B	B	B	A	0	0	0	A	A	B
1	101072	2008-06-12	1	2014-11-19	6	2	0	0	0	0	0	0	0	0	0	0	0	0	0	0	0	0	0	0	0	0	0	0	0	0	B	A	B	B	0	0	B	A	E	A	B	B	A	A	0	0	A	A	A
1	101073	2008-07-25	1	2014-11-19	6	1	4	2	0	0	7	7	7	7	7	0	0	0	0	0	0	0	0	0	0	0	0	0	0	0	B	B	A	A	A	A	A	A	A	B	A	B	A	A	A	A	A	A	B
1	101074	2008-07-12	1	2014-11-19	6	2	0	0	0	0	0	0	0	0	0	0	0	0	0	0	2	0	0	2	0	2	0	0	0	0	B	B	B	A	0	0	7	A	A	B	B	B	A	0	0	0	0	A	B
1	101075	2008-06-01	2	2014-11-19	6	1	0	0	0	0	0	0	0	0	0	0	0	0	0	0	0	0	0	0	0	0	0	0	0	0	B	B	A	A	0	0	A	A	B	B	B	B	A	0	0	0	0	A	A
1	101076	2008-04-06	2	2014-11-19	6	2	2	2	2	2	0	0	0	0	0	0	0	0	0	0	0	0	0	0	0	0	0	0	0	0	B	C	A	A	0	0	A	A	A	B	B	B	A	0	0	0	0	A	B
1	101078	2008-09-14	1	2014-11-19	6	1	2	2	1	0	0	0	0	0	0	0	0	0	0	0	0	0	0	0	0	0	0	0	0	0	B	A	A	A	B	B	A	A	B	B	B	B	A	A	0	0	A	A	B
1	101082	2008-02-13	1	2014-11-19	6	1	0	0	0	0	0	0	0	0	0	0	0	0	0	0	0	0	0	0	0	0	0	0	0	0	B	B	A	A	A	A	A	A	B	B	B	B	A	0	0	0	7	A	A
1	101083	2008-02-23	2	2014-11-19	6	2	0	0	0	0	0	0	0	0	0	0	0	0	0	0	0	0	0	0	0	0	0	0	0	0	A	A	A	A	A	A	A	A	A	A	A	B	A	A	A	A	A	A	B
1	101084	2008-08-26	1	2014-11-19	6	1	4	4	3	3	7	7	7	7	7	7	7	7	7	7	0	7	7	7	7	0	7	7	7	7	B	A	A	A	7	7	A	A	A	A	B	B	A	0	0	0	0	A	B
1	101085	2008-04-26	1	2014-11-19	6	2	4	4	2	0	7	7	7	7	7	7	7	7	7	7	0	0	0	0	0	0	0	0	0	0	B	B	A	A	0	0	A	A	B	B	B	B	A	0	0	0	0	A	B
1	101086	2008-04-13	1	2014-11-19	6	1	2	2	0	0	0	0	0	0	0	0	0	0	0	0	0	0	0	0	0	0	0	0	0	0	B	B	A	B	0	0	A	A	B	B	B	B	A	0	0	0	0	A	B
1	101087	2008-09-16	2	2014-11-19	6	2	0	0	0	0	0	0	0	0	0	0	0	0	0	0	0	0	0	0	0	0	0	0	0	0	B	B	A	A	0	0	7	A	B	B	B	B	A	0	0	0	0	B	E
1	101088	2008-09-18	1	2014-11-19	6	1	0	0	0	0	0	0	0	0	0	0	0	0	0	0	0	0	0	0	0	1	0	0	0	0	B	B	A	A	0	0	0	A	B	B	B	B	A	0	0	0	0	A	B
1	101089	2008-08-16	2	2014-11-19	6	2	0	0	0	0	0	0	0	0	0	0	0	0	0	0	0	0	0	0	0	0	0	0	0	0	A	A	A	A	A	A	A	A	B	B	B	B	A	A	0	0	7	A	B
1	101090	2008-09-14	1	2014-11-19	6	1	0	2	0	0	0	0	0	0	0	0	0	0	0	0	0	0	0	0	0	0	0	0	0	0	B	A	A	A	0	0	A	A	A	B	B	B	A	A	0	0	A	A	B
1	101092	2008-04-16	2	2014-11-19	6	1	4	4	0	0	7	7	7	7	7	7	7	7	7	7	0	0	0	0	0	0	0	0	0	0	B	B	A	A	0	0	A	A	A	B	B	B	A	A	0	0	A	A	B
1	101093	2008-07-16	1	2014-11-19	6	2	3	0	0	0	0	7	7	7	7	0	0	0	0	0	0	0	0	0	0	0	0	0	0	0	B	B	A	A	0	0	A	A	B	B	B	A	A	A	0	0	A	A	B
1	101095	2007-12-06	2	2014-11-19	6	2	3	3	2	2	0	7	7	7	7	0	7	7	7	7	0	0	0	0	0	0	0	0	0	0	B	A	A	A	7	0	A	A	A	B	A	B	A	A	0	0	A	A	B
1	101096	2008-04-28	1	2014-11-19	6	1	0	0	0	0	0	0	0	0	0	0	0	0	0	0	0	0	0	0	0	0	0	0	0	0	B	B	A	A	0	0	A	A	B	B	B	A	A	A	0	0	A	A	B
1	101097	2008-07-16	2	2014-11-19	6	2	0	0	0	0	0	0	0	0	0	0	0	0	0	0	0	0	0	0	0	0	0	0	0	0	B	B	A	A	0	0	A	A	B	B	B	B	A	7	0	0	0	A	B
1	101098	2007-12-15	1	2014-11-19	6	1	0	3	2	0	0	0	0	0	0	0	7	7	7	7	0	0	0	0	0	0	0	0	0	0	B	B	A	A	0	0	A	A	B	B	B	B	A	0	0	0	0	A	B
1	102001	2008-01-23	2	2014-11-20	6	2	4	4	4	4	7	7	7	7	7	7	7	7	7	7	7	7	7	7	7	7	7	7	7	7	B	B	A	A	A	B	A	A	B	B	B	B	A	A	A	A	A	A	B
1	102002	2008-04-23	1	2014-11-20	6	1	0	2	2	2	0	0	0	0	0	0	0	0	0	0	0	0	0	0	0	0	0	0	0	0	A	B	A	A	A	A	A	A	B	A	A	B	A	A	0	0	0	A	A
1	102003	2008-04-23	2	2014-11-20	6	2	4	4	3	4	7	7	7	7	7	7	7	7	7	7	0	7	7	7	7	7	7	7	7	7	A	A	A	A	A	A	A	A	A	A	B	B	A	A	A	A	A	A	B
1	102004	2008-08-02	2	2014-11-20	6	1	4	4	4	4	7	7	7	7	7	7	7	7	7	7	7	7	7	7	7	7	7	7	7	7	B	B	A	A	7	A	A	A	B	B	B	B	B	A	A	A	A	B	A
1	102006	2008-02-11	1	2014-11-20	6	1	4	0	2	2	7	7	7	7	7	0	0	0	0	0	0	0	0	0	0	0	0	0	0	0	A	A	A	A	A	A	A	A	B	A	A	A	A	B	A	A	A	A	B
1	102007	2008-09-08	2	2014-11-20	6	2	0	0	3	3	0	0	0	0	0	0	0	0	0	0	0	7	7	7	7	0	7	7	7	7	A	A	A	A	B	B	A	A	A	B	B	A	A	0	0	0	0	A	B
1	102008	2008-09-21	1	2014-11-20	6	1	4	4	4	4	7	7	7	7	7	7	7	7	7	7	7	7	7	7	7	7	7	7	7	7	A	A	A	A	A	A	A	A	A	A	A	A	A	A	A	A	A	A	A
1	102009	2008-05-23	1	2014-11-20	6	2	4	4	4	4	7	7	7	7	7	7	7	7	7	7	7	7	7	7	7	7	7	7	7	7	A	A	A	A	A	A	A	A	A	B	B	B	A	A	A	0	A	A	B
1	102010	2008-03-03	1	2014-11-20	6	1	2	2	2	2	0	0	0	0	0	0	0	0	0	0	0	0	0	0	0	0	0	0	0	0	A	A	A	A	A	A	A	A	A	A	A	A	A	A	0	0	A	A	A
1	102012	2008-10-15	1	2014-11-20	6	1	4	4	4	4	7	7	7	7	7	7	7	7	7	7	7	7	7	7	7	7	7	7	7	7	B	B	A	A	A	A	A	A	A	B	A	A	A	A	7	A	A	A	A
1	102013	2008-10-22	1	2014-11-20	6	2	4	4	4	4	7	7	7	7	7	7	7	7	7	7	7	7	7	7	7	7	7	7	7	7	A	A	A	B	B	7	B	A	A	A	A	A	A	A	0	A	A	A	A
1	102014	2008-06-01	2	2014-11-20	6	1	2	4	2	2	0	0	0	0	0	7	7	7	7	7	2	0	0	0	0	1	0	0	0	0	B	B	A	B	B	B	B	A	B	B	B	B	B	A	A	A	A	B	B
1	102015	2008-05-25	1	2014-11-20	6	2	0	0	2	2	0	0	0	0	0	0	0	0	0	0	1	0	0	0	0	0	0	0	0	0	B	B	B	B	0	B	B	B	B	B	E	E	B	0	0	0	0	B	E
1	102017	2008-02-07	2	2014-11-20	6	2	0	0	0	0	0	0	0	0	0	0	0	0	0	0	0	0	0	0	0	0	0	0	0	0	A	A	A	A	0	0	A	A	B	A	A	A	A	0	0	0	0	A	A
1	102018	2008-04-15	1	2014-11-20	6	1	2	2	2	2	0	0	0	0	0	0	0	0	0	0	0	0	0	0	0	0	0	0	0	0	B	A	A	A	0	0	A	A	A	A	B	B	A	A	0	0	0	A	B
1	102019	2008-01-06	1	2014-11-20	6	2	4	4	4	3	7	7	7	7	7	7	7	7	7	7	7	7	7	7	7	0	7	7	7	7	B	A	A	A	0	0	A	A	A	A	B	A	A	0	0	0	0	A	B
1	102020	2007-11-27	1	2014-11-20	6	1	0	0	0	0	0	0	0	0	0	0	0	0	0	0	0	0	0	0	0	0	0	0	0	0	A	A	A	A	0	0	A	A	A	A	A	B	A	0	0	0	A	A	B
1	102021	2008-05-07	2	2014-11-20	6	2	0	0	0	0	0	0	0	0	0	0	0	0	0	0	0	0	0	0	0	1	0	0	0	0	A	A	A	B	7	7	B	A	A	A	B	A	A	0	0	0	7	B	A
1	102024	2008-09-28	2	2014-11-20	6	1	4	4	4	4	7	7	7	7	7	7	7	7	7	7	7	7	7	7	7	7	7	7	7	7	A	A	A	A	B	B	B	A	A	A	A	A	B	A	A	A	A	B	A
1	102025	2008-04-02	2	2014-11-20	6	2	0	0	0	0	1	0	0	0	0	1	0	0	0	0	1	0	0	0	0	1	0	0	0	0	B	B	A	B	0	0	A	A	B	B	B	B	A	0	0	0	0	A	B
1	102026	2008-01-09	2	2014-11-20	6	1	1	1	2	4	0	0	0	0	0	0	0	0	0	0	0	0	0	0	0	7	7	7	7	7	A	A	A	A	B	B	A	A	A	A	A	B	A	A	0	0	A	A	B
1	102027	2008-02-05	1	2014-11-20	6	2	4	0	3	3	7	7	7	7	7	0	0	0	0	0	0	7	7	7	7	0	7	7	7	7	B	B	B	B	7	0	B	A	B	B	E	B	A	A	0	0	A	A	B
1	102029	2008-03-22	1	2014-11-20	6	1	4	4	4	4	7	7	7	7	7	7	7	7	7	7	7	7	7	7	7	7	7	7	7	7	A	B	A	A	B	B	A	A	A	A	A	A	A	A	A	A	A	A	A
1	102031	2007-12-25	2	2014-11-20	6	2	4	4	0	0	7	7	7	7	7	7	7	7	7	7	1	0	0	0	0	1	0	0	0	0	B	B	A	B	B	B	B	B	A	B	B	B	B	B	B	B	B	B	B
1	102032	2008-09-25	1	2014-11-20	6	1	0	0	0	0	0	0	0	0	0	0	0	0	0	0	0	0	0	0	0	0	0	0	0	0	A	A	A	A	A	A	A	A	A	A	A	A	A	A	0	0	A	A	A
1	102033	2008-10-11	1	2014-11-20	6	2	3	4	3	2	0	7	7	7	7	7	7	7	7	7	0	7	7	7	7	0	0	0	0	0	B	B	A	A	A	A	A	A	B	B	A	B	A	A	0	A	A	A	B
1	102037	2008-02-13	2	2014-11-20	6	2	4	4	0	3	7	7	7	7	7	7	7	7	7	7	0	0	0	0	0	0	7	7	7	7	A	B	A	7	0	0	7	A	A	B	B	B	A	0	0	0	0	A	B
1	102038	2008-10-16	1	2014-11-20	6	1	4	4	2	2	7	7	7	7	7	7	7	7	7	7	0	0	0	0	0	0	0	0	0	0	A	A	A	A	A	A	A	A	A	A	B	B	A	A	0	0	A	A	B
1	102040	2008-10-15	1	2014-11-20	6	1	0	0	4	2	0	0	0	0	0	0	0	0	0	0	7	7	7	7	7	0	0	0	0	0	A	A	A	A	B	B	A	A	A	A	B	B	A	0	0	0	A	A	B
1	102041	2008-02-17	1	2014-11-20	6	2	4	4	3	2	7	7	7	7	7	7	7	7	7	7	0	7	7	7	7	0	0	0	0	0	A	A	A	A	7	7	A	A	A	A	B	A	A	7	0	0	A	A	A
1	102042	2008-10-23	1	2014-11-20	6	1	4	4	4	3	7	7	7	7	7	7	7	7	7	7	7	7	7	7	7	0	7	7	7	7	B	B	B	B	B	B	B	A	B	B	B	B	A	A	A	A	A	A	B
1	102043	2008-08-06	1	2014-11-20	6	2	4	4	4	4	7	7	7	7	7	7	7	7	7	7	7	7	7	7	7	7	7	7	7	7	A	A	A	A	A	A	A	A	B	B	A	A	A	A	0	0	7	A	B
1	102044	2008-09-13	1	2014-11-20	6	1	4	4	2	4	7	7	7	7	7	7	7	7	7	7	0	0	0	0	0	7	7	7	7	7	A	A	A	A	0	0	A	A	A	A	A	A	A	0	0	0	0	A	A
1	102045	2008-04-17	1	2014-11-20	6	1	4	4	4	4	7	7	7	7	7	7	7	7	7	7	7	7	7	7	7	7	7	7	7	7	B	A	A	B	B	B	B	A	A	B	A	A	A	A	A	A	A	A	B
1	102046	2008-10-01	1	2014-11-20	6	1	4	4	2	2	7	7	7	7	7	7	7	7	7	7	0	0	0	0	0	0	0	0	0	0	B	B	A	B	0	0	B	B	B	B	B	B	A	A	0	0	A	A	B
1	102047	2008-05-11	1	2014-11-20	6	1	2	4	2	0	0	0	0	0	0	7	7	7	7	7	0	0	0	0	0	4	0	0	0	0	A	B	A	A	A	A	A	A	C	A	A	A	A	A	0	0	A	A	A
1	102048	2008-07-01	1	2014-11-20	6	1	2	2	2	2	0	0	0	0	0	0	0	0	0	0	0	0	0	0	0	0	0	0	0	0	A	A	A	A	0	0	A	A	A	A	B	B	A	A	0	0	0	A	A
1	102049	2008-05-10	2	2014-11-20	6	1	0	0	0	0	0	0	0	0	0	0	0	0	0	0	1	0	0	0	0	1	0	0	0	0	B	B	A	A	A	A	A	A	A	B	A	A	A	0	0	0	0	A	A
1	102050	2008-08-12	2	2014-11-20	6	1	2	4	2	2	0	0	0	0	0	7	7	7	7	7	0	0	0	0	0	0	0	0	0	0	B	B	B	B	0	0	B	B	B	A	B	B	A	0	0	0	0	A	B
1	102051	2008-10-21	2	2014-11-20	6	1	0	0	0	0	0	0	0	0	0	0	0	0	0	0	0	0	0	0	0	0	0	0	0	0	A	B	A	A	0	0	B	B	B	B	B	B	A	0	A	A	0	A	B
1	102052	2008-01-16	1	2014-11-20	6	1	0	2	2	2	0	0	0	0	0	0	0	0	0	0	0	0	0	0	0	0	0	0	0	0	C	C	A	A	0	0	A	A	C	B	B	B	A	0	0	0	0	A	C
1	102053	2008-09-04	1	2014-11-20	6	1	4	4	2	4	7	7	7	7	7	7	7	7	7	7	0	0	0	0	0	7	7	7	7	7	A	A	A	A	A	7	A	A	A	A	A	A	A	A	0	0	A	A	B
1	102055	2008-10-23	2	2014-11-20	6	1	2	0	2	2	0	0	0	0	0	0	0	0	0	0	0	0	0	0	0	0	0	0	0	0	A	B	A	B	0	B	7	A	B	B	B	B	A	7	0	0	7	A	B
1	102058	2007-11-30	1	2014-11-20	6	1	2	2	2	2	0	0	0	0	0	0	0	0	0	0	0	0	0	0	0	0	0	0	0	0	B	B	A	A	0	0	A	A	A	A	B	B	A	0	0	0	0	A	B
1	102059	2008-01-05	1	2014-11-20	6	2	0	0	2	2	0	0	0	0	0	0	0	0	0	0	0	0	0	0	0	0	0	0	0	0	A	A	A	A	0	0	A	A	A	A	A	A	A	0	0	0	0	A	A
1	102060	2008-03-18	2	2014-11-20	6	2	0	0	0	0	0	0	0	0	0	0	0	0	0	0	0	0	0	0	0	0	0	0	0	0	A	A	A	A	0	7	A	A	A	A	A	A	A	B	0	0	B	B	A
1	102061	2008-02-20	1	2014-11-20	6	2	0	0	0	0	0	0	0	0	0	0	0	0	0	0	1	0	1	1	0	1	0	0	0	0	B	B	A	A	A	0	A	A	A	A	B	B	A	A	0	0	A	A	A
1	102062	2008-10-13	1	2014-11-20	6	2	4	4	4	4	7	7	7	7	7	7	7	7	7	7	7	7	7	7	7	7	7	7	7	7	A	A	A	A	B	B	A	A	A	A	A	B	A	A	0	0	A	A	B
1	102063	2008-02-14	1	2014-11-20	6	2	0	0	0	0	0	0	0	0	0	0	0	0	0	0	0	0	0	0	0	0	0	0	0	0	A	A	A	A	A	A	A	A	A	A	A	A	A	0	0	0	0	A	A
1	102064	2008-03-06	2	2014-11-20	6	2	2	3	2	2	0	0	0	0	0	0	7	7	7	7	0	0	0	0	0	0	0	0	0	0	B	B	A	A	0	0	A	A	A	B	B	B	A	0	0	0	0	A	B
1	102065	2008-02-15	1	2014-11-20	6	2	0	0	2	2	1	0	0	0	0	1	0	0	0	0	1	0	0	0	0	1	0	0	0	0	B	E	A	A	B	A	A	A	B	B	B	B	A	A	0	0	A	A	B
1	102066	2008-09-07	1	2014-11-20	6	2	2	2	2	2	0	0	0	0	0	0	0	0	0	0	0	0	0	0	0	0	0	0	0	0	A	A	A	A	A	A	7	A	A	A	A	A	A	A	0	0	A	A	A
1	102068	2008-04-08	2	2014-11-20	6	2	0	0	0	0	0	0	0	0	0	0	0	0	0	0	0	0	0	0	0	0	0	0	0	0	B	B	A	7	0	0	7	A	A	A	B	B	A	0	0	0	0	A	B
1	102070	2008-11-08	2	2014-11-20	6	2	4	4	3	4	7	7	7	7	7	7	7	7	7	7	0	7	7	7	7	7	7	7	7	7	B	B	A	B	B	0	B	A	B	B	B	B	A	A	0	0	7	A	B
1	102071	2007-12-25	1	2014-11-20	6	2	4	4	3	3	7	7	7	7	7	7	7	7	7	7	0	7	7	7	7	0	7	7	7	7	A	A	A	A	A	B	B	A	D	A	A	A	A	A	0	0	A	A	D
1	102072	2008-09-05	1	2014-11-20	6	2	4	4	4	4	7	7	7	7	7	7	7	7	7	7	7	7	7	7	7	7	7	7	7	7	A	A	A	A	B	B	A	A	B	A	B	A	A	A	A	A	A	A	B
1	102073	2008-07-27	1	2014-11-20	6	2	4	4	4	4	7	7	7	7	7	7	7	7	7	7	7	7	7	7	7	7	7	7	7	7	A	A	A	A	A	B	A	A	A	A	B	A	A	A	7	0	A	A	B
1	102074	2008-02-09	2	2014-11-20	6	2	4	3	2	0	7	7	7	7	7	0	7	7	7	7	1	0	0	0	0	0	0	0	0	0	B	B	B	B	B	B	B	B	B	B	B	B	B	B	0	0	B	B	B
1	102075	2008-03-19	2	2014-11-20	6	2	0	0	0	0	0	0	0	0	0	1	0	0	0	0	1	0	0	0	0	1	0	0	0	0	B	B	A	A	7	0	A	A	B	B	B	B	A	0	0	0	0	A	B
1	102076	2008-03-17	1	2014-11-20	6	2	0	0	0	0	0	0	0	0	0	0	0	0	0	0	1	0	0	1	0	1	0	0	1	0	E	E	E	7	7	0	0	E	E	E	B	B	A	7	0	0	0	A	B
1	102077	2008-10-18	2	2014-11-20	6	2	4	4	2	2	7	7	7	7	7	7	7	7	7	7	0	0	0	0	0	0	0	0	0	0	B	E	A	A	B	B	A	A	B	B	B	B	A	A	0	0	A	A	B
1	102078	2008-09-28	1	2014-11-20	6	2	3	4	4	3	0	7	7	7	7	7	7	7	7	7	7	7	7	7	7	0	7	7	7	7	A	A	A	A	7	7	A	A	A	A	B	B	A	0	0	0	0	A	A
1	102079	2008-01-06	1	2014-11-20	6	2	4	4	0	0	7	7	7	7	7	7	7	7	7	7	0	0	0	0	0	0	0	0	0	0	A	A	A	A	0	0	A	A	A	A	A	A	A	A	A	0	A	A	A
1	102081	2008-04-05	1	2014-11-20	6	2	0	0	0	0	0	0	0	0	0	0	0	0	0	0	0	0	0	0	0	0	0	0	0	0	A	A	A	B	B	B	A	A	A	A	B	A	A	0	0	0	0	A	A
1	102084	2008-10-16	2	2014-11-20	6	1	4	4	4	4	7	7	7	7	7	7	7	7	7	7	7	7	7	7	7	7	7	7	7	7	A	A	A	A	A	A	A	A	A	A	A	A	A	A	A	0	A	A	A
1	102085	2008-02-18	1	2014-11-20	6	1	0	0	0	0	4	0	0	0	0	4	0	0	0	0	0	0	0	0	0	4	0	0	0	0	B	B	A	7	0	7	A	A	B	A	B	B	A	0	0	0	0	A	B
1	102086	2008-10-01	2	2014-11-20	6	1	4	4	4	4	7	7	7	7	7	7	7	7	7	7	7	7	7	7	7	7	7	7	7	7	B	B	A	A	B	A	A	B	A	A	B	B	A	A	A	A	A	A	B
1	102087	2008-08-25	2	2014-11-20	6	1	0	0	2	2	0	0	0	0	0	0	0	0	0	0	0	0	0	0	0	0	0	0	0	0	A	A	A	A	A	7	A	A	A	A	B	B	A	7	0	0	A	A	B
1	102088	2008-06-01	2	2014-11-20	6	1	4	4	4	4	7	7	7	7	7	7	7	7	7	7	7	7	7	7	7	7	7	7	7	7	B	A	A	A	B	B	A	A	A	B	B	B	A	B	7	A	A	A	B
1	102091	2008-04-26	1	2014-11-20	6	2	4	2	2	0	7	7	7	7	7	0	0	0	0	0	0	0	0	0	0	0	0	0	0	0	B	B	A	A	A	A	A	A	A	A	B	B	A	7	0	0	A	A	B
1	102093	2008-03-04	2	2014-11-20	6	2	4	4	4	4	7	7	7	7	7	7	7	7	7	7	7	7	7	7	7	7	7	7	7	7	B	B	A	B	B	B	A	A	B	A	B	B	A	A	A	A	A	A	B
1	102094	2008-04-17	2	2014-11-20	6	1	4	4	3	3	7	7	7	7	7	7	7	7	7	7	0	7	7	7	7	0	7	7	7	7	A	A	A	A	A	A	7	A	A	A	E	B	A	A	0	0	A	A	A
1	102095	2007-12-03	1	2014-11-20	6	2	0	0	0	0	4	0	0	0	0	4	0	0	0	0	4	0	0	0	0	0	0	0	0	0	A	A	A	A	B	A	A	A	A	B	B	A	A	A	0	0	A	A	B
1	102097	2008-04-26	1	2014-11-20	6	2	2	2	0	0	0	0	0	0	0	0	0	0	0	0	0	0	0	0	0	0	0	0	0	0	B	A	A	A	0	0	A	A	A	B	B	B	A	7	0	0	0	A	B
1	102098	2008-04-17	1	2014-11-20	6	1	0	2	2	0	0	0	0	0	0	0	0	0	0	0	0	0	0	0	0	0	0	0	0	0	B	B	A	A	7	0	A	A	A	B	B	B	A	A	0	0	7	A	B
1	102099	2008-05-19	2	2014-11-20	6	2	2	0	0	0	0	0	0	0	0	0	0	0	0	0	0	0	0	0	0	2	0	0	0	0	B	A	A	0	0	0	0	A	A	B	B	B	A	0	0	0	0	A	B
1	102103	2008-04-26	1	2014-11-20	6	2	4	0	4	4	7	7	7	7	7	0	0	0	0	0	7	7	7	7	7	7	7	7	7	7	B	B	A	A	A	A	A	A	A	B	B	B	A	A	A	A	A	A	B
1	102104	2008-06-12	1	2014-11-20	6	1	3	3	4	4	0	7	7	7	7	0	7	7	7	7	7	7	7	7	7	7	7	7	7	7	B	B	B	B	B	B	A	A	A	A	A	A	A	A	A	A	A	A	A
1	102105	2008-04-15	1	2014-11-20	6	2	0	0	0	0	0	0	0	0	0	0	0	0	0	0	0	0	0	0	0	0	0	0	0	0	A	B	A	A	7	A	A	A	B	B	B	B	A	A	0	0	7	A	B
1	102106	2008-07-23	1	2014-11-20	6	1	4	4	4	2	7	7	7	7	7	7	7	7	7	7	7	7	7	7	7	0	0	0	0	0	B	B	A	A	B	B	A	A	B	B	B	B	A	7	A	A	7	A	B
1	102109	2008-04-19	2	2014-11-20	6	2	0	2	2	2	0	0	0	0	0	0	0	0	0	0	0	0	0	0	0	0	0	0	0	0	A	B	A	7	0	0	7	A	B	B	B	B	A	0	0	0	7	B	B
1	102110	2008-06-13	2	2014-11-20	6	1	4	4	4	4	7	7	7	7	7	7	7	7	7	7	7	7	7	7	7	7	7	7	7	7	B	B	A	B	B	B	B	A	B	A	A	A	A	A	A	A	A	A	B
1	103001	2008-03-17	1	2014-11-21	6	2	0	0	0	0	0	0	0	0	0	0	0	0	0	0	0	0	0	0	0	0	0	0	0	0	B	B	A	0	0	0	B	B	B	B	B	B	A	0	0	0	0	A	B
1	103002	2008-05-11	2	2014-11-21	6	1	2	3	2	2	0	0	0	0	0	0	7	7	7	7	0	0	0	0	0	0	0	0	0	0	B	B	A	A	A	7	A	A	B	A	A	A	A	A	0	0	A	A	A
1	103003	2008-08-18	2	2014-11-21	6	2	4	4	4	4	7	7	7	7	7	7	7	7	7	7	7	7	7	7	7	7	7	7	7	7	A	A	A	A	0	0	A	A	A	B	B	A	A	A	0	0	B	B	A
1	103004	2008-04-03	1	2014-11-21	6	1	0	0	2	2	0	0	0	0	0	0	0	0	0	0	0	0	0	0	0	0	0	0	0	0	A	B	A	A	A	A	A	A	B	A	B	B	A	A	0	0	A	A	B
1	103005	2008-08-22	1	2014-11-21	6	2	0	4	4	4	0	0	0	0	0	7	7	7	7	7	7	7	7	7	7	7	7	7	7	7	B	B	A	A	A	A	A	A	B	A	D	A	A	0	0	0	0	A	B
1	103006	2008-06-05	2	2014-11-21	6	1	4	4	2	2	7	7	7	7	7	7	7	7	7	7	0	0	0	0	0	0	0	0	0	0	A	A	A	A	A	A	A	A	A	A	A	A	A	A	0	0	A	A	A
1	103007	2008-03-09	1	2014-11-21	6	2	0	0	0	0	0	0	0	0	0	0	0	0	0	0	0	0	0	0	0	0	0	0	0	0	B	B	A	A	B	B	A	A	B	B	B	B	A	0	0	0	0	A	B
1	103011	2008-06-09	2	2014-11-21	6	2	4	4	2	2	7	7	7	7	7	7	7	7	7	7	0	0	0	0	0	0	0	0	0	0	B	A	A	B	B	A	A	A	A	B	E	E	A	0	0	0	0	A	B
1	103013	2007-12-14	2	2014-11-21	6	2	4	4	4	4	7	7	7	7	7	7	7	7	7	7	7	7	7	7	7	7	7	7	7	7	A	A	A	A	A	A	A	A	A	A	B	B	A	A	0	0	A	A	B
1	103016	2008-05-30	2	2014-11-21	6	1	1	1	1	1	0	0	0	0	0	0	0	0	0	0	1	0	0	0	0	1	0	0	0	0	B	B	A	A	A	A	A	A	B	B	B	B	A	0	0	0	A	A	B
1	103017	2008-01-12	2	2014-11-21	6	2	4	4	3	3	7	7	7	7	7	7	7	7	7	7	0	7	7	7	7	0	7	7	7	7	A	A	A	A	0	0	A	A	A	A	B	A	A	A	0	0	A	A	A
1	103018	2008-11-17	2	2014-11-21	6	1	4	4	4	4	7	7	7	7	7	7	7	7	7	7	7	7	7	7	7	7	7	7	7	7	A	A	A	A	A	A	A	B	A	A	A	A	A	A	A	A	A	A	A
1	103020	2008-02-23	2	2014-11-21	6	1	3	2	2	4	0	7	7	7	7	0	0	0	0	0	0	0	0	0	0	7	7	7	7	7	B	B	A	B	7	0	B	A	B	B	C	B	B	A	0	0	A	B	B
1	103021	2007-11-27	1	2014-11-21	6	2	0	0	0	0	0	0	0	0	0	0	0	0	0	0	0	0	0	0	0	0	0	0	0	0	B	E	A	0	0	0	7	A	B	B	B	B	A	0	0	0	0	A	B
1	103022	2007-12-30	2	2014-11-21	6	1	0	0	2	2	0	0	0	0	0	0	0	0	0	0	0	0	0	0	0	0	0	0	0	0	B	B	A	B	B	B	B	A	B	B	A	B	B	A	A	A	A	A	B
1	103023	2007-12-08	2	2014-11-21	6	2	0	0	0	0	0	0	0	0	0	0	0	0	0	0	0	0	0	0	0	0	0	0	0	0	B	B	B	A	B	B	A	B	B	B	E	A	B	0	0	0	0	B	B
1	103024	2008-03-21	2	2014-11-21	6	1	0	0	2	2	0	0	0	0	0	0	0	0	0	0	0	0	0	0	0	0	0	0	0	0	B	A	A	A	0	A	A	A	A	A	B	B	A	0	0	0	0	A	B
1	103026	2008-10-12	1	2014-11-21	6	1	0	0	0	0	0	0	0	0	0	0	0	0	0	0	0	0	0	0	0	0	0	0	0	0	B	A	A	A	A	A	A	A	A	B	B	B	A	0	0	0	0	A	A
1	103027	2008-05-22	2	2014-11-21	6	2	0	0	0	1	0	0	0	0	0	0	0	0	0	0	0	0	0	0	0	0	0	0	0	0	A	A	A	A	0	0	A	A	A	A	A	B	A	0	0	0	0	A	A
1	103029	2008-03-30	1	2014-11-21	6	2	4	4	4	4	7	7	7	7	7	7	7	7	7	7	7	7	7	7	7	7	7	7	7	7	A	A	A	A	B	B	A	A	A	A	B	B	A	A	0	0	A	A	A
1	103031	2007-12-17	1	2014-11-21	6	2	0	0	0	0	0	0	0	0	0	0	0	0	0	0	0	0	0	0	0	0	0	0	0	0	A	A	A	A	A	A	A	A	A	A	B	A	A	A	0	A	A	A	B
1	103032	2008-07-11	1	2014-11-21	6	1	4	4	2	2	7	7	7	7	7	7	7	7	7	7	0	0	0	0	0	0	0	0	0	0	B	B	A	B	A	A	A	A	B	B	B	B	A	A	A	A	A	A	B
1	103034	2008-03-17	2	2014-11-21	6	1	4	4	4	4	7	7	7	7	7	7	7	7	7	7	7	7	7	7	7	7	7	7	7	7	A	A	A	A	A	A	A	A	A	A	A	A	A	A	0	0	A	A	A
1	103037	2008-02-21	1	2014-11-21	6	2	3	4	2	3	0	7	7	7	7	7	7	7	7	7	0	0	0	0	0	0	7	7	7	7	B	B	A	B	B	B	A	B	B	A	B	B	A	A	0	0	A	A	B
1	103038	2008-06-30	1	2014-11-21	6	1	2	2	2	2	0	0	0	0	0	0	0	0	0	0	0	0	0	0	0	0	0	0	0	0	C	D	A	A	0	0	A	A	D	A	D	D	A	0	0	0	0	A	D
1	103039	2008-08-28	1	2014-11-21	6	2	0	0	0	0	1	0	0	0	0	1	0	0	0	0	1	0	0	0	0	1	0	0	0	0	C	C	A	B	0	0	7	A	B	C	C	C	A	0	0	0	0	A	C
1	103040	2008-01-15	1	2014-11-21	6	1	0	0	0	0	0	0	0	0	0	0	0	0	0	0	0	0	0	0	0	0	0	0	0	0	B	B	B	0	0	0	7	A	B	B	E	E	A	0	0	0	0	A	E
1	103041	2008-03-10	1	2014-11-21	6	2	4	4	4	4	7	7	7	7	7	7	7	7	7	7	7	7	7	7	7	7	7	7	7	7	A	B	B	A	0	B	B	A	B	A	B	B	A	A	0	0	A	A	A
1	103042	2008-02-21	1	2014-11-21	6	1	4	2	0	0	7	7	7	7	7	0	0	0	0	0	0	0	0	0	0	0	0	0	0	0	A	B	A	A	7	A	A	A	B	B	B	B	A	A	0	0	A	A	B
1	103043	2008-03-17	1	2014-11-21	6	2	4	4	0	0	7	7	7	7	7	7	7	7	7	7	0	0	0	0	0	0	0	0	0	0	B	B	B	A	B	B	A	A	A	B	E	E	B	B	A	A	A	B	B
1	103044	2008-03-20	1	2014-11-21	6	1	4	4	2	2	7	7	7	7	7	7	7	7	7	7	0	0	0	0	0	0	0	0	0	0	A	A	A	7	0	0	7	A	B	B	B	B	A	0	0	0	0	A	B
1	103045	2008-06-19	2	2014-11-21	6	2	4	4	4	4	7	7	7	7	7	7	7	7	7	7	7	7	7	7	7	7	7	7	7	7	A	A	A	A	A	A	A	A	A	A	A	A	A	A	0	0	A	A	A
1	103046	2008-07-09	2	2014-11-21	6	1	4	4	2	2	7	7	7	7	7	7	7	7	7	7	0	0	0	0	0	0	0	0	0	0	A	B	B	A	7	7	A	A	B	B	A	B	A	A	0	0	0	A	B
1	103047	2008-07-04	1	2014-11-21	6	2	4	4	4	4	7	7	7	7	7	7	7	7	7	7	7	7	7	7	7	7	7	7	7	7	A	A	A	A	A	A	A	A	A	A	B	B	A	A	A	0	A	A	A
1	103048	2008-10-04	2	2014-11-21	6	2	4	2	2	2	7	7	7	7	7	0	0	0	0	0	0	0	0	0	0	0	0	0	0	0	A	B	A	A	A	A	A	A	A	A	A	B	A	A	A	A	A	A	B
1	103049	2008-10-10	2	2014-11-21	6	2	0	0	0	0	0	0	0	0	0	0	0	0	0	0	1	0	0	0	0	1	0	0	0	0	B	A	A	A	A	A	A	A	A	B	B	B	A	A	0	0	A	A	B
1	103050	2008-10-09	2	2014-11-21	6	1	4	4	3	4	7	7	7	7	7	7	7	7	7	7	0	7	7	7	7	7	7	7	7	7	A	B	B	A	7	7	A	B	B	B	B	B	B	7	0	0	7	B	B
1	103051	2008-08-08	1	2014-11-21	6	2	4	4	4	4	7	7	7	7	7	7	7	7	7	7	7	7	7	7	7	7	7	7	7	7	A	A	A	A	A	A	A	A	A	A	B	B	A	A	0	0	A	A	B
1	103052	2008-05-07	1	2014-11-21	6	1	4	4	2	3	7	7	7	7	7	7	7	7	7	7	0	0	0	0	0	0	7	7	7	7	A	A	A	B	B	B	A	A	A	A	B	A	A	A	0	0	A	A	A
1	103053	2007-12-15	1	2014-11-21	6	2	4	4	4	4	7	7	7	7	7	7	7	7	7	7	7	7	7	7	7	7	7	7	7	7	A	A	A	A	B	A	A	A	A	A	B	B	A	A	0	0	A	A	A
1	103055	2008-03-03	1	2014-11-21	6	2	0	0	0	0	0	0	0	0	0	0	0	0	0	0	1	0	0	0	0	1	0	0	0	0	B	E	A	A	0	0	A	A	B	B	B	B	A	A	0	0	A	A	A
1	103056	2008-02-20	2	2014-11-21	6	1	4	4	2	2	7	7	7	7	7	7	7	7	7	7	0	0	0	0	0	0	0	0	0	0	A	A	A	A	A	7	A	A	A	A	A	A	A	A	0	0	A	A	A
1	103057	2008-01-20	2	2014-11-21	6	2	3	3	3	3	0	7	7	7	7	0	7	7	7	7	0	7	7	7	7	0	7	7	7	7	B	B	A	A	7	7	A	A	B	B	B	B	A	A	0	0	A	A	B
1	103058	2008-06-02	1	2014-11-21	6	1	4	4	4	4	7	7	7	7	7	7	7	7	7	7	7	7	7	7	7	7	7	7	7	7	B	B	A	A	A	A	A	A	A	A	B	B	A	A	0	0	A	A	B
1	103059	2008-01-21	1	2014-11-21	6	2	3	3	3	3	0	7	7	7	7	0	7	7	7	7	0	7	7	7	7	0	7	7	7	7	C	C	A	A	0	A	A	A	C	C	B	B	A	A	0	0	A	A	B
1	103060	2008-06-12	2	2014-11-21	6	1	4	4	3	2	7	7	7	7	7	7	7	7	7	7	0	7	7	7	7	0	0	0	0	0	A	A	A	B	B	B	B	A	A	A	A	B	A	A	0	0	A	A	A
1	103062	2008-03-07	1	2014-11-21	6	1	4	4	2	2	7	7	7	7	7	7	7	7	7	7	0	0	0	0	0	0	0	0	0	0	A	D	A	B	B	A	A	A	A	A	B	B	A	A	0	A	A	A	D
1	103063	2008-07-28	2	2014-11-21	6	2	4	4	4	4	7	7	7	7	7	7	7	7	7	7	7	7	7	7	7	7	7	7	7	7	B	E	A	B	B	B	B	A	B	B	B	B	A	A	7	0	A	A	B
1	103065	2008-07-07	1	2014-11-21	6	2	4	4	4	4	7	7	7	7	7	7	7	7	7	7	7	7	7	7	7	7	7	7	7	7	B	B	A	A	A	A	A	A	E	B	B	B	A	A	A	A	A	A	B
1	103066	2008-08-22	2	2014-11-21	6	1	4	4	4	4	7	7	7	7	7	7	7	7	7	7	7	7	7	7	7	7	7	7	7	7	A	A	A	A	A	A	A	A	A	A	A	B	A	A	0	0	A	A	B
1	103067	2008-10-03	1	2014-11-21	6	2	4	4	4	4	7	7	7	7	7	7	7	7	7	7	7	7	7	7	7	7	7	7	7	7	B	A	A	A	A	A	A	A	A	B	B	B	A	A	A	A	A	A	B
1	103068	2008-01-15	1	2014-11-21	6	1	0	0	0	0	0	0	0	0	0	0	0	0	0	0	0	0	0	0	0	0	0	0	0	0	A	A	A	A	A	A	A	A	A	A	A	B	A	A	A	A	A	A	A
1	103069	2008-09-04	1	2014-11-21	6	2	4	4	4	4	7	7	7	7	7	7	7	7	7	7	7	7	7	7	7	7	7	7	7	7	A	X	A	A	7	7	A	A	E	B	B	B	A	7	0	0	A	A	A
1	103070	2008-05-11	2	2014-11-21	6	1	0	2	4	2	0	0	0	0	0	0	0	0	0	0	7	7	7	7	7	0	0	0	0	0	B	B	A	B	B	7	B	A	B	B	B	B	B	B	0	0	7	B	B
1	103071	2008-08-13	2	2014-11-21	6	2	0	0	0	0	0	0	0	0	0	0	0	0	0	0	0	0	0	0	0	0	0	0	0	0	B	A	A	A	A	A	A	A	B	B	B	B	A	A	0	0	A	A	B
1	103073	2008-01-22	1	2014-11-21	6	2	4	4	3	0	7	7	7	7	7	7	7	7	7	7	0	7	7	7	7	0	0	0	0	0	B	B	A	A	B	B	B	A	B	B	E	B	B	A	A	7	A	B	E
1	103074	2008-09-07	1	2014-11-21	6	1	2	0	2	2	0	0	0	0	0	0	0	0	0	0	0	0	0	0	0	0	0	0	0	0	B	E	B	B	0	0	7	B	B	B	B	B	A	0	0	0	0	A	A
1	103075	2008-07-17	2	2014-11-21	6	2	0	0	3	3	0	0	0	0	0	0	0	0	0	0	0	7	7	7	7	0	7	7	7	7	B	B	A	0	0	0	7	A	B	B	B	A	E	0	0	0	0	A	B
1	103077	2008-06-12	2	2014-11-21	6	2	4	4	4	3	7	7	7	7	7	7	7	7	7	7	7	7	7	7	7	0	7	7	7	7	B	A	A	A	0	B	B	A	A	B	D	B	A	A	0	0	A	A	A
1	103078	2008-11-08	2	2014-11-21	6	1	4	4	2	2	7	7	7	7	7	7	7	7	7	7	0	0	0	0	0	0	0	0	0	0	A	A	A	A	A	A	A	A	A	A	B	A	A	A	0	0	A	A	A
1	103079	2008-06-16	2	2014-11-21	6	2	0	0	0	0	0	0	0	0	0	0	0	0	0	0	0	0	0	0	0	0	0	0	0	0	E	B	A	A	B	B	A	A	B	B	B	B	A	A	0	0	A	A	B
1	103080	2008-04-21	2	2014-11-21	6	1	1	1	1	1	0	0	0	0	0	0	0	0	0	0	0	0	0	0	0	0	0	0	0	0	A	A	A	A	A	A	A	A	A	A	A	A	A	A	0	0	A	A	A
1	103082	2008-07-31	2	2014-11-21	6	1	4	4	2	4	7	7	7	7	7	7	7	7	7	7	0	0	0	0	0	7	7	7	7	7	A	A	A	A	A	A	A	A	A	A	A	B	A	A	0	0	A	A	B
1	103083	2007-12-14	2	2014-11-21	6	2	0	0	0	0	0	0	0	0	0	0	0	0	0	0	4	0	0	0	0	1	0	0	1	0	B	B	B	B	0	0	B	B	B	B	E	B	B	0	0	0	0	B	B
1	103084	2008-02-04	1	2014-11-21	6	1	0	0	0	0	0	0	0	0	0	1	0	0	0	0	1	0	0	0	0	0	0	0	0	0	A	A	A	7	0	0	7	A	B	A	C	B	A	0	0	0	0	A	B
1	103085	2008-04-16	2	2014-11-21	6	2	0	0	0	0	0	0	0	0	0	0	0	0	0	0	0	0	0	0	0	0	0	0	0	0	A	A	A	A	A	B	A	A	A	A	C	C	A	0	0	0	0	A	C
1	103090	2008-03-04	1	2014-11-21	6	1	0	0	2	2	0	0	0	0	0	0	0	0	0	0	0	0	0	0	0	0	0	0	0	0	B	B	A	B	0	0	B	B	B	A	A	B	A	B	0	0	0	A	B
1	103091	2007-12-25	2	2014-11-21	6	2	3	4	3	4	0	7	7	7	7	7	7	7	7	7	0	7	7	7	7	7	7	7	7	7	A	A	A	A	A	A	A	A	B	B	B	B	A	A	0	0	A	A	A
1	103092	2008-02-21	1	2014-11-21	6	1	4	4	4	4	7	7	7	7	7	7	7	7	7	7	7	7	7	7	7	7	7	7	7	7	B	B	A	B	B	B	B	A	B	A	B	B	B	A	0	0	7	A	A
1	103093	2008-05-19	2	2014-11-21	6	2	4	4	4	4	7	7	7	7	7	7	7	7	7	7	7	7	7	7	7	7	7	7	7	7	A	A	A	A	B	B	A	A	A	A	A	A	A	A	0	0	A	A	A
1	103094	2008-01-04	1	2014-11-21	6	1	0	0	0	0	0	0	0	0	0	0	0	0	0	0	0	0	0	0	0	0	0	0	0	0	B	B	A	A	0	0	A	A	A	A	A	A	A	0	0	0	0	A	B
1	103096	2008-04-09	1	2014-11-21	6	1	0	0	0	0	0	0	0	0	0	0	0	0	0	0	1	0	0	0	0	1	0	0	0	0	B	B	B	B	7	0	B	A	B	B	A	A	A	0	0	0	0	A	B
1	103097	2008-08-10	2	2014-11-21	6	2	4	4	4	4	7	7	7	7	7	7	7	7	7	7	7	7	7	7	7	7	7	7	7	7	A	A	A	A	B	B	A	A	A	B	B	B	A	A	A	A	A	A	B
1	103098	2007-12-27	1	2014-11-21	6	1	4	2	2	2	7	7	7	7	7	0	0	0	0	0	0	0	0	0	0	0	0	0	0	0	B	B	A	B	B	B	B	A	B	B	B	B	A	A	0	0	A	A	B
1	103099	2008-11-18	2	2014-11-21	6	2	0	0	0	0	0	0	0	0	0	0	0	0	0	0	0	0	0	0	0	0	0	0	0	0	A	A	A	A	0	0	A	A	A	A	A	A	A	0	0	0	7	A	A
1	103100	2007-12-28	1	2014-11-21	6	1	0	0	0	0	0	0	0	0	0	0	0	0	0	0	1	0	0	0	0	0	0	0	0	0	A	A	A	A	A	A	A	A	B	B	B	B	A	A	0	0	A	A	B
1	103103	2008-06-05	1	2014-11-21	6	2	0	0	3	4	0	0	0	0	0	0	0	0	0	0	0	7	7	7	7	7	7	7	7	7	B	A	A	A	0	0	A	A	A	B	B	B	A	0	0	0	0	A	B
1	103106	2008-10-16	1	2014-11-21	6	1	4	4	4	4	7	7	7	7	7	7	7	7	7	7	7	7	7	7	7	7	7	7	7	7	A	A	A	A	B	A	A	A	A	A	A	A	A	A	0	A	A	A	A
1	103107	2008-05-10	1	2014-11-21	6	2	4	3	2	2	7	7	7	7	7	0	7	7	7	7	0	0	0	0	0	0	0	0	0	0	A	A	A	A	A	A	A	A	A	A	A	A	A	0	0	0	0	A	A
1	103108	2008-04-25	1	2014-11-21	6	1	3	4	3	3	0	7	7	7	7	7	7	7	7	7	0	7	7	7	7	0	7	7	7	7	B	B	A	A	B	B	A	A	A	B	B	A	A	A	0	0	0	A	A
1	103109	2008-04-01	1	2014-11-21	6	2	4	4	3	3	7	7	7	7	7	7	7	7	7	7	0	7	7	7	7	0	7	7	7	7	A	A	A	A	A	A	A	A	B	A	B	B	A	A	A	A	A	A	B
1	103110	2008-02-29	1	2014-11-21	6	1	0	0	0	0	0	0	0	0	0	0	0	0	0	0	0	0	0	0	0	0	0	0	0	0	B	B	A	A	B	A	B	A	B	A	B	B	A	A	0	0	A	A	A
1	103112	2008-01-21	1	2014-11-21	6	1	2	0	2	0	0	0	0	0	0	0	0	0	0	0	0	0	0	0	0	0	0	0	0	0	A	A	A	A	A	A	A	A	A	A	A	A	A	0	0	0	0	A	A
1	103113	2008-03-23	2	2014-11-21	6	2	0	0	0	0	0	0	0	0	0	0	0	0	0	0	0	0	0	0	0	1	0	0	0	0	B	B	A	A	0	7	B	A	B	B	B	E	B	0	0	0	0	B	E
1	103115	2008-05-14	1	2014-11-21	6	2	4	4	3	3	7	7	7	7	7	7	7	7	7	7	0	7	7	7	7	0	7	7	7	7	B	B	B	B	B	0	B	B	E	B	B	B	B	B	0	0	B	B	B
1	103116	2008-01-28	1	2014-11-21	6	1	0	0	2	2	0	0	0	0	0	0	0	0	0	0	0	0	0	0	0	0	0	0	0	0	A	A	A	A	A	A	A	A	A	A	A	B	A	A	0	0	A	A	B
1	103117	2008-03-13	2	2014-11-21	6	2	4	4	3	0	7	7	7	7	7	7	7	7	7	7	0	7	7	7	7	0	0	0	0	0	D	D	A	A	A	A	A	A	D	D	B	A	A	A	A	A	A	A	B
1	103118	2008-06-08	2	2014-11-21	6	1	4	4	2	2	7	7	7	7	7	7	7	7	7	7	0	0	0	0	0	0	0	0	0	0	B	B	A	A	0	0	A	A	D	D	D	D	A	0	0	0	0	A	B
1	103119	2008-11-02	1	2014-11-21	6	2	0	0	0	0	0	0	0	0	0	0	0	0	0	0	1	0	0	0	0	1	0	0	0	0	A	A	A	A	B	B	A	B	B	B	E	B	B	0	0	0	0	A	E
1	103120	2008-03-28	2	2014-11-21	6	1	4	4	0	0	7	7	7	7	7	7	7	7	7	7	0	0	0	0	0	0	0	0	0	0	B	B	B	B	B	B	B	A	B	B	B	B	A	A	0	0	A	B	B
1	103121	2008-02-28	1	2014-11-21	6	2	3	3	2	2	0	7	7	7	7	0	7	7	7	7	0	0	0	0	0	0	0	0	0	0	E	E	A	A	7	7	A	A	E	E	E	A	A	7	0	0	7	A	E
1	103122	2008-03-23	1	2014-11-21	6	1	0	0	0	0	1	0	0	0	0	1	0	0	0	0	1	0	0	0	0	1	0	0	0	0	B	B	B	B	A	A	B	B	B	E	B	B	B	A	A	A	A	B	B
1	103124	2008-05-10	1	2014-11-21	6	1	0	0	0	0	0	0	0	0	0	0	0	0	0	0	1	0	0	0	0	0	0	0	0	0	B	B	A	A	A	A	A	A	B	B	B	E	A	A	0	0	A	A	B
1	103127	2007-12-30	1	2014-11-21	6	2	4	4	4	4	7	7	7	7	7	7	7	7	7	7	7	7	7	7	7	7	7	7	7	7	A	A	A	A	A	A	A	A	A	A	B	A	A	A	0	0	A	A	A
1	103128	2008-10-02	1	2014-11-21	6	1	0	0	0	0	0	0	0	0	0	0	0	0	0	0	0	0	0	0	0	0	0	0	0	0	B	B	B	B	0	0	B	B	B	B	B	B	A	0	0	0	0	B	B
1	103130	2008-09-10	2	2014-11-21	6	1	0	0	0	2	2	0	0	0	0	0	0	0	0	0	1	0	0	0	0	0	0	0	0	0	B	B	B	A	A	A	A	A	B	B	B	B	A	A	B	B	A	A	A
1	103132	2008-03-16	1	2014-11-21	6	1	0	0	0	2	0	0	0	0	0	0	0	0	0	0	0	0	0	0	0	0	0	0	0	0	A	A	A	A	A	A	A	A	A	A	B	B	A	0	0	0	0	A	A
1	103133	2008-02-04	1	2014-11-21	6	2	3	3	0	0	0	7	7	7	7	0	7	7	7	7	1	0	0	0	0	1	0	0	0	0	E	E	E	7	0	0	7	B	E	E	E	E	A	A	0	0	A	A	E
1	103134	2008-09-18	1	2014-11-21	6	1	4	4	3	3	7	7	7	7	7	7	7	7	7	7	0	7	7	7	7	0	7	7	7	7	A	A	A	0	0	0	0	A	A	A	A	B	A	0	0	0	0	A	B
1	103135	2007-12-14	1	2014-11-21	6	2	0	0	2	3	0	0	0	0	0	0	0	0	0	0	0	0	0	0	0	0	7	7	7	7	A	B	A	A	0	7	A	A	A	A	B	E	A	0	0	0	0	A	B
1	103136	2008-03-01	2	2014-11-21	6	1	0	0	2	3	0	0	0	0	0	0	0	0	0	0	0	0	0	0	0	0	7	7	7	7	A	A	A	A	A	A	A	A	A	A	A	A	A	A	0	0	A	A	A
1	103137	2008-01-27	1	2014-11-21	6	2	4	4	4	4	7	7	7	7	7	7	7	7	7	7	7	7	7	7	7	7	7	7	7	7	A	A	A	A	A	A	A	A	A	A	B	B	A	A	0	A	A	A	A
1	103138	2008-06-01	2	2014-11-21	6	1	4	4	2	3	7	7	7	7	7	7	7	7	7	7	0	0	0	0	0	0	7	7	7	7	A	A	A	A	A	A	A	A	A	A	A	A	A	A	0	0	A	A	A
1	103139	2008-03-31	1	2014-11-21	6	2	3	4	2	2	0	7	7	7	7	7	7	7	7	7	0	0	0	0	0	0	0	0	0	0	A	A	A	A	A	A	A	A	A	A	A	A	A	A	A	A	A	A	A
1	103140	2008-06-01	2	2014-11-21	6	1	0	0	0	0	0	0	0	0	0	0	0	0	0	0	0	0	0	0	0	0	0	0	0	0	B	B	A	A	0	0	A	A	B	B	B	B	A	0	0	0	0	A	B
1	103141	2008-04-26	1	2014-11-21	6	2	4	4	3	2	7	7	7	7	7	7	7	7	7	7	0	7	7	7	7	0	0	0	0	0	A	A	A	A	A	A	A	A	A	A	A	A	A	A	A	A	A	A	A
1	103143	2008-07-11	2	2014-11-21	6	2	0	0	0	0	0	0	0	0	0	0	0	0	0	0	0	0	0	0	0	0	0	0	0	0	B	E	A	A	0	7	A	A	E	B	B	B	A	0	0	0	0	A	B
1	103144	2007-12-03	2	2014-11-21	6	1	4	2	1	2	7	7	7	7	7	0	0	0	0	0	0	0	0	0	0	0	0	0	0	0	B	B	A	A	A	A	A	A	D	B	B	E	A	A	0	0	A	A	D
1	103146	2007-12-14	2	2014-11-21	6	1	0	0	0	0	0	0	0	0	0	0	0	0	0	0	4	0	0	0	0	4	0	0	0	0	B	B	B	0	0	0	0	B	B	B	B	B	B	0	0	0	0	B	B
1	103147	2007-12-18	2	2014-11-21	6	2	0	0	0	0	0	0	0	0	0	0	0	0	0	0	0	0	0	0	0	0	0	0	0	0	B	B	A	7	0	0	7	A	B	B	B	B	A	0	0	0	0	A	B
1	103148	2008-04-23	2	2014-11-21	6	1	4	4	4	4	7	7	7	7	7	7	7	7	7	7	7	7	7	7	7	7	7	7	7	7	A	A	A	A	A	A	A	A	A	A	A	A	A	A	0	0	A	A	A
1	103149	2008-11-19	2	2014-11-21	6	2	4	4	4	3	7	7	7	7	7	7	7	7	7	7	7	7	7	7	7	0	7	7	7	7	B	A	A	A	B	B	A	A	B	B	B	B	A	A	A	A	A	A	B
1	103150	2007-12-14	2	2014-11-21	6	1	2	0	2	2	0	0	0	0	0	0	0	0	0	0	0	0	0	0	0	0	0	0	0	0	B	A	A	A	A	A	A	A	B	B	A	D	A	A	0	0	A	A	D
1	103153	2008-02-15	2	2014-11-21	6	1	4	4	2	2	7	7	7	7	7	7	7	7	7	7	0	0	0	0	0	0	0	0	0	0	B	B	A	A	A	A	A	A	B	B	B	B	A	A	0	0	A	A	B
1	103154	2008-06-18	2	2014-11-21	6	1	0	0	0	0	0	0	0	0	0	0	0	0	0	0	0	0	0	0	0	0	0	0	0	0	B	B	A	A	A	A	A	A	B	B	A	A	A	A	0	0	A	A	B
1	103155	2008-06-09	2	2014-11-21	6	1	4	4	3	3	7	7	7	7	7	7	7	7	7	7	0	7	7	7	7	0	7	7	7	7	A	A	A	B	B	A	A	A	A	A	A	A	A	A	0	0	A	A	A
1	103156	2008-06-16	2	2014-11-21	6	1	2	4	2	2	0	0	0	0	0	7	7	7	7	7	0	0	0	0	0	0	0	0	0	0	A	A	A	A	A	A	A	A	A	A	A	A	A	7	0	0	A	A	A
1	103157	2008-03-12	1	2014-11-21	6	1	0	0	0	0	0	0	0	0	0	0	0	0	0	0	0	0	0	0	0	0	0	0	0	0	B	B	A	7	0	0	A	A	B	A	B	B	A	0	0	0	0	A	B
1	103159	2008-06-19	2	2014-11-21	6	1	4	4	0	0	7	7	7	7	7	7	7	7	7	7	0	0	0	0	0	0	0	0	0	0	A	E	A	B	A	B	B	A	E	A	B	B	B	A	0	0	A	B	B
1	103160	2008-04-17	1	2014-11-21	6	1	0	0	2	2	0	0	0	0	0	0	0	0	0	0	0	0	0	0	0	0	0	0	0	0	B	B	A	B	B	A	A	A	B	B	B	B	A	A	0	0	A	A	B
1	103161	2008-08-08	1	2014-11-21	6	1	0	0	0	0	0	0	0	0	0	0	0	0	0	0	0	0	0	0	0	0	0	0	0	0	B	B	A	0	0	0	0	A	B	B	A	B	A	0	0	0	0	A	B
1	103163	2008-09-27	2	2014-11-21	6	1	4	4	4	4	7	7	7	7	7	7	7	7	7	7	7	7	7	7	7	7	7	7	7	7	A	A	A	A	7	7	A	A	A	A	A	A	A	A	A	A	A	A	A
1	103164	2008-03-25	1	2014-11-21	6	1	4	4	4	4	7	7	7	7	7	7	7	7	7	7	7	7	7	7	7	7	7	7	7	7	A	A	A	A	A	B	A	A	A	A	A	A	A	A	A	A	A	A	B
1	103165	2008-02-25	2	2014-11-21	6	1	2	3	2	3	0	0	0	0	0	0	7	7	7	7	0	0	0	0	0	0	7	7	7	7	A	A	A	A	A	A	A	A	B	A	C	B	A	A	0	0	A	A	B
1	103168	2008-08-12	2	2014-11-21	6	1	0	0	0	0	0	0	0	0	0	0	0	0	0	0	0	0	0	0	0	0	0	0	0	0	D	D	A	A	0	0	A	A	D	D	D	D	A	7	0	0	A	A	D
1	103169	2008-07-29	2	2014-11-21	6	2	4	4	4	4	7	7	7	7	7	7	7	7	7	7	7	7	7	7	7	7	7	7	7	7	A	A	A	A	B	B	A	A	A	A	A	B	A	A	A	A	A	A	A
1	103171	2008-02-28	1	2014-11-21	6	1	4	4	2	2	7	7	7	7	7	7	7	7	7	7	0	0	0	0	0	0	0	0	0	0	A	A	A	A	A	A	A	A	B	A	A	A	A	A	0	0	A	A	A
1	103172	2008-08-26	1	2014-11-21	6	2	4	4	4	4	7	7	7	7	7	7	7	7	7	7	7	7	7	7	7	7	7	7	7	7	A	B	A	A	A	B	A	A	B	B	B	B	B	A	A	A	A	A	B
1	103173	2008-03-09	1	2014-11-21	6	2	0	0	0	0	0	0	0	0	0	0	0	0	0	0	0	0	0	0	0	0	0	0	0	0	A	A	A	A	0	0	7	A	A	A	A	A	A	A	0	0	A	A	A
1	103174	2007-12-23	1	2014-11-21	6	2	3	2	4	4	0	7	7	7	7	0	0	0	0	0	7	7	7	7	7	7	7	7	7	7	B	B	B	B	B	0	B	B	B	B	B	B	B	B	0	0	B	B	B
1	103175	2008-01-26	1	2014-11-21	6	2	0	0	0	0	0	0	0	0	0	0	0	0	0	0	0	0	0	0	0	0	0	0	0	0	A	A	A	7	0	0	7	A	A	A	A	A	A	0	0	0	0	A	A
1	103176	2008-02-23	1	2014-11-21	6	2	4	4	2	3	7	7	7	7	7	7	7	7	7	7	0	0	0	0	0	0	7	7	7	7	A	A	A	A	A	7	A	A	A	A	E	A	A	7	0	0	A	A	B
1	103177	2008-01-01	1	2014-11-21	6	2	4	4	2	3	7	7	7	7	7	7	7	7	7	7	0	0	0	0	0	0	7	7	7	7	B	B	B	B	B	7	B	B	B	B	B	B	B	7	0	0	0	B	B
1	103178	2007-12-31	1	2014-11-21	6	2	4	4	4	3	7	7	7	7	7	7	7	7	7	7	7	7	7	7	7	0	7	7	7	7	B	B	B	B	B	B	B	B	B	B	B	B	B	A	0	0	7	B	B
1	103179	2007-12-22	1	2014-11-21	6	2	0	0	0	0	0	0	0	0	0	0	0	0	0	0	0	0	0	0	0	0	0	0	0	0	A	A	A	A	A	A	A	A	A	A	B	B	A	A	0	0	A	A	B
1	103180	2007-12-29	2	2014-11-21	6	1	0	0	0	0	0	0	0	0	0	0	0	0	0	0	1	0	0	0	0	1	0	0	0	0	B	A	A	A	0	0	A	A	A	B	A	B	A	0	0	0	0	A	A
1	103181	2008-03-13	2	2014-11-21	6	2	4	4	4	4	7	7	7	7	7	7	7	7	7	7	7	7	7	7	7	7	7	7	7	7	A	B	A	A	A	A	A	A	A	A	A	B	A	A	A	A	A	A	A
1	103183	2008-01-28	2	2014-11-21	6	2	0	0	2	2	0	0	0	0	0	0	0	0	0	0	0	0	0	0	0	0	0	0	0	0	B	B	A	A	0	0	A	A	B	A	B	B	A	0	0	0	0	A	A
1	103185	2008-03-01	2	2014-11-21	6	2	2	3	2	2	0	0	0	0	0	0	7	7	7	7	0	0	0	0	0	0	0	0	0	0	B	B	A	B	B	B	B	A	B	B	B	B	A	A	A	A	A	A	B
1	103186	2008-08-09	2	2014-11-21	6	1	4	4	4	4	7	7	7	7	7	7	7	7	7	7	7	7	7	7	7	7	7	7	7	7	B	B	A	B	A	A	B	A	B	B	B	B	A	A	A	0	A	A	B
1	103187	2008-01-07	2	2014-11-21	6	2	0	0	0	0	0	0	0	0	0	0	0	0	0	0	0	0	0	0	0	0	0	0	0	0	B	A	A	A	B	A	A	A	A	A	A	A	A	B	0	0	A	A	A
1	103188	2008-11-15	2	2014-11-21	6	2	4	4	4	4	7	7	7	7	7	7	7	7	7	7	7	7	7	7	7	7	7	7	7	7	A	A	A	A	A	A	A	A	A	A	A	A	A	A	A	A	A	A	A
1	103189	2008-06-06	1	2014-11-21	6	2	0	3	2	2	0	0	0	0	0	0	7	7	7	7	0	0	0	0	0	0	0	0	0	0	A	A	A	A	A	A	A	A	A	A	B	B	A	A	A	0	A	A	A
1	103190	2008-02-01	1	2014-11-21	6	1	4	4	2	2	7	7	7	7	7	7	7	7	7	7	0	0	0	0	0	0	0	0	0	0	A	A	A	A	A	A	A	A	A	A	A	A	A	A	0	A	A	A	A
1	103191	2008-03-19	1	2014-11-21	6	2	4	2	2	2	7	7	7	7	7	0	0	0	0	0	0	0	0	0	0	0	0	0	0	0	A	A	A	A	0	0	A	A	A	A	A	A	A	0	0	0	0	A	A
1	103194	2008-09-08	2	2014-11-21	6	1	4	4	1	4	7	7	7	7	7	7	7	7	7	7	0	0	0	0	0	7	7	7	7	7	B	B	A	A	A	A	A	A	B	B	A	A	A	B	A	0	A	A	A
1	103195	2008-06-07	2	2014-11-21	6	1	4	4	2	4	7	7	7	7	7	7	7	7	7	7	0	0	0	0	0	7	7	7	7	7	B	B	A	A	7	A	7	A	B	B	B	E	A	7	0	0	A	A	E
1	103196	2008-10-11	2	2014-11-21	6	1	2	1	4	4	0	0	0	0	0	0	0	0	0	0	7	7	7	7	7	7	7	7	7	7	B	B	A	A	A	A	A	B	B	B	B	B	A	A	0	0	A	A	B
1	103197	2008-09-06	1	2014-11-21	6	1	4	4	3	3	7	7	7	7	7	7	7	7	7	7	0	7	7	7	7	0	7	7	7	7	A	B	A	A	0	0	A	A	B	B	B	B	A	0	0	0	7	A	B
1	103198	2008-05-23	2	2014-11-21	6	1	4	4	2	2	7	7	7	7	7	7	7	7	7	7	0	0	0	0	0	0	0	0	0	0	A	A	A	A	A	A	A	A	A	A	A	B	A	7	0	0	A	A	A
1	103199	2008-07-23	1	2014-11-21	6	1	4	3	0	0	7	7	7	7	7	0	7	7	7	7	0	0	0	0	0	0	0	0	0	0	D	A	A	A	A	A	A	A	A	B	E	B	A	A	A	A	A	A	B
1	103200	2008-06-11	2	2014-11-21	6	1	4	4	4	4	7	7	7	7	7	7	7	7	7	7	7	7	7	7	7	7	7	7	7	7	A	A	A	A	0	A	A	A	A	A	A	B	A	A	0	0	A	A	A
1	103201	2008-06-12	1	2014-11-21	6	1	4	2	2	4	7	7	7	7	7	0	0	0	0	0	0	0	0	0	0	7	7	7	7	7	B	B	A	A	A	A	A	A	B	B	B	B	A	A	A	A	7	A	B
1	103202	2008-07-01	2	2014-11-21	6	1	4	2	2	4	7	7	7	7	7	0	0	0	0	0	0	0	0	0	0	7	7	7	7	7	B	A	A	A	A	A	A	A	A	A	A	A	A	A	0	0	0	A	A
1	103203	2008-08-11	2	2014-11-21	6	1	4	4	2	2	7	7	7	7	7	7	7	7	7	7	0	0	0	0	0	0	0	0	0	0	B	B	A	A	7	0	A	A	A	A	A	A	A	0	0	0	0	A	A
1	103204	2008-04-12	1	2014-11-21	6	1	4	4	4	4	7	7	7	7	7	7	7	7	7	7	7	7	7	7	7	7	7	7	7	7	A	A	A	A	0	0	A	A	A	A	A	B	A	0	0	0	0	A	A
1	103205	2008-05-17	1	2014-11-21	6	1	4	4	4	4	7	7	7	7	7	7	7	7	7	7	7	7	7	7	7	7	7	7	7	7	A	A	A	A	B	B	A	A	A	A	B	B	A	A	A	A	A	A	A
1	103206	2008-05-13	1	2014-11-21	6	1	3	4	4	4	0	7	7	7	7	7	7	7	7	7	7	7	7	7	7	7	7	7	7	7	A	A	A	A	A	A	A	A	A	A	B	B	A	A	0	0	A	A	B
1	103207	2008-06-16	1	2014-11-21	6	1	4	4	2	2	7	7	7	7	7	7	7	7	7	7	0	0	0	0	0	0	0	0	0	0	A	A	A	A	B	B	B	A	A	A	B	B	A	A	0	0	A	A	B
1	103208	2008-07-13	1	2014-11-21	6	1	4	4	4	4	7	7	7	7	7	7	7	7	7	7	7	7	7	7	7	7	7	7	7	7	B	E	A	A	0	0	A	A	B	B	B	B	A	0	0	0	0	A	A
1	103209	2008-09-18	2	2014-11-21	6	1	4	4	4	4	7	7	7	7	7	7	7	7	7	7	7	7	7	7	7	7	7	7	7	7	B	A	A	A	B	B	A	A	A	B	B	B	A	A	A	A	A	A	B
1	103210	2008-08-17	1	2014-11-21	6	1	2	4	1	2	0	0	0	0	0	7	7	7	7	7	0	0	0	0	0	0	0	0	0	0	B	B	A	A	A	A	A	B	B	B	B	B	B	A	0	0	7	A	B
1	103211	2008-10-17	1	2014-11-21	6	2	0	1	2	2	0	0	0	0	0	0	0	0	0	0	0	0	0	0	0	0	0	0	0	0	B	B	A	A	B	B	B	A	B	B	A	B	A	A	0	0	A	B	A
1	103212	2008-09-12	1	2014-11-21	6	2	0	0	0	0	0	0	0	0	0	0	0	0	0	0	0	0	0	0	0	0	0	0	0	0	B	B	A	A	0	0	A	A	A	B	B	B	A	0	0	0	7	A	B
1	103213	2008-06-23	2	2014-11-21	6	2	0	0	1	1	0	0	0	0	0	0	0	0	0	0	1	0	0	0	0	1	0	0	0	0	B	B	A	A	A	0	A	A	B	B	B	B	A	7	0	0	0	A	B
1	103214	2008-08-23	2	2014-11-21	6	2	4	4	3	4	7	7	7	7	7	7	7	7	7	7	0	7	7	7	7	7	7	7	7	7	B	E	B	B	B	B	B	B	B	B	E	B	A	A	0	0	A	A	B
1	103215	2008-06-11	2	2014-11-21	6	2	4	4	1	1	7	7	7	7	7	7	7	7	7	7	0	0	0	0	0	0	0	0	0	0	B	A	A	A	A	A	A	A	A	A	B	B	A	A	0	0	A	A	B
1	103216	2008-06-12	2	2014-11-21	6	2	4	4	1	1	7	7	7	7	7	7	7	7	7	7	0	0	0	0	0	0	0	0	0	0	A	A	A	A	A	A	A	A	A	A	A	A	A	A	A	A	A	A	A
1	103217	2008-08-21	2	2014-11-21	6	2	1	1	1	1	0	0	0	0	0	0	0	0	0	0	0	0	0	0	0	0	0	0	0	0	B	A	A	A	0	A	A	A	A	B	B	B	A	A	0	0	7	A	B
1	103218	2008-09-11	1	2014-11-21	6	2	0	0	1	1	0	0	0	0	0	0	0	0	0	0	0	0	0	0	0	0	0	0	0	0	B	A	A	A	0	0	A	A	B	A	A	E	A	0	0	0	0	A	E
1	103219	2008-04-13	1	2014-11-21	6	2	0	4	2	1	0	0	0	0	0	7	7	7	7	7	0	0	0	0	0	0	0	0	0	0	B	B	A	0	0	A	A	A	E	B	B	A	A	A	0	0	A	A	B
1	103220	2008-05-17	1	2014-11-21	6	2	4	4	2	2	7	7	7	7	7	7	7	7	7	7	0	0	0	0	0	0	0	0	0	0	B	B	A	A	A	A	A	A	A	A	E	E	A	A	A	A	A	A	B
1	103221	2008-06-15	2	2014-11-21	6	2	0	0	1	1	0	0	0	0	0	0	0	0	0	0	1	0	0	0	0	1	0	0	0	0	B	E	A	B	B	B	B	B	B	B	B	E	A	A	0	0	A	A	B
1	103222	2008-06-16	2	2014-11-21	6	2	0	0	0	0	0	0	0	0	0	0	0	0	0	0	0	0	0	0	0	0	0	0	0	0	A	B	A	B	A	7	A	A	B	B	B	A	A	A	0	0	A	A	B
1	103223	2008-06-19	2	2014-11-21	6	2	0	0	0	0	0	0	0	0	0	0	0	0	0	0	0	0	0	0	0	0	0	0	0	0	B	B	A	0	0	0	A	A	A	A	B	B	A	0	0	0	0	A	B
1	103224	2008-04-13	1	2014-11-21	6	2	4	4	4	4	7	7	7	7	7	7	7	7	7	7	7	7	7	7	7	7	7	7	7	7	A	A	A	B	B	7	A	A	A	B	A	B	A	B	0	0	B	A	B
1	103225	2008-05-19	2	2014-11-21	6	2	0	0	0	0	0	0	0	0	0	0	0	0	0	0	0	0	0	0	0	0	0	0	0	0	E	B	B	B	B	0	B	B	B	E	B	B	A	0	0	0	0	A	B
1	103226	2008-07-24	1	2014-11-21	6	1	0	4	4	1	0	0	0	0	0	7	7	7	7	7	7	7	7	7	7	0	0	0	0	0	B	B	B	B	7	B	B	A	A	B	B	A	A	A	0	0	A	A	B
1	103227	2008-09-18	2	2014-11-21	6	2	0	0	1	1	0	0	0	0	0	1	0	0	0	0	1	0	0	0	0	1	0	0	0	0	B	B	A	A	A	B	B	B	A	B	B	B	B	0	0	0	0	A	B
1	103228	2008-08-17	2	2014-11-21	6	2	0	0	0	0	0	0	0	0	0	0	0	0	0	0	0	0	0	0	0	0	0	0	0	0	B	B	A	B	0	0	B	A	B	B	B	B	A	A	0	0	B	A	B
1	103229	2008-10-17	2	2014-11-21	6	2	0	0	0	0	0	0	0	0	0	1	0	0	0	0	0	0	0	0	0	1	0	0	0	0	B	B	A	B	B	A	A	A	B	B	B	B	A	A	0	0	0	A	B
1	103230	2008-09-12	1	2014-11-21	6	2	0	0	0	0	1	0	0	0	1	1	0	0	0	1	1	0	0	1	0	1	0	0	1	0	B	B	A	A	A	0	0	A	B	B	B	B	A	0	0	0	0	B	B
1	103231	2008-06-23	2	2014-11-21	6	2	4	4	2	2	7	7	7	7	7	7	7	7	7	7	0	0	0	0	0	0	0	0	0	0	A	A	A	A	A	A	A	A	B	B	B	A	A	A	0	0	A	A	B
1	103232	2008-08-23	1	2014-11-21	6	2	4	4	4	4	7	7	7	7	7	7	7	7	7	7	7	7	7	7	7	7	7	7	7	7	A	B	B	B	B	B	B	A	A	A	B	B	A	A	A	0	A	A	B
1	103233	2008-06-11	2	2014-11-21	6	2	0	0	0	0	0	0	0	0	0	0	0	0	0	0	0	0	0	0	0	1	0	0	0	0	B	B	A	0	0	A	A	A	B	B	B	B	A	0	0	0	0	A	A
1	104001	2008-03-07	2	2014-11-24	6	2	0	0	0	0	1	0	0	0	0	1	0	0	0	0	1	0	0	1	0	1	0	0	0	0	B	B	A	A	0	0	A	A	B	B	B	A	A	0	0	0	0	A	A
1	104002	2008-10-16	1	2014-11-24	6	1	2	4	2	0	0	0	0	0	0	7	7	7	7	7	0	0	0	0	0	0	0	0	0	0	B	B	A	B	B	B	B	A	B	B	B	B	A	A	A	A	A	A	B
1	104003	2008-06-11	2	2014-11-24	6	2	0	0	0	0	0	0	0	0	0	0	0	0	0	0	0	0	0	0	0	0	0	0	0	0	B	E	A	7	B	7	7	A	A	B	B	B	A	0	0	0	7	A	B
1	104004	2008-06-13	1	2014-11-24	6	1	4	4	0	0	7	7	7	7	7	7	7	7	7	7	0	0	0	0	0	0	0	0	0	0	B	B	A	A	A	A	A	A	A	B	B	B	A	0	0	0	A	A	B
1	104005	2008-10-12	1	2014-11-24	6	2	3	3	2	2	0	7	7	7	7	0	7	7	7	7	0	0	0	0	0	0	0	0	0	0	B	B	A	7	0	0	7	A	B	B	B	B	A	0	0	0	0	A	B
1	104006	2008-06-19	1	2014-11-24	6	1	4	4	2	4	7	7	7	7	7	7	7	7	7	7	0	0	0	0	0	7	7	7	7	7	A	A	A	A	A	A	A	A	A	A	B	B	A	A	A	A	A	A	B
1	104007	2008-01-06	1	2014-11-24	6	2	2	0	0	0	0	0	0	0	0	0	0	0	0	0	0	0	0	0	0	0	0	0	0	0	A	A	A	A	0	7	A	A	A	A	A	A	A	0	0	0	0	A	A
1	104009	2008-05-08	2	2014-11-24	6	2	0	0	0	0	0	0	0	0	0	0	0	0	0	0	0	0	0	0	0	0	0	0	0	0	B	B	A	A	A	A	A	A	B	B	B	B	A	0	0	0	0	A	B
1	104010	2008-05-27	1	2014-11-24	6	1	4	4	2	2	7	7	7	7	7	7	7	7	7	7	0	0	0	0	0	0	0	0	0	0	A	A	A	A	A	A	A	A	A	A	A	B	A	A	A	A	A	A	A
1	104011	2008-05-31	1	2014-11-24	6	2	1	4	2	2	0	0	0	0	0	7	7	7	7	7	0	0	0	0	0	0	0	0	0	0	A	B	A	A	0	B	A	A	A	A	B	B	A	A	0	0	A	A	B
1	104013	2008-01-09	2	2014-11-24	6	2	0	0	0	0	0	0	0	0	0	0	0	0	0	0	1	0	0	0	0	1	0	0	0	0	B	B	B	B	0	0	B	B	B	B	B	B	A	0	0	0	B	B	B
1	104015	2008-04-23	2	2014-11-24	6	2	4	4	4	4	7	7	7	7	7	7	7	7	7	7	7	7	7	7	7	7	7	7	7	7	B	B	A	A	B	B	B	A	A	A	B	B	A	A	0	0	A	A	B
1	104017	2008-08-18	1	2014-11-24	6	2	4	4	4	4	7	7	7	7	7	7	7	7	7	7	7	7	7	7	7	7	7	7	7	7	B	A	A	A	A	A	A	A	A	B	B	A	A	A	0	0	A	A	B
1	104018	2008-02-28	2	2014-11-24	6	1	2	2	2	1	0	0	0	0	0	0	0	0	0	0	0	0	0	0	0	0	0	0	0	0	A	A	A	0	0	0	0	A	A	A	A	A	A	0	0	0	0	A	B
1	104019	2008-01-25	1	2014-11-24	6	2	4	4	4	4	7	7	7	7	7	7	7	7	7	7	7	7	7	7	7	7	7	7	7	7	A	A	A	A	B	B	A	A	A	A	B	B	A	A	0	0	A	A	B
1	104020	2008-08-26	2	2014-11-24	6	1	4	4	4	3	7	7	7	7	7	7	7	7	7	7	7	7	7	7	7	0	7	7	7	7	B	B	A	B	A	A	A	A	B	B	B	B	A	A	0	0	A	A	B
1	104021	2008-06-12	1	2014-11-24	6	2	0	0	0	0	0	0	0	0	0	0	0	0	0	0	0	0	0	0	0	0	0	0	0	0	B	B	A	A	A	A	A	A	E	B	B	B	A	0	0	0	0	A	B
1	104023	2007-12-15	2	2014-11-24	6	2	0	0	2	2	0	0	0	0	0	0	0	0	0	0	0	0	0	0	0	0	0	0	0	0	B	A	A	A	0	0	A	A	A	B	D	B	A	0	0	0	0	A	D
1	104024	2008-04-20	2	2014-11-24	6	1	0	2	2	2	2	0	0	0	0	0	0	0	0	0	0	0	0	0	0	1	0	0	0	0	B	B	B	B	0	7	B	A	B	B	B	B	A	0	0	0	7	A	B
1	104026	2008-05-20	1	2014-11-24	6	1	4	2	2	2	7	7	7	7	7	0	0	0	0	0	0	0	0	0	0	0	0	0	0	0	B	B	B	B	B	B	B	B	B	B	B	A	B	A	A	B	B	B	B
1	104027	2008-05-04	2	2014-11-24	6	2	0	0	0	0	4	0	0	0	0	4	0	0	0	0	4	0	0	0	0	4	0	0	0	0	B	B	B	B	0	0	A	A	B	B	E	E	A	0	0	0	0	A	B
1	104028	2008-06-11	2	2014-11-24	6	1	2	2	0	0	0	0	0	0	0	0	0	0	0	0	2	0	0	0	0	2	0	0	0	0	B	B	A	A	A	A	A	A	B	B	A	A	A	0	0	0	7	A	B
1	104029	2008-08-11	1	2014-11-24	6	2	4	4	4	4	7	7	7	7	7	7	7	7	7	7	7	7	7	7	7	7	7	7	7	7	A	A	A	A	A	A	A	A	A	A	A	A	A	A	A	A	A	A	A
1	104031	2008-08-29	1	2014-11-24	6	2	0	0	0	0	1	0	0	0	0	1	0	0	0	0	1	0	0	0	0	1	0	0	0	0	B	B	A	A	0	0	7	A	B	B	B	B	A	0	0	0	0	A	B
1	104032	2008-07-01	1	2014-11-24	6	1	4	4	4	4	7	7	7	7	7	7	7	7	7	7	7	7	7	7	7	7	7	7	7	7	A	A	A	A	A	A	A	A	A	A	A	A	A	A	A	0	A	A	B
1	104033	2008-04-18	1	2014-11-24	6	2	4	4	3	4	7	7	7	7	7	7	7	7	7	7	0	7	7	7	7	7	7	7	7	7	B	B	B	7	0	0	7	A	B	B	B	C	A	0	0	0	0	A	D
1	104034	2008-08-02	1	2014-11-24	6	1	4	4	3	2	7	7	7	7	7	7	7	7	7	7	0	7	7	7	7	0	0	0	0	0	B	B	A	B	B	B	B	B	B	B	B	B	A	A	A	A	A	A	B
1	104036	2008-09-17	2	2014-11-24	6	1	4	4	2	2	7	7	7	7	7	7	7	7	7	7	0	0	0	0	0	0	0	0	0	0	B	B	A	7	0	0	7	A	A	B	B	B	A	0	0	0	0	A	B
1	104037	2007-12-01	1	2014-11-24	6	2	4	4	3	3	7	7	7	7	7	7	7	7	7	7	0	7	7	7	7	0	7	7	7	7	A	A	A	A	A	A	A	A	A	A	A	A	A	7	0	0	A	A	A
1	104038	2008-03-26	2	2014-11-24	6	1	4	4	4	4	7	7	7	7	7	7	7	7	7	7	7	7	7	7	7	7	7	7	7	7	A	A	A	B	B	B	A	A	A	A	A	A	A	A	A	A	A	A	A
1	104039	2007-12-07	1	2014-11-24	6	2	0	0	0	0	0	0	0	0	0	0	0	0	0	0	1	0	0	0	0	0	0	0	0	0	B	B	A	A	0	0	A	A	B	B	B	B	A	A	0	0	7	A	B
1	104041	2007-12-15	1	2014-11-24	6	2	0	0	0	0	0	0	0	0	0	0	0	0	0	0	0	0	0	0	0	0	0	0	0	0	B	B	A	A	A	A	A	A	E	B	X	X	A	A	0	0	7	A	B
1	104042	2008-01-01	2	2014-11-24	6	1	0	0	0	0	0	0	0	0	0	0	0	0	0	0	0	0	0	0	0	0	0	0	0	0	A	A	B	A	A	A	A	A	E	A	B	A	A	0	0	0	0	A	A
1	104045	2008-03-05	1	2014-11-24	6	2	0	0	0	0	0	0	0	0	0	0	0	0	0	0	0	0	0	0	0	0	0	0	0	0	B	A	A	A	7	A	A	A	B	A	B	B	A	A	0	0	A	A	A
1	104046	2008-09-11	2	2014-11-24	6	1	0	0	2	0	0	0	0	0	0	0	0	0	0	0	1	0	0	0	0	0	0	0	0	0	B	B	B	B	0	7	B	B	E	B	B	B	B	B	0	0	A	B	B
1	104047	2008-03-05	1	2014-11-24	6	2	2	2	2	2	0	0	0	0	0	0	0	0	0	0	0	0	0	0	0	0	0	0	0	0	A	A	A	A	A	A	A	A	A	A	A	A	A	A	0	0	A	A	A
1	104048	2008-08-22	2	2014-11-24	6	1	4	4	3	3	7	7	7	7	7	7	7	7	7	7	0	7	7	7	7	0	7	7	7	7	B	B	A	A	A	A	A	A	B	B	B	B	A	A	A	0	A	A	E
1	104049	2008-06-25	1	2014-11-24	6	2	4	4	4	3	7	7	7	7	7	7	7	7	7	7	7	7	7	7	7	0	7	7	7	7	A	A	A	A	7	7	A	A	A	A	B	B	A	0	0	0	0	A	B
1	104050	2008-03-25	2	2014-11-24	6	1	3	4	3	2	0	7	7	7	7	7	7	7	7	7	0	7	7	7	7	0	0	0	0	0	B	A	A	A	7	A	A	A	B	B	A	B	A	7	0	0	7	A	B
1	104051	2008-09-12	1	2014-11-24	6	2	4	4	4	4	7	7	7	7	7	7	7	7	7	7	7	7	7	7	7	7	7	7	7	7	B	B	A	A	7	7	A	A	B	B	B	B	A	A	0	0	7	A	B
1	104053	2008-07-05	1	2014-11-24	6	2	4	4	4	2	7	7	7	7	7	7	7	7	7	7	7	7	7	7	7	0	0	0	0	0	A	A	A	A	A	A	A	A	B	B	B	B	A	A	0	0	A	A	B
1	104054	2008-08-29	2	2014-11-24	6	1	4	4	3	2	7	7	7	7	7	7	7	7	7	7	0	7	7	7	7	0	0	0	0	0	A	A	A	A	7	A	A	A	A	A	B	A	A	7	0	0	7	A	A
1	104055	2008-08-30	1	2014-11-24	6	2	4	4	2	2	7	7	7	7	7	7	7	7	7	7	0	0	0	0	0	0	0	0	0	0	A	B	A	A	A	A	A	A	A	A	A	A	A	A	A	A	A	A	A
1	104056	2008-10-10	2	2014-11-24	6	1	0	0	0	0	0	0	0	0	0	0	0	0	0	0	1	0	0	0	0	1	0	0	0	0	B	B	A	A	0	0	A	A	B	B	B	B	A	A	0	0	0	A	B
1	104057	2008-06-21	1	2014-11-24	6	2	4	4	4	4	7	7	7	7	7	7	7	7	7	7	7	7	7	7	7	7	7	7	7	7	A	A	A	A	A	A	A	A	A	A	A	B	A	A	0	0	A	A	A
1	104058	2008-10-07	2	2014-11-24	6	1	4	4	4	2	7	7	7	7	7	7	7	7	7	7	7	7	7	7	7	0	0	0	0	0	B	B	A	A	A	A	A	A	B	B	B	B	A	0	0	0	0	A	B
1	104059	2008-10-09	2	2014-11-24	6	2	0	0	0	0	2	0	0	0	0	2	0	0	0	0	2	0	0	0	0	2	0	0	0	0	B	B	A	A	0	0	A	A	B	B	B	B	A	0	0	0	0	A	B
1	104060	2008-10-19	2	2014-11-24	6	1	0	0	2	0	0	0	0	0	0	0	0	0	0	0	0	0	0	0	0	0	0	0	0	0	B	B	A	A	A	A	A	A	B	A	C	B	A	A	0	0	7	A	B
1	104063	2008-08-30	2	2014-11-24	6	2	4	4	4	2	7	7	7	7	7	7	7	7	7	7	7	7	7	7	7	0	0	0	0	0	A	A	A	A	A	A	A	A	A	A	A	A	A	7	0	0	A	A	A
1	104064	2008-11-10	2	2014-11-24	6	1	2	4	1	2	0	0	0	0	0	7	7	7	7	7	1	0	0	0	0	1	0	0	0	0	B	B	B	B	B	B	B	A	B	B	B	B	B	0	0	0	B	B	B
1	104065	2008-11-07	1	2014-11-24	6	2	0	0	0	0	1	0	0	0	0	1	0	0	0	0	1	0	0	0	0	1	0	0	0	0	B	B	A	7	0	0	7	B	B	B	B	B	A	0	0	0	0	A	B
1	104066	2008-03-17	1	2014-11-24	6	1	4	2	2	2	7	7	7	7	7	0	0	0	0	0	0	0	0	0	0	0	0	0	0	0	B	B	A	A	A	A	A	A	B	A	B	B	A	A	0	0	A	A	B
1	104067	2008-04-21	2	2014-11-24	6	2	4	4	4	3	7	7	7	7	7	7	7	7	7	7	7	7	7	7	7	0	7	7	7	7	B	B	A	A	7	A	A	A	B	A	A	B	A	A	0	0	A	A	B
1	104069	2008-04-08	1	2014-11-24	6	2	0	0	0	0	0	0	0	0	0	0	0	0	0	0	0	0	0	0	0	4	0	0	0	0	B	B	A	A	A	0	A	A	B	A	B	B	A	0	0	0	0	A	B
1	104070	2008-04-15	1	2014-11-24	6	1	0	0	0	0	0	0	0	0	0	0	0	0	0	0	0	0	0	0	0	0	0	0	0	0	A	A	A	A	7	0	A	A	A	A	B	B	A	0	0	0	0	A	B
1	104071	2008-01-03	1	2014-11-24	6	2	0	0	0	0	0	0	0	0	0	0	0	0	0	0	0	0	0	0	0	0	0	0	0	0	B	B	A	A	0	0	A	A	B	A	B	B	A	0	0	0	0	A	A
1	104072	2008-04-05	1	2014-11-24	6	1	4	4	2	4	7	7	7	7	7	7	7	7	7	7	0	0	0	0	0	7	7	7	7	7	A	A	A	A	A	A	A	A	A	A	A	A	A	A	0	0	A	A	B
1	104073	2008-01-15	1	2014-11-24	6	2	0	0	0	0	0	0	0	0	0	0	0	0	0	0	0	0	0	0	0	0	0	0	0	0	A	B	A	A	0	0	A	A	B	A	B	B	A	0	0	0	0	A	B
1	104074	2008-05-27	2	2014-11-24	6	1	0	4	2	0	0	0	0	0	0	7	7	7	7	7	0	0	0	0	0	0	0	0	0	0	B	A	A	A	0	0	A	A	A	B	B	A	A	A	0	0	A	A	A
1	104075	2008-11-19	2	2014-11-24	6	2	0	0	0	0	0	0	0	0	0	0	0	0	0	0	0	0	0	0	0	0	0	0	0	0	C	E	A	A	A	A	A	A	B	E	B	B	A	A	0	0	A	A	C
1	104076	2008-01-12	2	2014-11-24	6	1	4	4	4	4	7	7	7	7	7	7	7	7	7	7	7	7	7	7	7	7	7	7	7	7	B	B	A	A	B	B	B	A	B	B	B	B	A	A	0	A	A	A	B
1	104077	2008-05-20	2	2014-11-24	6	2	4	4	4	4	7	7	7	7	7	7	7	7	7	7	7	7	7	7	7	7	7	7	7	7	A	A	A	A	A	7	A	A	A	A	A	A	A	A	7	0	A	A	A
1	104078	2008-04-11	2	2014-11-24	6	1	4	4	4	2	7	7	7	7	7	7	7	7	7	7	7	7	7	7	7	0	0	0	0	0	B	B	B	B	B	B	B	B	B	B	B	B	B	A	0	0	A	B	B
1	104081	2008-04-19	1	2014-11-24	6	2	0	0	0	0	0	0	0	0	0	0	0	0	0	0	0	0	0	0	0	0	0	0	0	0	A	A	A	7	0	0	7	A	A	A	A	A	A	0	0	0	0	A	A
1	104082	2007-12-20	1	2014-11-24	6	1	2	2	2	2	0	0	0	0	0	0	0	0	0	0	0	0	0	0	0	0	0	0	0	0	B	A	A	A	A	7	A	A	B	A	B	B	A	7	0	0	7	A	A
1	104083	2008-06-25	2	2014-11-24	6	2	4	4	0	4	7	7	7	7	7	7	7	7	7	7	0	0	0	0	0	7	7	7	7	7	B	A	A	A	A	A	A	A	A	A	A	A	A	A	A	A	A	A	A
1	104084	2008-09-21	2	2014-11-24	6	1	0	0	0	0	1	0	0	0	0	0	0	0	0	0	1	0	0	0	0	1	0	0	0	0	B	B	B	B	0	0	A	A	B	B	B	B	A	0	0	0	0	A	B
1	104085	2008-10-25	2	2014-11-24	6	2	0	0	0	0	0	0	0	0	0	0	0	0	0	0	0	0	0	0	0	0	0	0	0	0	B	A	A	A	A	A	A	A	A	B	B	B	A	A	0	0	0	A	A
1	104089	2008-02-25	1	2014-11-24	6	2	0	0	2	2	0	0	0	0	0	0	0	0	0	0	0	0	0	0	0	0	0	0	0	0	B	B	A	A	0	0	A	A	A	B	A	A	A	A	0	0	A	A	A
1	104090	2008-10-01	2	2014-11-24	6	1	0	0	0	0	0	0	0	0	0	0	0	0	0	0	0	0	0	0	0	0	0	0	0	0	B	B	A	A	B	B	A	A	A	B	B	A	A	A	0	0	A	A	A
1	104091	2008-10-23	2	2014-11-24	6	2	0	0	0	0	0	0	0	0	0	0	0	0	0	0	0	0	0	0	0	0	0	0	0	0	B	A	A	A	0	0	A	A	A	A	B	B	A	A	0	0	A	A	A
1	104092	2008-05-20	1	2014-11-24	6	1	4	4	4	4	7	7	7	7	7	7	7	7	7	7	7	7	7	7	7	7	7	7	7	7	B	B	A	A	B	B	A	A	B	B	A	A	A	A	0	0	A	A	A
1	104094	2008-10-26	2	2014-11-24	6	1	0	0	0	0	0	0	0	0	0	0	0	0	0	0	0	0	0	0	0	0	0	0	0	0	B	B	A	7	0	0	0	A	B	B	B	B	A	0	0	0	0	A	B
1	104096	2008-10-14	2	2014-11-24	6	1	4	4	2	2	7	7	7	7	7	7	7	7	7	7	0	0	0	0	0	0	0	0	0	0	A	A	A	A	A	A	A	A	A	A	B	B	A	A	A	A	A	A	A
1	104097	2007-12-05	1	2014-11-24	6	2	0	0	0	0	0	0	0	0	0	0	0	0	0	0	0	0	0	0	0	0	0	0	0	0	B	B	A	A	A	A	A	A	B	B	B	A	A	A	0	0	A	A	B
1	104098	2008-08-26	2	2014-11-24	6	1	2	4	3	3	0	0	0	0	0	7	7	7	7	7	0	7	7	7	7	0	7	7	7	7	B	A	A	A	A	A	A	A	A	A	B	B	A	A	0	0	A	A	B
1	104100	2008-04-19	1	2014-11-24	6	1	0	0	0	0	0	0	0	0	0	0	0	0	0	0	0	0	0	0	0	0	0	0	0	0	B	B	A	A	0	0	A	A	B	B	B	B	A	7	0	0	0	A	B
1	104101	2008-09-16	2	2014-11-24	6	2	3	3	2	0	0	7	7	7	7	0	7	7	7	7	0	0	0	0	0	0	0	0	0	0	B	B	A	A	B	B	A	A	B	B	E	B	A	A	0	0	A	A	B
1	104102	2008-07-13	2	2014-11-24	6	1	0	0	0	0	0	0	0	0	0	0	0	0	0	0	0	0	0	0	0	0	0	0	0	0	B	A	A	A	A	A	A	A	A	B	B	B	A	A	0	0	A	B	B
1	105001	2008-09-04	1	2014-11-25	6	1	4	4	3	4	7	7	7	7	7	7	7	7	7	7	0	7	7	7	7	7	7	7	7	7	B	B	A	B	A	A	A	A	A	A	B	B	A	A	A	A	A	A	B
1	105002	2008-01-02	2	2014-11-25	6	2	0	0	2	2	0	0	0	0	0	0	0	0	0	0	0	0	0	0	0	0	0	0	0	0	A	A	A	A	7	A	A	A	A	A	B	B	A	7	0	0	A	A	B
1	105003	2008-03-15	1	2014-11-25	6	2	0	0	0	0	0	0	0	0	0	0	0	0	0	0	0	0	0	0	0	0	0	0	0	0	B	B	A	A	A	A	7	A	E	B	B	B	A	A	0	0	A	A	B
1	105004	2008-11-14	2	2014-11-25	6	1	0	0	2	2	0	0	0	0	0	0	0	0	0	0	1	0	0	0	0	1	0	0	0	0	A	B	A	0	0	0	0	A	A	A	A	A	A	0	0	0	0	E	A
1	105006	2007-12-17	2	2014-11-25	6	2	0	4	0	2	0	0	0	0	0	7	7	7	7	7	0	0	0	0	0	0	0	0	0	0	B	B	A	A	A	A	A	A	A	B	B	B	A	0	0	0	0	A	B
1	105010	2008-06-16	1	2014-11-25	6	2	0	0	0	0	0	0	0	0	0	0	0	0	0	0	0	0	0	0	0	0	0	0	0	0	B	B	A	B	7	7	B	B	B	B	B	B	B	7	0	0	7	A	B
1	105012	2008-07-10	2	2014-11-25	6	2	0	0	0	0	0	0	0	0	0	0	0	0	0	0	1	0	0	0	0	1	0	0	0	0	A	B	A	7	0	0	B	A	B	A	B	B	E	0	0	0	0	A	A
1	105013	2008-08-26	1	2014-11-25	6	1	4	4	4	4	7	7	7	7	7	7	7	7	7	7	7	7	7	7	7	7	7	7	7	7	A	A	A	A	A	7	A	A	A	A	B	B	A	A	A	A	A	A	E
1	105014	2008-03-16	1	2014-11-25	6	2	0	0	0	0	0	0	0	0	0	0	0	0	0	0	0	0	0	0	0	0	0	0	0	0	B	B	B	7	7	7	7	A	B	B	B	E	A	0	0	0	0	A	E
1	105015	2008-08-05	2	2014-11-25	6	1	4	4	4	4	7	7	7	7	7	7	7	7	7	7	7	7	7	7	7	7	7	7	7	7	A	A	A	A	A	A	A	A	A	A	A	A	A	A	0	0	A	A	A
1	105016	2008-05-10	1	2014-11-25	6	2	4	4	4	4	7	7	7	7	7	7	7	7	7	7	7	7	7	7	7	7	7	7	7	7	A	A	A	A	A	A	A	A	A	A	A	A	A	A	A	A	A	A	A
1	105017	2008-07-02	2	2014-11-25	6	1	4	4	0	0	7	7	7	7	7	7	7	7	7	7	0	0	0	0	0	0	0	0	0	0	B	B	A	A	B	B	A	A	A	B	B	B	A	A	A	A	A	A	B
1	105019	2008-06-24	1	2014-11-25	6	1	3	2	0	0	0	7	7	7	7	0	0	0	0	0	0	0	0	0	0	0	0	0	0	0	B	A	A	A	A	A	A	A	B	B	B	B	A	A	A	A	A	A	B
1	105021	2008-08-27	1	2014-11-25	6	2	4	4	4	4	7	7	7	7	7	7	7	7	7	7	7	7	7	7	7	7	7	7	7	7	A	A	A	A	A	A	A	A	A	A	B	B	A	A	A	A	A	A	A
1	105022	2008-05-24	2	2014-11-25	6	1	0	4	3	3	0	0	0	0	0	7	7	7	7	7	0	7	7	7	7	0	7	7	7	7	A	A	A	A	A	A	A	A	A	A	B	A	A	A	0	0	A	A	B
1	105023	2008-06-13	1	2014-11-25	6	2	3	4	3	2	0	7	7	7	7	7	7	7	7	7	0	7	7	7	7	0	0	0	0	0	A	A	A	A	7	7	A	A	A	A	B	B	A	A	0	0	A	A	B
1	105027	2008-08-08	2	2014-11-25	6	2	0	0	0	0	0	0	0	0	0	1	0	0	0	0	1	0	0	0	0	1	0	0	0	0	B	B	A	B	0	0	7	A	B	B	B	B	A	0	0	0	0	A	B
1	105028	2007-12-08	2	2014-11-25	6	1	0	0	0	0	0	0	0	0	0	0	0	0	0	0	0	0	0	0	0	0	0	0	0	0	B	B	A	B	B	B	B	A	A	B	B	B	A	0	0	0	0	B	B
1	105029	2007-12-14	2	2014-11-25	6	1	0	0	0	0	0	0	0	0	0	0	0	0	0	0	0	0	0	0	0	0	0	0	0	0	A	A	A	0	0	0	0	A	A	A	A	A	A	0	0	0	0	A	A
1	105030	2008-02-13	2	2014-11-25	6	1	2	2	2	2	0	0	0	0	0	0	0	0	0	0	0	0	0	0	0	0	0	0	0	0	A	B	A	7	0	0	A	B	B	B	B	B	B	A	A	0	A	B	B
1	105031	2008-04-26	2	2014-11-25	6	2	0	0	0	0	1	0	0	0	0	1	0	0	0	0	1	0	0	0	0	1	0	0	0	0	B	B	A	0	0	0	0	A	A	B	B	B	A	0	0	0	0	A	A
1	105032	2008-06-27	2	2014-11-25	6	1	0	0	0	0	0	0	0	0	0	0	0	0	0	0	1	0	0	0	0	1	0	0	0	0	B	B	A	A	0	0	7	A	A	A	B	B	A	0	0	0	0	A	A
1	105033	2008-04-14	1	2014-11-25	6	1	0	0	0	0	0	0	0	0	0	0	0	0	0	0	0	0	0	0	0	0	0	0	0	0	A	A	A	A	0	0	A	A	A	A	A	A	A	A	0	0	7	A	E
1	105034	2008-07-25	2	2014-11-25	6	2	0	0	0	0	0	0	0	0	0	0	0	0	0	0	0	0	0	0	0	0	0	0	0	0	B	B	A	A	A	A	A	A	B	B	B	B	A	A	A	A	A	A	B
1	105036	2008-03-10	1	2014-11-25	6	2	4	4	2	2	7	7	7	7	7	7	7	7	7	7	0	0	0	0	0	0	0	0	0	0	B	E	A	A	A	0	A	A	E	A	B	B	A	A	0	0	A	A	E
1	105037	2007-12-22	1	2014-11-25	6	1	0	0	0	0	0	0	0	0	0	0	0	0	0	0	0	0	0	0	0	0	0	0	0	0	A	A	A	A	0	A	A	A	A	A	A	B	A	A	0	0	A	A	A
1	105038	2008-02-03	2	2014-11-25	6	2	0	0	0	0	0	0	0	0	0	0	0	0	0	0	0	0	0	0	0	0	0	0	0	0	A	A	A	A	A	A	B	A	B	A	A	A	A	A	0	0	A	A	A
1	105039	2008-08-26	1	2014-11-25	6	1	4	4	4	4	7	7	7	7	7	7	7	7	7	7	7	7	7	7	7	7	7	7	7	7	A	A	A	A	A	A	A	A	A	A	B	B	A	A	A	0	A	A	A
1	105040	2007-12-12	1	2014-11-25	6	2	4	3	4	4	7	7	7	7	7	0	7	7	7	7	7	7	7	7	7	7	7	7	7	7	B	B	A	A	A	A	A	A	A	B	C	B	A	A	A	A	A	A	B
1	105042	2008-01-27	2	2014-11-25	6	1	0	0	0	0	1	0	0	0	0	1	0	0	0	0	1	0	0	0	0	1	0	0	0	0	B	B	A	A	0	0	7	A	B	A	E	E	A	0	0	0	0	A	E
1	105043	2008-02-14	1	2014-11-25	6	2	0	0	0	0	0	0	0	0	0	0	0	0	0	0	0	0	0	0	0	0	0	0	0	0	B	E	A	A	0	0	A	A	B	B	B	A	A	A	0	0	A	A	A
1	105045	2008-02-27	2	2014-11-25	6	2	0	0	0	0	0	0	0	0	0	0	0	0	0	0	0	0	0	0	0	0	0	0	0	0	B	B	B	B	0	0	A	B	B	A	B	B	B	0	0	0	0	A	B
1	105046	2008-03-22	1	2014-11-25	6	1	0	0	0	0	0	0	0	0	0	0	0	0	0	0	0	0	0	0	0	0	0	0	0	0	B	A	A	A	A	A	A	A	B	A	B	B	A	A	0	7	A	A	A
1	105050	2008-02-03	2	2014-11-25	6	2	0	0	0	0	1	0	0	0	0	1	0	0	0	0	1	0	0	0	0	1	0	0	0	0	B	B	A	A	0	A	A	A	B	B	B	A	A	0	0	0	0	A	A
1	105051	2008-01-11	2	2014-11-25	6	1	0	0	0	0	0	0	0	0	0	0	0	0	0	0	0	0	0	0	0	0	0	0	0	0	A	A	A	7	0	0	7	A	A	A	B	B	E	0	0	0	0	E	B
1	105053	2008-06-05	2	2014-11-25	6	1	4	4	1	1	7	7	7	7	7	7	7	7	7	7	0	0	0	0	0	0	0	0	0	0	B	E	A	A	A	0	7	A	E	E	B	B	A	0	A	A	A	A	B
1	105055	2008-06-12	1	2014-11-25	6	1	4	4	4	4	7	7	7	7	7	7	7	7	7	7	7	7	7	7	7	7	7	7	7	7	B	A	A	A	A	A	A	A	A	B	B	A	A	A	0	0	A	A	A
1	105056	2007-12-23	1	2014-11-25	6	2	4	4	4	4	7	7	7	7	7	7	7	7	7	7	7	7	7	7	7	7	7	7	7	7	A	B	A	A	A	A	B	A	B	B	B	B	A	A	0	A	A	A	B
1	105057	2008-06-15	1	2014-11-25	6	1	0	0	0	0	0	0	0	0	0	0	0	0	0	0	1	0	0	0	0	1	0	0	0	0	B	B	A	A	0	0	A	A	B	B	B	B	A	0	0	0	0	A	B
1	105061	2008-07-03	2	2014-11-25	6	1	0	4	0	0	0	0	0	0	0	7	7	7	7	7	0	0	0	0	0	0	0	0	0	0	A	A	A	A	A	A	A	A	A	A	B	A	A	A	0	0	A	A	A
1	106002	2008-08-26	1	2014-11-25	6	1	4	4	3	3	7	7	7	7	7	7	7	7	7	7	0	7	7	7	7	0	7	7	7	7	B	B	B	A	B	B	A	A	B	B	A	B	A	A	A	A	A	A	B
1	106004	2008-06-20	2	2014-11-25	6	1	4	4	4	4	7	7	7	7	7	7	7	7	7	7	7	7	7	7	7	7	7	7	7	7	A	B	B	B	B	B	B	B	B	A	A	A	B	A	A	A	A	B	A
1	106006	2008-03-27	2	2014-11-25	6	1	0	0	0	0	0	0	0	0	0	0	0	0	0	0	0	0	0	0	0	0	0	0	0	0	B	B	A	A	0	0	B	A	A	A	A	B	A	0	0	0	0	B	B
1	106007	2007-11-28	2	2014-11-25	6	2	2	0	0	0	0	0	0	0	0	0	0	0	0	0	0	0	0	0	0	1	0	0	0	0	B	B	A	7	0	0	A	A	B	B	B	B	A	0	0	0	0	B	B
1	106008	2008-06-04	1	2014-11-25	6	2	4	4	2	2	7	7	7	7	7	7	7	7	7	7	0	0	0	0	0	0	0	0	0	0	B	B	A	A	B	B	A	B	B	B	B	B	A	A	0	0	A	A	B
1	106009	2008-06-06	1	2014-11-25	6	2	0	4	2	2	0	0	0	0	0	7	7	7	7	7	0	0	0	0	0	1	0	0	0	0	B	B	A	A	7	7	A	A	B	B	B	B	A	A	0	0	A	A	B
1	106010	2008-01-10	2	2014-11-25	6	1	0	0	0	0	0	0	0	0	0	0	0	0	0	0	0	0	0	0	0	2	0	0	0	0	B	B	A	A	7	0	A	A	B	B	B	B	A	7	0	0	7	A	B
1	106013	2008-02-19	2	2014-11-25	6	2	0	0	0	0	0	0	0	0	0	0	0	0	0	0	0	0	0	0	0	0	0	0	0	0	A	B	A	A	A	A	A	A	B	B	A	A	A	A	0	0	A	A	B
1	106014	2008-03-26	1	2014-11-25	6	2	4	4	2	2	7	7	7	7	7	7	7	7	7	7	0	0	0	0	0	0	0	0	0	0	B	B	A	A	A	A	A	A	B	A	B	B	A	A	0	0	A	A	B
1	106015	2008-06-13	1	2014-11-25	6	2	0	0	0	0	0	0	0	0	0	0	0	0	0	0	0	0	0	0	0	0	0	0	0	0	A	A	A	A	0	0	A	A	A	A	B	B	A	0	0	0	0	A	B
1	106016	2008-02-17	2	2014-11-25	6	1	2	2	2	2	0	0	0	0	0	0	0	0	0	0	0	0	0	0	0	0	0	0	0	0	B	B	A	A	0	0	A	A	B	B	A	A	A	0	0	0	0	A	A
1	106018	2007-12-20	2	2014-11-25	6	2	0	0	2	2	0	0	0	0	0	0	0	0	0	0	0	0	0	0	0	0	0	0	0	0	A	A	A	A	A	A	A	A	A	A	A	A	A	A	A	0	A	A	A
1	106019	2008-06-13	2	2014-11-25	6	1	4	4	4	4	7	7	7	7	7	7	7	7	7	7	7	7	7	7	7	7	7	7	7	7	B	B	A	A	A	A	A	A	B	B	B	B	B	A	A	A	A	B	B
1	106020	2008-03-22	2	2014-11-25	6	1	0	0	0	0	0	0	0	0	0	0	0	0	0	0	0	0	0	0	0	0	0	0	0	0	D	B	A	A	0	0	A	A	B	A	B	A	A	0	0	0	0	A	A
1	106021	2008-03-19	2	2014-11-25	6	1	0	0	0	0	0	0	0	0	0	0	0	0	0	0	0	0	0	0	0	0	0	0	0	0	B	A	A	A	A	A	A	A	A	A	A	A	A	A	0	0	A	A	B
1	106022	2008-02-03	1	2014-11-25	6	2	4	4	4	4	7	7	7	7	7	7	7	7	7	7	7	7	7	7	7	7	7	7	7	7	A	A	A	A	A	A	A	A	A	A	B	B	A	A	0	0	A	A	A
1	106023	2008-08-22	1	2014-11-25	6	2	0	3	0	0	0	0	0	0	0	0	7	7	7	7	0	0	0	0	0	0	0	0	0	0	B	B	B	A	0	A	A	B	B	B	B	B	A	A	A	A	A	A	B
1	106024	2008-05-28	2	2014-11-25	6	1	4	4	4	4	7	7	7	7	7	7	7	7	7	7	7	7	7	7	7	7	7	7	7	7	A	A	A	A	A	A	A	A	A	B	B	B	A	A	A	A	A	A	B
1	106025	2008-10-17	2	2014-11-25	6	1	0	0	0	0	0	0	0	0	0	0	0	0	0	0	0	0	0	0	0	0	0	0	0	0	A	A	A	A	A	A	A	A	A	A	B	A	A	A	7	7	A	A	A
1	106027	2007-12-12	2	2014-11-25	6	2	0	0	0	0	0	0	0	0	0	0	0	0	0	0	1	0	0	1	0	1	0	0	0	0	B	B	A	A	7	A	A	A	B	B	B	B	A	0	0	0	0	A	B
1	106028	2008-04-20	2	2014-11-25	6	1	0	0	0	0	0	0	0	0	0	0	0	0	0	0	1	0	0	1	0	1	0	0	1	0	B	B	A	0	0	0	0	A	B	B	B	B	A	0	0	0	0	A	B
1	106030	2008-07-10	2	2014-11-25	6	2	0	0	0	0	1	0	0	0	0	0	0	0	0	0	2	0	0	0	0	2	0	0	0	0	B	B	A	0	0	0	0	A	B	B	B	A	A	0	0	0	0	A	A
1	106034	2008-07-23	2	2014-11-25	6	2	3	2	2	2	0	7	7	7	7	0	0	0	0	0	0	0	0	0	0	0	0	0	0	0	A	A	A	A	A	A	A	A	A	A	A	A	A	A	0	0	A	A	A
1	106035	2008-01-13	1	2014-11-25	6	2	4	4	4	2	7	7	7	7	7	7	7	7	7	7	7	7	7	7	7	0	0	0	0	0	B	B	B	A	7	7	A	A	B	B	B	B	B	7	0	0	7	B	B
1	106036	2008-08-12	2	2014-11-25	6	2	0	4	1	0	0	0	0	0	0	7	7	7	7	7	0	0	0	0	0	0	0	0	0	0	B	B	B	A	A	A	A	A	A	B	B	B	A	A	0	0	7	A	B
1	106037	2008-01-24	2	2014-11-25	6	1	4	2	2	2	7	7	7	7	7	0	0	0	0	0	0	0	0	0	0	0	0	0	0	0	B	A	B	B	B	B	B	A	B	B	B	A	A	A	0	A	A	A	A
1	106038	2007-12-22	2	2014-11-25	6	2	0	0	0	0	0	0	0	0	0	0	0	0	0	0	0	0	0	0	0	0	0	0	0	0	B	A	A	B	0	0	A	A	B	B	A	A	A	0	0	0	0	A	B
1	106040	2008-05-25	2	2014-11-25	6	1	2	0	0	0	0	0	0	0	0	0	0	0	0	0	0	0	0	0	0	0	0	0	0	0	B	B	A	A	B	A	A	A	A	A	B	B	A	A	0	0	A	A	B
1	106041	2007-12-25	2	2014-11-25	6	1	1	4	3	3	0	0	0	0	0	7	7	7	7	7	0	7	7	7	7	0	7	7	7	7	A	A	A	A	0	0	A	A	A	A	B	A	A	A	0	0	A	A	A
1	106042	2008-04-28	1	2014-11-25	6	2	4	4	3	4	7	7	7	7	7	7	7	7	7	7	0	7	7	7	7	7	7	7	7	7	A	A	A	A	A	A	A	A	A	B	B	A	A	A	A	A	A	A	A
1	106043	2008-11-06	1	2014-11-25	6	2	4	4	4	4	7	7	7	7	7	7	7	7	7	7	7	7	7	7	7	7	7	7	7	7	B	B	A	A	B	B	A	A	A	B	B	B	A	A	0	0	A	A	B
1	106044	2008-04-14	2	2014-11-25	6	2	0	0	0	0	0	0	0	0	0	0	0	0	0	0	0	0	0	0	0	0	0	0	0	0	B	A	A	A	0	0	A	A	B	B	B	B	A	A	0	0	A	A	B
1	106047	2008-05-18	1	2014-11-25	6	1	1	1	0	0	0	0	0	0	0	0	0	0	0	0	0	0	0	0	0	0	0	0	0	0	B	B	A	A	0	0	A	A	B	B	B	B	A	A	0	0	A	A	A
1	106048	2008-05-18	1	2014-11-25	6	2	1	1	1	1	0	0	0	0	0	0	0	0	0	0	0	0	0	0	0	0	0	0	0	0	B	A	A	A	A	A	A	A	B	B	B	B	A	0	0	0	A	A	A
1	106049	2008-06-25	2	2014-11-25	6	1	0	0	0	0	0	0	0	0	0	0	0	0	0	0	0	0	0	0	0	0	0	0	0	0	A	A	A	A	A	A	A	A	A	A	A	A	A	A	A	0	A	A	A
1	106050	2008-04-13	1	2014-11-25	6	2	3	4	0	0	0	7	7	7	7	7	7	7	7	7	0	0	0	0	0	0	0	0	0	0	B	B	A	A	A	A	A	A	A	B	B	A	A	A	A	0	A	A	A
1	106051	2008-10-12	1	2014-11-25	6	2	4	4	4	4	7	7	7	7	7	7	7	7	7	7	7	7	7	7	7	7	7	7	7	7	B	B	B	B	0	0	A	A	A	A	A	A	A	A	0	0	0	A	A
1	106052	2008-06-23	2	2014-11-25	6	1	3	4	4	4	0	7	7	7	7	7	7	7	7	7	7	7	7	7	7	7	7	7	7	7	B	A	A	A	B	B	A	A	B	B	B	B	A	0	0	0	0	A	A
1	106053	2008-09-05	2	2014-11-25	6	1	3	4	4	4	0	7	7	7	7	7	7	7	7	7	7	7	7	7	7	7	7	7	7	7	B	B	A	A	0	0	A	A	A	B	B	B	A	A	0	0	A	A	A
1	106054	2008-05-25	1	2014-11-25	6	2	0	0	0	0	0	0	0	0	0	0	0	0	0	0	0	0	0	0	0	0	0	0	0	0	B	B	A	A	B	B	A	A	B	B	B	B	A	A	0	0	0	A	A
1	106055	2008-02-18	2	2014-11-25	6	1	3	4	2	2	0	7	7	7	7	7	7	7	7	7	0	0	0	0	0	0	0	0	0	0	B	A	A	A	A	A	A	A	A	A	A	A	A	A	A	A	A	A	A
1	106056	2008-10-03	2	2014-11-25	6	2	2	2	0	0	0	0	0	0	0	0	0	0	0	0	0	0	0	0	0	0	0	0	0	0	A	A	A	A	7	0	A	A	A	A	A	A	A	0	0	0	0	A	A
1	106057	2008-09-03	2	2014-11-25	6	2	2	2	2	2	0	0	0	0	0	0	0	0	0	0	0	0	0	0	0	0	0	0	0	0	B	B	A	A	A	A	A	A	A	B	B	A	A	A	0	0	0	A	A
1	106059	2008-09-04	2	2014-11-25	6	1	3	4	2	2	0	7	7	7	7	7	7	7	7	7	0	0	0	0	0	0	0	0	0	0	B	A	A	A	0	0	A	A	A	B	B	A	A	A	0	7	A	A	B
1	106061	2008-06-11	1	2014-11-25	6	2	2	2	1	1	0	0	0	0	0	0	0	0	0	0	0	0	0	0	0	0	0	0	0	0	A	A	A	7	0	0	7	A	A	A	A	A	A	A	0	0	0	A	B
1	106062	2008-05-04	1	2014-11-25	6	1	0	0	0	0	0	0	0	0	0	0	0	0	0	0	0	0	0	0	0	0	0	0	0	0	B	A	A	A	0	0	A	A	A	B	B	A	A	A	0	0	A	A	A
1	106063	2008-06-20	2	2014-11-25	6	1	2	2	2	2	0	0	0	0	0	0	0	0	0	0	0	0	0	0	0	0	0	0	0	0	B	A	A	7	0	0	7	A	A	A	B	A	A	0	0	0	0	A	A
1	106065	2008-09-13	1	2014-11-25	6	2	0	0	0	0	0	0	0	0	0	0	0	0	0	0	0	0	0	0	0	0	0	0	0	0	B	A	A	A	7	0	A	A	A	B	B	B	A	A	0	0	A	A	B
1	106066	2008-08-25	1	2014-11-25	6	1	3	4	4	4	0	7	7	7	7	7	7	7	7	7	7	7	7	7	7	7	7	7	7	7	B	B	A	0	0	0	A	B	B	B	B	E	B	A	0	0	A	A	B
1	106068	2008-07-23	2	2014-11-25	6	2	4	4	3	3	7	7	7	7	7	7	7	7	7	7	0	7	7	7	7	0	7	7	7	7	B	B	B	A	A	7	A	A	A	B	B	A	A	A	0	0	A	A	A
1	106069	2008-09-19	1	2014-11-25	6	1	0	0	0	0	0	0	0	0	0	0	0	0	0	0	1	0	0	1	0	1	0	0	1	0	B	B	B	7	0	0	0	A	B	B	B	E	B	0	0	0	A	A	B
1	106070	2008-04-20	1	2014-11-25	6	2	3	4	2	2	0	7	7	7	7	7	7	7	7	7	0	0	0	0	0	0	0	0	0	0	B	A	A	A	A	7	A	A	A	B	B	A	A	A	0	0	A	A	A
1	106071	2008-08-05	1	2014-11-25	6	1	1	1	0	0	0	0	0	0	0	0	0	0	0	0	0	0	0	0	0	0	0	0	0	0	B	B	A	A	B	0	A	A	B	B	B	B	A	A	A	0	A	A	A
1	106073	2008-05-25	2	2014-11-25	6	2	3	4	0	0	0	7	7	7	7	7	7	7	7	7	1	0	0	1	0	1	0	0	0	0	B	B	A	A	0	0	0	A	A	B	B	E	A	A	0	0	0	A	B
1	106074	2008-09-21	2	2014-11-25	6	1	1	1	0	0	0	0	0	0	0	0	0	0	0	0	0	0	0	0	0	0	0	0	0	0	B	B	A	7	0	0	0	A	A	B	B	A	A	0	0	0	0	A	A
1	106075	2008-02-20	1	2014-11-25	6	2	4	4	4	4	7	7	7	7	7	7	7	7	7	7	7	7	7	7	7	7	7	7	7	7	B	B	A	A	0	0	A	A	A	B	B	A	A	A	0	0	A	A	B
1	106076	2008-05-15	2	2014-11-25	6	2	4	4	4	4	7	7	7	7	7	7	7	7	7	7	7	7	7	7	7	7	7	7	7	7	A	A	A	A	A	A	A	A	A	A	A	A	A	A	0	0	A	A	A
1	106077	2008-08-25	1	2014-11-25	6	2	3	3	2	3	0	7	7	7	7	0	7	7	7	7	0	0	0	0	0	0	7	7	7	7	B	A	A	7	0	0	A	A	A	B	B	A	A	A	0	0	A	A	A
1	106078	2008-09-02	1	2014-11-25	6	1	3	3	4	4	0	7	7	7	7	0	7	7	7	7	7	7	7	7	7	7	7	7	7	7	A	A	A	A	A	A	A	A	A	B	B	A	A	A	A	A	A	A	A
1	106079	2008-06-12	2	2014-11-25	6	2	4	4	4	4	7	7	7	7	7	7	7	7	7	7	7	7	7	7	7	7	7	7	7	7	A	A	A	7	0	0	A	A	A	A	A	A	A	A	0	0	A	A	B
1	106080	2008-09-24	1	2014-11-25	6	1	2	2	0	0	0	0	0	0	0	0	0	0	0	0	0	0	0	0	0	0	0	0	0	0	B	A	A	A	0	0	A	A	A	B	B	A	A	A	0	0	A	A	B
1	106081	2008-06-27	1	2014-11-25	6	2	4	4	4	4	7	7	7	7	7	7	7	7	7	7	7	7	7	7	7	7	7	7	7	7	A	A	A	A	A	A	A	A	A	A	A	A	A	A	0	0	0	A	B
1	106082	2008-07-26	1	2014-11-25	6	1	4	4	4	4	7	7	7	7	7	7	7	7	7	7	7	7	7	7	7	7	7	7	7	7	A	B	A	A	0	0	A	A	B	A	B	B	A	0	0	0	0	A	A
1	106083	2008-11-02	1	2014-11-25	6	1	4	3	2	2	7	7	7	7	7	0	7	7	7	7	0	0	0	0	0	0	0	0	0	0	A	A	A	7	0	0	7	A	A	B	B	A	A	0	0	0	0	A	A
1	106085	2008-02-04	2	2014-11-25	6	1	4	4	3	3	7	7	7	7	7	7	7	7	7	7	0	7	7	7	7	0	7	7	7	7	A	A	A	A	A	A	A	A	A	B	B	A	A	0	0	0	0	A	B
1	106086	2008-04-03	2	2014-11-25	6	2	4	4	4	4	7	7	7	7	7	7	7	7	7	7	7	7	7	7	7	7	7	7	7	7	A	A	A	A	A	A	A	A	A	B	B	B	A	A	0	0	A	A	A
1	107002	2008-05-18	1	2014-11-25	6	2	4	4	2	4	7	7	7	7	7	7	7	7	7	7	0	0	0	0	0	7	7	7	7	7	B	B	A	A	B	B	A	A	B	B	B	B	A	7	0	0	7	A	A
1	107003	2008-05-22	1	2014-11-25	6	1	0	0	0	0	0	0	0	0	0	0	0	0	0	0	0	0	0	0	0	0	0	0	0	0	A	A	A	A	A	A	A	A	A	A	A	A	A	A	7	0	A	A	A
1	107004	2008-11-13	1	2014-11-25	6	2	4	4	2	4	7	7	7	7	7	7	7	7	7	7	0	0	0	0	0	7	7	7	7	7	A	A	A	A	A	A	A	A	A	A	A	A	A	0	0	0	A	A	B
1	107005	2007-12-01	1	2014-11-25	6	1	0	0	2	2	0	0	0	0	0	0	0	0	0	0	0	0	0	0	0	0	0	0	0	0	B	B	A	7	0	0	7	A	A	A	A	B	A	0	0	0	0	A	A
1	107006	2008-01-20	1	2014-11-25	6	2	0	4	0	0	0	0	0	0	0	7	7	7	7	7	0	0	0	0	0	0	0	0	0	0	B	B	B	B	B	B	B	A	B	B	B	B	B	A	B	A	B	A	B
1	107008	2008-11-18	2	2014-11-25	6	2	4	2	0	0	7	7	7	7	7	0	0	0	0	0	0	0	0	0	0	0	0	0	0	0	A	A	A	7	0	B	B	A	A	A	E	B	A	0	0	0	0	A	A
1	107009	2008-11-18	2	2014-11-25	6	1	4	4	4	4	7	7	7	7	7	7	7	7	7	7	7	7	7	7	7	7	7	7	7	7	B	B	A	A	A	A	A	A	B	B	B	B	A	A	0	0	A	A	B
1	107010	2008-06-14	2	2014-11-25	6	2	4	4	0	0	7	7	7	7	7	7	7	7	7	7	0	0	0	0	0	0	0	0	0	0	B	A	A	A	A	A	A	A	B	B	E	B	A	A	A	A	A	A	B
1	107014	2008-06-16	2	2014-11-25	6	2	4	3	0	0	7	7	7	7	7	0	7	7	7	7	0	0	0	0	0	0	0	0	0	0	B	B	A	A	A	A	A	A	B	B	B	B	A	A	0	0	A	A	B
1	107015	2008-03-15	2	2014-11-25	6	1	4	4	0	0	7	7	7	7	7	7	7	7	7	7	0	0	0	0	0	0	0	0	0	0	B	B	A	B	7	7	B	A	A	B	C	B	A	A	0	0	A	A	B
1	107016	2008-08-25	1	2014-11-25	6	2	4	4	0	0	7	7	7	7	7	7	7	7	7	7	0	0	0	0	0	0	0	0	0	0	B	A	A	A	A	A	A	A	A	B	B	B	A	7	0	0	A	A	B
1	107017	2008-06-15	2	2014-11-25	6	1	4	4	4	4	7	7	7	7	7	7	7	7	7	7	7	7	7	7	7	7	7	7	7	7	A	B	A	A	B	B	A	A	B	B	B	B	A	A	A	A	A	A	B
1	107018	2008-08-16	2	2014-11-25	6	2	0	0	0	0	0	0	0	0	0	0	0	0	0	0	0	0	0	0	0	0	0	0	0	0	B	B	B	0	0	0	0	B	B	B	E	B	B	0	0	0	0	B	B
1	107021	2008-02-16	2	2014-11-25	6	1	0	0	0	0	0	0	0	0	0	0	0	0	0	0	0	0	0	0	0	0	0	0	0	0	A	A	A	0	0	0	7	A	A	A	A	A	A	0	0	0	0	A	A
1	107024	2008-06-18	1	2014-11-25	6	2	3	4	0	0	0	7	7	7	7	7	7	7	7	7	0	0	0	0	0	0	0	0	0	0	B	B	B	B	0	0	7	B	B	B	B	B	B	0	0	0	0	B	B
1	107025	2008-03-19	1	2014-11-25	6	1	4	3	2	2	7	7	7	7	7	0	7	7	7	7	0	0	0	0	0	0	0	0	0	0	A	A	A	A	A	A	A	A	A	A	A	B	A	A	0	0	A	A	A
1	107026	2008-06-18	1	2014-11-25	6	2	0	0	0	0	0	0	0	0	0	0	0	0	0	0	0	0	0	0	0	0	0	0	0	0	B	B	A	A	7	0	A	A	E	A	B	B	A	0	0	0	0	A	E
1	107027	2008-03-17	1	2014-11-25	6	1	4	4	4	4	7	7	7	7	7	7	7	7	7	7	7	7	7	7	7	7	7	7	7	7	A	A	A	A	B	B	A	A	A	A	B	A	A	A	A	A	A	A	A
1	107028	2008-04-28	1	2014-11-25	6	2	4	4	4	4	7	7	7	7	7	7	7	7	7	7	7	7	7	7	7	7	7	7	7	7	A	A	A	A	0	0	A	A	A	A	A	A	A	0	0	0	0	A	A
1	107029	2008-03-18	1	2014-11-25	6	1	0	4	4	2	2	0	0	0	0	7	7	7	7	7	7	7	7	7	7	0	0	0	0	0	B	B	B	B	B	B	B	B	E	B	B	B	B	A	0	0	A	B	B
1	107030	2008-08-13	2	2014-11-25	6	2	0	0	0	0	0	0	0	0	0	0	0	0	0	0	0	0	0	0	0	0	0	0	0	0	A	A	A	0	0	0	0	A	A	A	A	A	A	0	0	0	0	A	A
1	107031	2008-02-19	1	2014-11-25	6	1	4	4	4	4	7	7	7	7	7	7	7	7	7	7	7	7	7	7	7	7	7	7	7	7	A	A	A	A	A	A	A	A	A	B	B	B	A	A	0	0	A	A	C
1	107032	2008-05-12	1	2014-11-25	6	2	0	0	4	4	0	0	0	0	0	0	0	0	0	0	7	7	7	7	7	7	7	7	7	7	A	A	A	A	B	B	A	A	A	A	A	A	A	7	0	0	A	A	A
1	107033	2008-04-17	1	2014-11-25	6	1	0	0	0	0	0	0	0	0	0	0	0	0	0	0	0	0	0	0	0	0	0	0	0	0	B	A	A	B	B	A	A	A	B	B	B	B	A	A	0	0	A	A	B
1	107034	2008-05-17	2	2014-11-25	6	2	4	4	4	4	7	7	7	7	7	7	7	7	7	7	7	7	7	7	7	7	7	7	7	7	A	B	A	B	B	B	B	A	A	A	A	A	A	A	A	A	A	A	B
1	107035	2008-08-17	1	2014-11-25	6	1	4	4	2	2	7	7	7	7	7	7	7	7	7	7	0	0	0	0	0	0	0	0	0	0	B	B	B	A	A	0	A	A	B	B	C	C	A	0	0	0	0	A	B
1	107036	2008-09-17	1	2014-11-25	6	2	0	0	0	0	0	0	0	0	0	0	0	0	0	0	0	0	0	0	0	0	0	0	0	0	B	B	A	A	A	A	A	A	A	A	B	B	A	0	0	0	0	A	B
1	107037	2008-07-25	1	2014-11-25	6	1	0	0	0	0	0	0	0	0	0	0	0	0	0	0	0	0	0	0	0	0	0	0	0	0	B	A	B	0	0	0	0	B	A	B	A	B	B	0	0	0	0	B	B
1	107041	2008-05-18	1	2014-11-25	6	1	0	4	0	0	0	0	0	0	0	7	7	7	7	7	0	0	0	0	0	0	0	0	0	0	A	E	A	A	B	B	A	A	B	A	B	B	A	A	0	0	A	A	B
1	107042	2008-06-03	2	2014-11-25	6	2	3	4	2	0	0	7	7	7	7	7	7	7	7	7	0	0	0	0	0	0	0	0	0	0	B	B	A	A	7	A	A	A	B	B	B	B	A	A	0	A	A	A	A
1	107043	2008-07-25	2	2014-11-25	6	1	0	0	0	0	0	0	0	0	0	0	0	0	0	0	0	0	0	0	0	0	0	0	0	0	B	B	A	A	0	0	A	A	B	B	B	B	A	0	0	0	0	A	B
1	107044	2008-07-26	1	2014-11-25	6	2	0	0	2	2	0	0	0	0	0	0	0	0	0	0	0	0	0	0	0	0	0	0	0	0	B	B	A	A	0	0	A	A	A	A	B	A	A	0	0	0	0	A	A
1	107045	2008-09-05	1	2014-11-25	6	1	4	4	0	0	7	7	7	7	7	7	7	7	7	7	0	0	0	0	0	0	0	0	0	0	A	A	A	A	A	A	A	A	A	A	A	A	A	A	0	0	0	A	A
1	107046	2008-05-25	1	2014-11-25	6	2	4	0	0	0	7	7	7	7	7	0	0	0	0	0	0	0	0	0	0	0	0	0	0	0	B	A	A	A	7	7	A	A	A	B	B	B	A	7	0	0	A	A	B
1	107047	2008-04-25	2	2014-11-25	6	1	4	4	0	0	7	7	7	7	7	7	7	7	7	7	0	0	0	0	0	0	0	0	0	0	A	A	A	A	A	A	A	A	A	A	B	C	A	0	0	0	A	A	A
1	107048	2008-06-03	2	2014-11-25	6	2	0	0	0	0	0	0	0	0	0	0	0	0	0	0	0	0	0	0	0	0	0	0	0	0	A	A	A	A	A	A	A	A	A	B	C	B	A	A	A	A	A	A	B
1	107049	2008-06-27	2	2014-11-25	6	1	4	0	0	0	7	7	7	7	7	0	0	0	0	0	0	0	0	0	0	0	0	0	0	0	A	A	A	A	7	0	A	A	B	A	B	B	A	7	0	0	7	A	B
1	107050	2008-04-12	1	2014-11-25	6	2	4	4	4	4	7	7	7	7	7	7	7	7	7	7	7	7	7	7	7	7	7	7	7	7	B	A	A	A	B	B	A	A	E	A	B	B	A	A	A	A	A	A	B
1	107051	2008-02-23	2	2014-11-25	6	1	0	0	0	0	0	0	0	0	0	0	0	0	0	0	0	0	0	0	0	0	0	0	0	0	A	A	A	A	0	0	A	A	B	A	A	A	A	0	0	0	0	A	A
1	107052	2008-05-13	2	2014-11-25	6	2	4	4	2	2	7	7	7	7	7	7	7	7	7	7	0	0	0	0	0	0	0	0	0	0	B	B	A	A	0	7	A	A	B	B	B	B	A	A	0	0	A	A	B
1	107053	2008-06-23	2	2014-11-25	6	1	0	0	0	0	0	0	0	0	0	0	0	0	0	0	0	0	0	0	0	0	0	0	0	0	B	B	A	A	0	0	A	A	B	B	A	B	A	0	0	0	0	A	A
1	107054	2008-03-26	2	2014-11-25	6	1	4	4	4	4	7	7	7	7	7	7	7	7	7	7	7	7	7	7	7	7	7	7	7	7	B	B	A	7	0	0	7	A	E	B	B	B	A	A	A	A	A	A	B
1	107055	2008-03-27	1	2014-11-25	6	2	0	0	0	0	0	0	0	0	0	0	0	0	0	0	0	0	0	0	0	0	0	0	0	0	B	B	A	A	A	A	A	A	B	B	A	A	A	A	0	0	7	A	A
1	107057	2008-07-15	2	2014-11-25	6	2	4	2	2	2	7	7	7	7	7	0	0	0	0	0	0	0	0	0	0	0	0	0	0	0	A	A	A	A	A	A	A	A	A	A	A	A	A	A	0	0	A	A	A
1	107058	2008-07-24	1	2014-11-25	6	1	0	0	0	0	0	0	0	0	0	0	0	0	0	0	0	0	0	0	0	0	0	0	0	0	B	B	B	7	0	0	A	A	B	B	B	B	A	0	0	0	0	A	B
1	107059	2008-09-10	2	2014-11-25	6	2	0	0	2	0	0	0	0	0	0	0	0	0	0	0	0	0	0	0	0	0	0	0	0	0	B	E	B	B	0	0	B	B	B	B	B	B	B	7	0	0	0	B	B
1	107062	2008-11-03	1	2014-11-25	6	1	0	0	2	2	0	0	0	0	0	0	0	0	0	0	0	0	0	0	0	0	0	0	0	0	A	A	A	A	0	0	A	A	A	A	A	A	A	A	0	0	7	A	A
1	107065	2008-10-02	1	2014-11-25	6	2	4	4	3	4	7	7	7	7	7	7	7	7	7	7	0	7	7	7	7	7	7	7	7	7	A	A	A	A	A	A	A	A	B	B	B	B	A	A	0	0	A	A	B
1	107071	2008-11-03	2	2014-11-25	6	2	0	0	0	0	1	0	0	1	0	1	0	0	1	0	1	0	0	1	0	1	0	0	1	0	B	A	A	0	0	0	0	A	E	E	B	B	A	0	0	0	0	A	B
1	107075	2008-07-30	2	2014-11-25	6	1	4	4	4	4	7	7	7	7	7	7	7	7	7	7	7	7	7	7	7	7	7	7	7	7	A	A	A	A	A	A	A	A	A	A	A	A	A	A	A	A	A	A	A
1	107077	2008-05-06	1	2014-11-25	6	1	4	4	4	4	7	7	7	7	7	7	7	7	7	7	7	7	7	7	7	7	7	7	7	7	B	B	A	A	A	A	A	A	B	A	A	A	A	A	A	A	A	A	A
1	107078	2008-07-25	1	2014-11-25	6	1	0	0	0	0	0	0	0	0	0	0	0	0	0	0	0	0	0	0	0	0	0	0	0	0	B	B	A	0	0	0	0	A	B	A	A	B	A	0	0	0	0	A	B
1	107079	2008-09-03	1	2014-11-25	6	2	2	2	2	1	0	0	0	0	0	0	0	0	0	0	0	0	0	0	0	0	0	0	0	0	B	B	A	A	7	0	A	A	B	B	A	A	A	A	0	0	0	A	B
1	107080	2008-04-17	2	2014-11-25	6	1	4	4	2	2	7	7	7	7	7	7	7	7	7	7	0	0	0	0	0	0	0	0	0	0	B	B	A	B	B	B	B	A	B	B	B	B	B	B	A	A	A	A	B
1	107082	2007-12-09	1	2014-11-25	6	1	0	0	0	0	0	0	0	0	0	0	0	0	0	0	1	0	0	0	0	0	0	0	0	0	B	B	A	A	A	A	A	A	B	B	B	A	A	A	0	0	A	A	A
1	107085	2008-03-16	2	2014-11-25	6	2	0	3	2	0	0	0	0	0	0	0	7	7	7	7	0	0	0	0	0	0	0	0	0	0	A	A	A	A	0	0	A	A	A	A	B	B	A	A	0	0	A	A	B
1	107086	2008-05-12	2	2014-11-25	6	1	4	4	4	4	7	7	7	7	7	7	7	7	7	7	7	7	7	7	7	7	7	7	7	7	A	B	A	A	A	0	A	A	A	A	A	A	A	A	0	0	7	A	A
1	107087	2008-03-13	2	2014-11-27	6	2	0	0	0	0	0	0	0	0	0	0	0	0	0	0	0	0	0	0	0	0	0	0	0	0	B	B	A	A	A	A	A	A	B	B	B	B	A	A	0	0	A	A	B
1	107088	2008-01-25	1	2014-11-27	6	2	0	0	0	0	1	0	0	0	0	4	0	0	0	0	0	0	0	0	0	1	0	0	0	0	A	A	A	7	0	7	0	A	B	A	D	B	B	7	0	0	A	A	A
1	107089	2008-02-15	2	2014-11-27	6	2	0	0	0	0	0	0	0	0	0	0	0	0	0	0	0	0	0	0	0	0	0	0	0	0	A	A	A	A	0	0	A	A	B	A	B	A	A	0	0	0	0	A	B
1	107091	2008-09-09	2	2014-11-25	6	1	0	0	0	0	0	0	0	0	0	0	0	0	0	0	0	0	0	0	0	0	0	0	0	0	B	B	A	B	0	0	A	A	B	B	B	E	A	0	0	0	A	A	B
1	107092	2008-04-08	2	2014-11-25	6	1	0	0	2	0	0	0	0	0	0	0	0	0	0	0	0	0	0	0	0	0	0	0	0	0	B	B	A	A	0	0	A	A	B	B	A	A	A	7	0	0	7	A	A
1	107093	2008-03-24	2	2014-11-25	6	1	0	0	0	0	0	0	0	0	0	0	0	0	0	0	1	0	0	1	0	1	0	0	1	0	B	B	A	A	0	7	B	A	B	B	B	B	A	A	0	0	A	A	B
1	107095	2008-11-05	1	2014-11-25	6	2	4	4	4	4	7	7	7	7	7	7	7	7	7	7	7	7	7	7	7	7	7	7	7	7	A	A	A	A	B	B	B	A	A	A	A	B	A	B	B	A	A	A	A
1	107096	2008-01-03	2	2014-11-25	6	2	0	0	0	0	0	0	0	0	0	0	0	0	0	0	0	0	0	0	0	0	0	0	0	0	A	A	A	A	7	0	A	A	A	A	A	A	A	0	0	0	0	A	A
1	107098	2008-06-30	2	2014-11-25	6	2	0	0	0	0	0	0	0	0	0	0	0	0	0	0	0	0	0	0	0	0	0	0	0	0	B	B	A	A	0	7	A	A	B	B	B	B	A	7	0	0	A	A	B
1	108001	2008-08-10	2	2014-11-26	6	2	0	0	4	0	0	0	0	0	0	0	0	0	0	0	7	7	7	7	7	0	0	0	0	0	A	B	A	B	A	A	A	A	B	E	B	A	A	A	0	0	A	A	E
1	108003	2008-06-06	1	2014-11-26	6	2	0	0	2	2	0	0	0	0	0	0	0	0	0	0	0	0	0	0	0	0	0	0	0	0	B	B	A	A	A	A	A	A	B	B	B	B	A	A	A	7	A	A	E
1	108004	2008-02-05	2	2014-11-26	6	1	0	0	0	0	0	0	0	0	0	0	0	0	0	0	0	0	0	0	0	0	0	0	0	0	B	A	A	A	A	A	A	A	A	E	B	A	A	A	0	0	A	A	A
1	108005	2007-12-27	1	2014-11-26	6	1	4	4	4	4	7	7	7	7	7	7	7	7	7	7	7	7	7	7	7	7	7	7	7	7	A	A	A	A	A	A	A	A	A	A	A	A	A	A	A	A	A	A	A
1	108006	2008-10-17	2	2014-11-26	6	1	0	0	2	2	0	0	0	0	0	0	0	0	0	0	0	0	0	0	0	0	0	0	0	0	B	B	A	A	0	0	A	A	A	B	B	B	A	0	0	0	0	A	A
1	108007	2007-12-22	2	2014-11-26	6	1	4	4	2	2	7	7	7	7	7	7	7	7	7	7	0	0	0	0	0	0	0	0	0	0	A	A	A	A	B	A	A	A	A	A	B	B	A	0	0	0	0	A	A
1	108009	2008-08-08	1	2014-11-26	6	2	0	0	1	1	0	0	0	0	0	0	0	0	0	0	0	0	0	0	0	0	0	0	0	0	A	B	A	A	A	A	A	A	A	A	B	B	A	A	0	0	A	A	A
1	108010	2008-06-01	2	2014-11-26	6	2	0	0	0	0	0	0	0	0	0	1	0	0	0	0	2	0	0	0	0	2	0	0	0	0	B	B	A	7	0	0	A	A	E	A	E	B	A	0	0	0	0	A	B
1	109001	2008-05-31	1	2014-11-26	6	2	4	4	4	4	7	7	7	7	7	7	7	7	7	7	7	7	7	7	7	7	7	7	7	7	B	B	A	A	A	A	A	A	A	A	A	A	A	A	A	A	A	A	A
1	109002	2008-07-25	2	2014-11-26	6	1	3	2	2	2	0	7	7	7	7	0	0	0	0	0	0	0	0	0	0	0	0	0	0	0	B	A	A	7	0	0	7	B	B	B	B	B	B	0	0	0	0	A	B
1	109004	2008-08-15	1	2014-11-26	6	1	0	0	4	4	0	0	0	0	0	0	0	0	0	0	7	7	7	7	7	7	7	7	7	7	B	A	A	B	B	B	A	A	A	A	A	B	A	A	0	0	A	A	B
1	109006	2008-05-14	2	2014-11-26	6	1	0	0	0	0	0	0	0	0	0	0	0	0	0	0	1	0	0	0	0	1	0	0	0	0	B	B	A	B	B	B	B	A	B	B	E	B	A	A	0	0	A	A	B
1	109009	2008-08-09	2	2014-11-26	6	2	0	0	0	0	0	0	0	0	0	0	0	0	0	0	0	0	0	0	0	0	0	0	0	0	A	A	A	7	0	0	7	A	B	B	B	B	A	0	0	0	0	A	B
1	109010	2008-03-30	2	2014-11-26	6	1	0	0	0	0	0	0	0	0	0	0	0	0	0	0	0	0	0	0	0	1	0	0	0	0	B	B	A	A	0	0	A	A	B	B	B	B	A	0	0	0	0	A	B
1	109011	2008-07-08	2	2014-11-26	6	2	0	0	0	0	0	0	0	0	0	0	0	0	0	0	1	0	0	0	0	1	0	0	0	0	B	A	A	A	0	A	A	A	A	A	B	B	A	0	0	0	0	A	B
1	109012	2008-03-09	1	2014-11-26	6	1	0	0	1	1	0	0	0	0	0	0	0	0	0	0	0	0	0	0	0	0	0	0	0	0	B	A	A	A	0	0	A	A	B	B	B	B	A	0	0	0	0	A	B
1	109015	2008-01-19	1	2014-11-26	6	2	4	4	4	4	7	7	7	7	7	7	7	7	7	7	7	7	7	7	7	7	7	7	7	7	B	B	B	B	B	B	B	B	B	B	B	B	B	A	A	A	B	B	B
1	109016	2008-05-05	2	2014-11-26	6	1	4	4	4	4	7	7	7	7	7	7	7	7	7	7	7	7	7	7	7	7	7	7	7	7	A	A	A	A	A	A	A	A	A	A	A	B	A	A	0	0	A	A	A
1	109017	2007-12-29	1	2014-11-26	6	2	0	0	2	2	0	0	0	0	0	0	0	0	0	0	0	0	0	0	0	0	0	0	0	0	A	B	A	7	0	0	7	A	A	A	B	B	A	0	0	0	0	B	B
1	109018	2008-03-13	1	2014-11-26	6	1	4	4	1	1	7	7	7	7	7	7	7	7	7	7	1	0	0	0	0	1	0	0	0	0	A	E	A	A	A	0	A	B	B	A	A	B	A	0	0	0	7	B	B
1	109020	2008-01-28	2	2014-11-26	6	1	0	0	0	0	0	0	0	0	0	0	0	0	0	0	0	0	0	0	0	0	0	0	0	0	B	A	A	7	0	0	B	B	B	B	E	E	B	0	0	0	0	B	E
1	109021	2008-01-20	1	2014-11-26	6	2	4	4	4	4	7	7	7	7	7	7	7	7	7	7	7	7	7	7	7	7	7	7	7	7	A	A	A	A	A	A	A	A	A	A	A	A	A	A	0	0	A	A	A
1	109022	2008-06-26	2	2014-11-26	6	1	0	0	0	0	0	0	0	0	0	0	0	0	0	0	0	0	0	0	0	1	0	0	0	0	B	A	A	0	0	0	0	A	E	E	B	B	A	0	0	0	0	A	A
1	109023	2008-04-10	2	2014-11-26	6	2	0	0	0	0	0	0	0	0	0	0	0	0	0	0	0	0	0	0	0	0	0	0	0	0	B	A	A	7	0	0	A	A	B	B	B	B	A	0	0	0	0	A	B
1	109024	2008-09-25	1	2014-11-26	6	2	0	0	2	2	0	0	0	0	0	0	0	0	0	0	0	0	0	0	0	0	0	0	0	0	B	E	A	B	B	B	B	A	B	B	B	B	A	A	A	A	A	A	A
1	109025	2008-09-26	2	2014-11-26	6	2	0	0	0	0	0	0	0	0	0	0	0	0	0	0	0	0	0	0	0	0	0	0	0	0	B	A	A	A	A	A	A	A	B	A	B	B	A	A	0	0	A	A	B
1	109027	2008-10-03	2	2014-11-26	6	1	0	0	0	0	0	0	0	0	0	0	0	0	0	0	0	0	0	0	0	0	0	0	0	0	A	A	A	7	0	0	A	A	A	A	B	B	A	A	0	0	A	A	B
1	109028	2008-03-21	2	2014-11-26	6	2	2	2	0	0	0	0	0	0	0	0	0	0	0	0	0	0	0	0	0	1	0	0	0	0	B	E	A	0	0	0	0	A	E	B	B	B	A	0	0	0	0	A	B
1	109029	2008-07-12	2	2014-11-26	6	2	0	0	0	0	0	0	0	0	0	0	0	0	0	0	0	0	0	0	0	0	0	0	0	0	B	B	A	7	0	0	7	B	B	B	B	B	A	0	0	0	0	B	B
1	109030	2008-05-23	2	2014-11-26	6	2	0	0	0	0	0	0	0	0	1	0	0	0	0	0	1	0	0	0	0	1	0	0	0	0	B	B	A	B	B	A	B	A	B	B	B	B	A	A	0	0	A	A	B
1	109031	2008-03-26	1	2014-11-26	6	1	0	0	4	0	0	0	0	0	0	0	0	0	0	0	7	7	7	7	7	0	0	0	0	0	A	E	A	A	A	7	A	A	B	B	B	E	A	0	0	0	0	A	E
1	109032	2008-08-25	2	2014-11-26	6	1	1	1	1	1	0	0	0	0	0	0	0	0	0	0	0	0	0	0	0	0	0	0	0	0	B	B	B	0	0	0	7	A	B	B	B	B	A	A	A	A	A	A	B
1	109033	2008-09-21	2	2014-11-26	6	2	0	0	0	0	0	0	0	0	0	0	0	0	0	0	0	0	0	0	0	0	0	0	0	0	B	B	A	A	B	B	A	A	B	B	E	B	A	A	0	0	A	A	E
1	109034	2008-05-25	1	2014-11-26	6	2	0	0	2	2	0	0	0	0	0	0	0	0	0	0	1	0	0	0	0	1	0	0	0	0	B	B	B	B	B	B	B	B	B	B	B	B	B	A	0	0	A	B	B
1	109035	2008-10-08	1	2014-11-26	6	1	4	4	2	2	7	7	7	7	7	7	7	7	7	7	0	0	0	0	0	0	0	0	0	0	A	A	A	A	A	A	A	A	A	A	A	B	A	A	A	A	A	A	A
1	109037	2008-07-21	2	2014-11-26	6	2	0	0	0	0	0	0	0	0	0	0	0	0	0	0	0	0	0	0	0	0	0	0	0	0	B	A	A	A	A	A	A	A	B	B	B	A	A	A	0	0	A	A	B
1	109038	2008-10-09	1	2014-11-26	6	1	0	2	2	0	0	0	0	0	0	0	0	0	0	0	0	0	0	0	0	1	0	0	0	0	B	B	A	A	0	0	A	A	A	A	B	B	A	0	0	0	0	A	E
1	109039	2008-08-12	2	2014-11-26	6	1	0	0	0	0	0	0	0	0	0	0	0	0	0	0	0	0	0	0	0	0	0	0	0	0	B	E	A	A	A	A	A	A	B	B	E	B	A	A	0	0	A	A	B
1	109040	2008-09-12	2	2014-11-26	6	1	4	4	2	2	7	7	7	7	7	7	7	7	7	7	0	0	0	0	0	0	0	0	0	0	B	B	A	A	7	7	A	A	A	A	B	B	A	7	0	0	A	A	A
1	109041	2008-02-18	1	2014-11-26	6	2	4	4	4	4	7	7	7	7	7	7	7	7	7	7	7	7	7	7	7	7	7	7	7	7	B	A	A	A	7	7	A	A	A	B	B	A	A	A	0	0	A	A	A
1	109042	2008-09-08	2	2014-11-26	6	2	0	0	0	0	1	0	0	0	0	0	0	0	0	0	0	0	0	0	0	1	0	0	0	0	B	B	A	A	0	0	B	A	B	B	E	E	A	0	0	0	A	A	E
1	109043	2008-10-09	1	2014-11-26	6	1	4	4	4	4	7	7	7	7	7	7	7	7	7	7	7	7	7	7	7	7	7	7	7	7	B	A	A	A	A	A	A	A	A	B	B	B	A	A	0	0	A	A	B
1	109045	2008-04-21	1	2014-11-26	6	1	0	0	0	0	1	0	0	0	0	0	0	0	0	0	0	0	0	0	0	1	0	0	0	0	B	E	A	A	0	0	A	A	B	B	B	B	A	0	0	0	0	A	B
1	109046	2008-08-13	1	2014-11-26	6	1	0	0	0	0	0	0	0	0	0	0	0	0	0	0	1	0	0	0	0	0	0	0	0	0	B	E	A	B	B	B	B	A	E	B	B	B	A	A	0	0	7	A	B
1	109047	2008-06-03	2	2014-11-26	6	2	0	0	0	0	0	0	0	0	0	0	0	0	0	0	0	0	0	0	0	0	0	0	0	0	A	A	A	A	A	A	A	A	A	A	B	B	A	0	0	0	0	A	B
1	109049	2008-05-16	2	2014-11-26	6	1	4	4	3	4	7	7	7	7	7	7	7	7	7	7	0	7	7	7	7	7	7	7	7	7	A	A	A	A	A	7	A	A	A	A	B	B	A	0	0	0	0	A	B
1	109050	2008-09-02	1	2014-11-26	6	1	4	2	2	2	7	7	7	7	7	0	0	0	0	0	0	0	0	0	0	0	0	0	0	0	A	A	A	A	0	0	A	A	B	B	B	B	A	0	0	0	A	A	B
1	109051	2008-07-08	2	2014-11-26	6	2	0	0	0	0	0	0	0	0	0	0	0	0	0	0	2	0	0	0	0	2	0	0	0	0	B	B	A	A	0	0	A	A	B	B	E	B	A	0	0	0	0	A	B
1	109057	2008-02-11	1	2014-11-26	6	2	0	0	0	0	0	0	0	0	0	0	0	0	0	0	1	0	0	0	0	2	0	0	0	0	B	E	A	A	0	7	A	A	E	B	E	B	A	0	0	0	0	A	B
1	109058	2008-05-31	1	2014-11-26	6	2	4	4	4	4	7	7	7	7	7	7	7	7	7	7	7	7	7	7	7	7	7	7	7	7	A	A	A	A	A	A	A	A	A	A	B	B	A	A	7	A	A	A	A
1	110005	2008-09-01	2	2014-11-26	6	2	0	0	2	2	0	0	0	0	0	0	0	0	0	0	0	0	0	0	0	0	0	0	0	0	B	B	A	A	A	A	A	A	B	B	B	B	A	A	A	A	A	A	B
1	110006	2008-01-28	2	2014-11-26	6	1	0	0	2	2	0	0	0	0	0	0	0	0	0	0	0	0	0	0	0	0	0	0	0	0	B	B	A	0	7	A	A	A	A	A	A	A	A	A	0	0	A	A	A
1	110007	2008-08-04	2	2014-11-26	6	2	0	0	0	0	0	0	0	0	0	0	0	0	0	0	0	0	0	0	0	1	0	0	0	0	B	A	A	A	B	0	A	A	B	B	B	B	A	0	0	0	0	A	B
1	110008	2008-03-14	2	2014-11-26	6	1	0	2	0	0	0	0	0	0	0	0	0	0	0	0	0	0	0	0	0	0	0	0	0	0	A	A	A	B	0	B	B	A	A	A	B	A	A	0	0	0	0	A	B
1	110009	2008-01-20	2	2014-11-26	6	2	0	0	2	2	0	0	0	0	0	0	0	0	0	0	0	0	0	0	0	0	0	0	0	0	A	A	A	A	B	B	A	A	A	A	A	A	A	A	7	0	A	A	B
1	110011	2008-02-16	2	2014-11-26	6	2	0	0	0	0	0	0	0	0	0	0	0	0	0	0	0	0	0	0	0	0	0	0	0	0	B	B	B	0	0	0	0	A	B	B	B	E	E	0	0	0	0	A	B
1	110013	2007-12-15	2	2014-11-26	6	2	0	0	0	0	0	0	0	0	0	0	0	0	0	0	0	0	0	0	0	0	0	0	0	0	B	B	A	A	7	7	A	A	B	B	B	B	A	7	0	0	7	A	A
1	110016	2008-05-28	1	2014-11-26	6	1	2	2	4	2	0	0	0	0	0	0	0	0	0	0	7	7	7	7	7	0	0	0	0	0	A	A	A	B	B	B	A	B	B	B	B	B	B	A	0	0	A	A	B
1	110020	2008-02-18	1	2014-11-26	6	1	2	2	2	0	0	0	0	0	0	0	0	0	0	0	1	0	0	0	0	0	0	0	0	0	B	B	B	A	0	0	B	A	B	B	B	B	A	0	0	0	0	B	A
1	110026	2008-01-09	1	2014-11-26	6	1	4	3	3	0	7	7	7	7	7	0	7	7	7	7	0	7	7	7	7	0	0	0	0	0	B	B	B	B	B	B	B	B	E	E	E	E	A	A	A	A	A	B	B
1	110028	2008-02-18	2	2014-11-26	6	1	0	0	0	0	0	0	0	0	0	0	0	0	0	0	0	0	0	0	0	0	0	0	0	0	B	B	A	B	B	B	A	A	B	B	B	B	A	A	7	A	A	A	B
1	110029	2007-12-05	2	2014-11-26	6	2	2	2	2	2	0	0	0	0	0	0	0	0	0	0	0	0	0	0	0	0	0	0	0	0	A	A	A	A	0	0	A	A	A	A	A	A	A	0	0	0	0	A	A
1	110030	2008-03-28	2	2014-11-26	6	1	2	4	0	0	0	0	0	0	0	7	7	7	7	7	4	0	0	0	0	4	0	0	0	0	B	E	A	A	A	A	A	E	E	B	B	A	A	A	A	A	A	A	A
1	110035	2008-06-03	1	2014-11-26	6	2	2	2	2	2	0	0	0	0	0	0	0	0	0	0	0	0	0	0	0	0	0	0	0	0	B	B	A	A	A	7	A	A	B	B	B	B	A	A	0	0	A	A	B
1	110037	2008-07-22	2	2014-11-26	6	2	0	0	0	0	0	0	0	0	0	0	0	0	0	0	1	0	0	0	0	1	0	0	0	0	B	B	B	B	0	0	7	B	B	B	E	E	B	0	0	0	0	B	B
1	110039	2007-12-01	2	2014-11-26	6	2	3	3	2	2	0	7	7	7	7	0	7	7	7	7	0	0	0	0	0	0	0	0	0	0	B	B	A	A	7	7	A	A	A	B	B	B	A	0	0	0	0	A	B
1	110041	2008-07-06	2	2014-11-26	6	1	2	2	2	2	0	0	0	0	0	0	0	0	0	0	0	0	0	0	0	0	0	0	0	0	B	B	A	A	0	0	7	A	B	B	B	B	B	0	0	0	0	B	E
1	110043	2008-05-06	1	2014-11-26	6	1	3	4	2	2	0	7	7	7	7	7	7	7	7	7	0	0	0	0	0	0	0	0	0	0	A	B	A	A	7	0	A	A	A	B	A	B	A	A	0	0	A	A	B
1	110047	2008-06-01	1	2014-11-26	6	1	4	4	4	4	7	7	7	7	7	7	7	7	7	7	7	7	7	7	7	7	7	7	7	7	A	A	A	B	B	B	B	A	B	B	B	B	A	A	0	0	A	A	B
1	110048	2008-02-16	2	2014-11-26	6	1	4	4	4	4	7	7	7	7	7	7	7	7	7	7	7	7	7	7	7	7	7	7	7	7	B	B	A	A	0	0	A	A	B	A	B	B	A	A	0	0	A	A	B
1	110050	2008-02-01	1	2014-11-26	6	1	0	0	0	0	0	0	0	0	0	0	0	0	0	0	0	0	0	0	0	0	0	0	0	0	B	B	A	7	0	0	7	A	A	B	B	B	A	0	0	0	0	A	B
1	110051	2008-01-04	2	2014-11-26	6	1	0	0	0	0	0	0	0	0	0	0	0	0	0	0	0	0	0	0	0	0	0	0	0	0	B	A	A	7	0	0	B	A	B	B	B	A	A	0	0	0	7	A	B
1	110052	2008-01-28	1	2014-11-26	6	2	2	2	1	1	0	0	0	0	0	0	0	0	0	0	0	0	0	0	0	0	0	0	0	0	A	B	A	A	A	A	A	A	A	B	B	A	A	A	0	0	A	A	A
1	110054	2008-09-01	1	2014-11-26	6	2	0	0	0	0	0	0	0	0	0	0	0	0	0	0	0	0	0	0	0	0	0	0	0	0	B	B	A	A	A	A	A	A	A	B	B	B	A	A	0	0	0	A	A
1	110055	2008-06-09	1	2014-11-26	6	2	3	4	2	2	0	7	7	7	7	7	7	7	7	7	0	0	0	0	0	0	0	0	0	0	B	B	A	A	0	0	A	A	B	A	B	A	A	0	0	0	0	A	A
1	110056	2008-09-02	2	2014-11-26	6	2	4	4	4	4	7	7	7	7	7	7	7	7	7	7	7	7	7	7	7	7	7	7	7	7	A	A	A	7	0	0	0	A	B	B	B	B	A	0	0	0	0	A	B
1	110057	2008-07-08	2	2014-11-26	6	2	4	3	4	3	7	7	7	7	7	0	7	7	7	7	7	7	7	7	7	0	7	7	7	7	A	A	A	A	A	A	A	A	B	B	B	B	A	A	A	0	A	A	A
1	111001	2008-02-11	1	2014-11-26	6	1	0	0	1	1	0	0	0	0	0	0	0	0	0	0	0	0	0	0	0	0	0	0	0	0	B	B	A	7	0	0	7	A	B	E	A	B	A	0	0	0	7	A	B
1	111002	2008-05-31	2	2014-11-26	6	1	0	0	0	0	0	0	0	0	0	0	0	0	0	0	0	0	0	0	0	0	0	0	0	0	B	B	A	A	A	A	A	A	B	B	B	B	A	7	0	0	A	A	B
1	111004	2008-09-02	2	2014-11-26	6	2	4	4	0	4	7	7	7	7	7	7	7	7	7	7	0	0	0	0	0	7	7	7	7	7	B	A	A	A	A	A	A	A	B	B	E	B	A	A	A	A	A	A	B
1	111005	2008-08-12	1	2014-11-26	6	2	4	4	2	2	7	7	7	7	7	7	7	7	7	7	0	0	0	0	0	0	0	0	0	0	B	B	A	7	7	A	7	A	B	B	B	B	A	0	0	0	0	A	B
1	111006	2008-08-13	1	2014-11-26	6	2	3	4	2	2	0	7	7	7	7	7	7	7	7	7	0	0	0	0	0	0	0	0	0	0	A	B	A	A	A	A	A	A	A	A	A	B	A	A	A	A	A	A	B
1	111007	2008-04-16	1	2014-11-26	6	1	3	3	4	4	0	7	7	7	7	0	7	7	7	7	7	7	7	7	7	7	7	7	7	7	B	B	A	A	A	0	A	A	B	B	B	B	A	0	0	0	0	A	B
1	111010	2008-04-28	1	2014-11-26	6	1	4	4	3	4	7	7	7	7	7	7	7	7	7	7	0	7	7	7	7	7	7	7	7	7	B	B	A	A	B	B	B	A	A	A	B	A	A	A	0	A	A	A	B
1	111013	2008-04-23	2	2014-11-26	6	2	0	2	0	0	0	0	0	0	0	0	0	0	0	0	1	0	0	0	0	1	0	0	0	0	B	B	A	0	0	0	0	A	A	B	B	B	A	0	0	0	0	A	B
1	111014	2008-04-06	1	2014-11-26	6	2	0	0	2	2	0	0	0	0	0	0	0	0	0	0	0	0	0	0	0	0	0	0	0	0	B	B	A	A	0	0	A	A	B	B	A	A	A	0	0	0	7	A	A
1	111015	2008-05-06	2	2014-11-26	6	2	0	0	2	2	0	0	0	0	0	0	0	0	0	0	0	0	0	0	0	0	0	0	0	0	B	B	A	A	0	0	A	A	A	B	B	B	A	A	0	0	0	A	B
1	111016	2008-09-01	1	2014-11-26	6	2	4	4	4	3	7	7	7	7	7	7	7	7	7	7	7	7	7	7	7	0	7	7	7	7	B	B	A	A	0	0	A	A	A	B	B	A	A	0	0	0	0	A	B
1	111017	2007-12-03	2	2014-11-26	6	2	0	0	0	0	0	0	0	0	0	0	0	0	0	0	0	0	0	0	0	0	0	0	0	0	B	A	A	A	0	0	A	A	A	B	B	B	A	0	0	0	A	A	B
1	111019	2008-06-01	2	2014-11-26	6	2	2	4	2	2	0	0	0	0	0	7	7	7	7	7	0	0	0	0	0	0	0	0	0	0	B	A	A	A	A	A	A	B	B	B	B	B	A	0	0	0	A	A	B
1	111020	2008-06-04	1	2014-11-26	6	2	4	4	4	4	7	7	7	7	7	7	7	7	7	7	7	7	7	7	7	7	7	7	7	7	B	B	A	A	7	7	A	B	A	A	B	B	B	0	0	0	0	A	B
1	111022	2008-05-03	2	2014-11-26	6	1	0	0	0	0	0	0	0	0	0	1	0	0	0	0	1	0	0	0	0	1	0	0	0	0	B	B	A	A	0	0	0	A	B	B	B	B	A	0	0	0	0	A	B
1	111024	2008-11-02	2	2014-11-26	6	1	4	2	3	3	7	7	7	7	7	0	0	0	0	0	0	7	7	7	7	0	7	7	7	7	B	B	A	A	7	0	B	A	B	B	B	B	A	A	0	0	0	A	B
1	111025	2008-01-23	2	2014-11-26	6	1	4	4	4	4	7	7	7	7	7	7	7	7	7	7	7	7	7	7	7	7	7	7	7	7	B	B	A	B	A	A	B	A	B	B	B	B	A	A	A	A	A	A	B
1	111026	2008-07-23	2	2014-11-26	6	1	4	4	4	4	7	7	7	7	7	7	7	7	7	7	7	7	7	7	7	7	7	7	7	7	B	B	A	A	B	B	A	A	A	B	A	B	A	A	A	A	A	A	A
1	111027	2008-07-26	1	2014-11-26	6	1	2	2	0	0	0	0	0	0	0	0	0	0	0	0	2	0	0	0	0	0	0	0	0	0	B	B	B	0	0	0	0	A	B	B	B	B	A	A	0	0	7	A	B
1	111031	2008-04-26	1	2014-11-26	6	2	4	4	4	4	7	7	7	7	7	7	7	7	7	7	7	7	7	7	7	7	7	7	7	7	B	B	A	A	A	A	A	A	B	B	B	A	A	A	0	0	A	A	A
1	111034	2008-04-26	1	2014-11-26	6	2	4	4	4	4	7	7	7	7	7	7	7	7	7	7	7	7	7	7	7	7	7	7	7	7	B	A	A	A	0	0	A	A	A	A	A	A	A	A	A	A	A	A	A
1	111035	2008-09-04	1	2014-11-26	6	2	0	0	0	0	1	0	0	0	0	1	0	0	0	0	1	0	0	0	0	0	0	0	0	0	B	B	A	A	0	0	A	A	B	B	B	B	A	0	0	0	0	A	B
1	111036	2007-12-05	1	2014-11-26	6	2	3	3	4	2	0	7	7	7	7	0	7	7	7	7	7	7	7	7	7	0	0	0	0	0	B	B	A	A	0	0	A	A	A	B	B	B	A	0	0	0	7	A	B
1	111037	2008-02-16	2	2014-11-26	6	2	0	0	0	0	0	0	0	0	0	0	0	0	0	0	0	0	0	0	0	0	0	0	0	0	B	A	A	A	0	0	A	A	A	B	B	B	B	A	0	0	A	A	B
1	111038	2008-03-15	2	2014-11-26	6	2	4	0	2	2	7	7	7	7	7	0	0	0	0	0	0	0	0	0	0	0	0	0	0	0	B	B	A	A	B	B	A	A	A	B	B	B	A	A	0	0	A	A	B
1	111039	2008-05-19	1	2014-11-26	6	2	4	4	4	4	7	7	7	7	7	7	7	7	7	7	7	7	7	7	7	7	7	7	7	7	B	B	A	A	A	A	A	A	A	A	A	A	A	A	0	0	A	A	B
1	111040	2008-06-13	1	2014-11-26	6	1	4	4	4	4	7	7	7	7	7	7	7	7	7	7	7	7	7	7	7	7	7	7	7	7	B	B	A	A	A	B	A	A	B	B	B	A	A	A	A	A	A	A	B
1	111043	2008-11-05	2	2014-11-26	6	1	4	4	4	4	7	7	7	7	7	7	7	7	7	7	7	7	7	7	7	7	7	7	7	7	B	B	A	A	7	0	A	A	B	B	B	B	A	A	A	A	A	B	B
1	111044	2008-02-23	1	2014-11-26	6	1	2	2	0	0	0	0	0	0	0	0	0	0	0	0	0	0	0	0	0	0	0	0	0	0	B	B	A	7	0	0	A	A	B	B	B	B	A	7	0	0	0	A	B
1	111046	2008-10-23	2	2014-11-26	6	1	0	0	3	3	0	0	0	0	0	0	0	0	0	0	0	7	7	7	7	0	7	7	7	7	B	A	A	A	B	B	A	A	A	B	B	A	A	A	0	0	0	A	B
1	111047	2008-10-03	1	2014-11-26	6	1	4	4	4	4	7	7	7	7	7	7	7	7	7	7	7	7	7	7	7	7	7	7	7	7	A	A	A	A	A	A	A	A	A	B	A	A	A	A	0	0	A	A	B
1	112001	2008-03-26	1	2014-11-26	6	1	0	0	0	0	0	0	0	0	0	0	0	0	0	0	0	0	0	0	0	0	0	0	0	0	A	A	A	A	A	A	A	A	A	B	B	A	A	0	0	A	A	A	A
1	112002	2007-12-01	1	2014-11-26	6	1	4	4	2	2	7	7	7	7	7	7	7	7	7	7	0	0	0	0	0	0	0	0	0	0	A	A	A	A	0	0	A	A	A	A	B	B	A	7	0	A	A	A	B
1	112003	2008-06-09	1	2014-11-26	6	1	0	2	2	0	0	0	0	0	0	0	0	0	0	0	0	0	0	0	0	0	0	0	0	0	B	E	A	7	0	0	0	A	E	B	B	B	A	A	A	A	A	A	B
1	112004	2008-02-18	1	2014-11-26	6	1	4	3	2	2	7	7	7	7	7	0	7	7	7	7	0	0	0	0	0	0	0	0	0	0	B	B	A	A	A	A	A	A	B	B	B	A	A	A	0	0	A	A	A
1	112006	2008-03-30	2	2014-11-26	6	1	2	2	2	2	0	0	0	0	0	0	0	0	0	0	0	0	0	0	0	0	0	0	0	0	B	B	A	B	B	0	B	A	E	B	B	B	B	0	0	0	0	B	B
1	112007	2008-07-08	2	2014-11-26	6	1	0	0	2	2	0	0	0	0	0	0	0	0	0	0	0	0	0	0	0	0	0	0	0	0	B	B	A	A	A	A	A	A	A	A	B	B	A	A	0	0	7	A	B
1	112008	2008-08-05	2	2014-11-26	6	1	2	0	0	0	0	0	0	0	0	0	0	0	0	0	1	0	0	0	0	1	0	0	0	0	B	B	A	B	0	0	A	A	B	B	B	B	A	0	0	0	0	A	B
1	112009	2008-09-29	2	2014-11-26	6	1	1	2	2	2	0	0	0	0	0	0	0	0	0	0	0	0	0	0	0	0	0	0	0	0	B	B	A	A	A	A	A	A	B	B	B	B	A	A	0	0	A	A	B
1	112013	2008-09-01	2	2014-11-26	6	2	0	0	0	0	0	0	0	0	0	0	0	0	0	0	0	0	0	0	0	0	0	0	0	0	A	B	A	A	A	A	A	A	B	B	B	B	A	0	0	0	0	A	B
1	112014	2008-07-18	1	2014-11-26	6	2	4	4	4	4	7	7	7	7	7	7	7	7	7	7	7	7	7	7	7	7	7	7	7	7	B	B	A	A	A	A	A	A	B	B	B	B	B	A	A	A	A	B	B
1	112017	2008-10-07	1	2014-11-26	6	2	4	4	4	4	7	7	7	7	7	7	7	7	7	7	7	7	7	7	7	7	7	7	7	7	A	A	A	A	A	A	A	A	B	B	A	A	A	A	0	7	A	A	B
1	112018	2008-05-24	2	2014-11-26	6	2	0	0	0	0	0	0	0	0	0	0	0	0	0	0	0	0	0	0	0	0	0	0	0	0	A	A	A	A	A	A	A	A	A	A	B	B	A	A	0	0	A	A	B
1	113001	2008-07-24	2	2014-11-27	6	2	4	4	4	4	7	7	7	7	7	7	7	7	7	7	7	7	7	7	7	7	7	7	7	7	B	B	A	A	A	7	A	A	A	B	B	B	A	A	0	0	A	A	B
1	113002	2008-08-26	2	2014-11-27	6	1	4	4	2	2	7	7	7	7	7	7	7	7	7	7	0	0	0	0	0	0	0	0	0	0	A	A	A	A	B	A	A	A	A	A	B	A	A	A	A	A	A	A	B
1	113003	2008-04-09	2	2014-11-27	6	2	4	4	4	4	7	7	7	7	7	7	7	7	7	7	7	7	7	7	7	7	7	7	7	7	B	B	A	A	A	A	A	A	B	B	B	B	A	A	A	A	A	A	B
1	113004	2008-01-21	1	2014-11-27	6	1	3	3	2	2	0	7	7	7	7	0	7	7	7	7	0	0	0	0	0	0	0	0	0	0	A	B	B	A	7	7	A	A	B	A	B	B	A	7	0	0	7	A	B
1	113005	2008-10-12	2	2014-11-27	6	2	4	4	0	0	7	7	7	7	7	7	7	7	7	7	0	0	0	0	0	0	0	0	0	0	A	A	A	A	A	A	A	A	A	A	B	A	A	A	0	0	A	A	A
1	113006	2008-03-21	1	2014-11-27	6	1	0	0	0	0	4	0	0	0	0	4	0	0	0	0	4	0	0	0	0	4	0	0	0	0	B	E	B	B	0	B	B	B	A	B	B	B	B	A	0	0	A	A	B
1	113007	2008-11-02	2	2014-11-27	6	2	0	0	0	0	0	0	0	0	0	0	0	0	0	0	0	0	0	0	0	0	0	0	0	0	A	A	A	A	7	0	A	A	A	A	A	A	A	0	0	0	0	A	A
1	113008	2008-06-20	1	2014-11-27	6	1	4	4	4	4	7	7	7	7	7	7	7	7	7	7	7	7	7	7	7	7	7	7	7	7	A	B	A	A	A	A	A	A	B	A	B	B	A	A	A	A	A	A	B
1	113009	2008-07-26	1	2014-11-27	6	2	1	0	0	0	0	0	0	0	0	0	0	0	0	0	0	0	0	0	0	0	0	0	0	0	A	A	A	A	0	0	A	A	B	B	B	B	A	0	0	0	0	A	B
1	113011	2008-09-10	1	2014-11-27	6	2	0	0	3	2	0	0	0	0	0	0	0	0	0	0	0	7	7	7	7	0	0	0	0	0	B	B	A	A	0	0	0	A	B	B	B	B	A	0	0	0	0	A	B
1	113012	2008-04-08	1	2014-11-27	6	1	0	0	0	0	0	0	0	0	0	0	0	0	0	0	0	0	0	0	0	0	0	0	0	0	B	B	A	A	A	A	A	A	B	B	B	B	A	0	0	0	A	A	B
1	113014	2008-01-20	1	2014-11-27	6	1	0	4	0	0	0	0	0	0	0	7	7	7	7	7	0	0	0	0	0	0	0	0	0	0	A	E	A	A	0	7	A	A	E	A	A	B	A	A	0	0	A	A	B
1	113015	2008-10-20	2	2014-11-27	6	2	4	4	4	4	7	7	7	7	7	7	7	7	7	7	7	7	7	7	7	7	7	7	7	7	A	A	A	A	A	A	A	A	B	B	A	A	A	A	A	0	A	A	B
1	113016	2008-03-21	1	2014-11-27	6	1	0	0	0	0	1	0	0	0	0	1	0	0	0	0	0	0	0	0	0	0	0	0	0	0	B	B	A	A	B	B	B	A	B	B	B	B	A	A	0	0	A	B	B
1	113017	2008-09-10	1	2014-11-27	6	2	0	0	0	0	0	0	0	0	0	0	0	0	0	0	0	0	0	0	0	1	0	0	0	0	B	B	A	A	0	0	7	A	E	E	E	E	A	A	0	0	A	A	B
1	113018	2008-06-20	1	2014-11-27	6	1	4	4	0	2	7	7	7	7	7	7	7	7	7	7	0	0	0	0	0	0	0	0	0	0	B	B	A	B	B	B	B	A	B	A	E	B	A	A	A	A	A	A	B
1	113020	2008-05-03	1	2014-11-27	6	1	0	0	0	0	0	0	0	0	0	0	0	0	0	0	0	0	0	0	0	0	0	0	0	0	A	B	A	0	0	0	7	A	B	B	B	B	A	0	0	0	0	A	B
1	113021	2008-07-21	1	2014-11-27	6	2	0	0	0	0	0	0	0	0	0	0	0	0	0	0	0	0	0	0	0	0	0	0	0	0	B	A	A	A	A	A	A	A	A	A	E	A	A	A	0	0	A	A	A
1	113023	2008-06-21	1	2014-11-27	6	2	0	0	1	1	0	0	0	0	0	0	0	0	0	0	0	0	0	0	0	0	0	0	0	0	E	A	E	A	0	0	A	A	E	E	B	B	A	A	0	0	A	A	E
1	113026	2008-02-07	2	2014-11-27	6	1	0	0	0	0	0	0	0	0	0	0	0	0	0	0	0	0	0	0	0	0	0	0	0	0	B	B	A	A	7	0	A	A	B	B	B	B	A	0	0	0	0	A	B
1	113027	2008-05-10	2	2014-11-27	6	2	4	4	4	4	7	7	7	7	7	7	7	7	7	7	7	7	7	7	7	7	7	7	7	7	B	B	A	A	A	A	A	A	B	B	B	B	A	A	A	0	A	A	B
1	113028	2008-02-14	1	2014-11-27	6	1	0	0	0	0	1	0	0	0	0	0	0	0	0	0	1	0	0	0	0	1	0	0	0	0	B	B	B	7	0	0	0	A	B	B	B	B	B	0	0	0	0	E	B
1	113029	2008-06-03	2	2014-11-27	6	2	0	0	2	2	0	0	0	0	0	0	0	0	0	0	0	0	0	0	0	0	0	0	0	0	A	B	B	A	B	B	B	A	A	A	B	A	A	A	A	A	A	A	A
1	113030	2008-10-06	2	2014-11-27	6	1	4	0	2	2	7	7	7	7	7	0	0	0	0	0	0	0	0	0	0	0	0	0	0	0	A	B	A	A	7	0	B	B	B	B	B	B	A	A	0	0	A	A	B
1	113031	2008-07-23	1	2014-11-27	6	2	3	4	2	2	0	7	7	7	7	7	7	7	7	7	0	0	0	0	0	0	0	0	0	0	B	B	A	A	A	A	A	A	B	A	B	B	A	0	0	0	0	A	B
1	113032	2008-06-20	2	2014-11-27	6	1	0	0	0	0	0	0	0	0	0	0	0	0	0	0	0	0	0	0	0	0	0	0	0	0	E	B	B	B	7	0	B	B	B	B	B	B	B	0	0	0	0	B	B
1	113034	2008-05-09	1	2014-11-27	6	1	0	0	0	0	0	0	0	0	0	0	0	0	0	0	0	0	0	0	0	0	0	0	0	0	B	B	A	7	0	0	A	A	B	B	B	B	A	0	0	0	0	A	B
1	113037	2008-07-04	2	2014-11-27	6	2	0	0	0	0	0	0	0	0	0	0	0	0	0	0	0	0	0	0	0	0	0	0	0	0	A	A	A	A	7	7	A	A	A	A	A	A	A	A	0	0	A	A	B
1	113038	2008-04-29	2	2014-11-27	6	2	0	0	0	0	0	0	0	0	0	0	0	0	0	0	0	0	0	0	0	0	0	0	0	0	A	A	A	A	0	7	A	A	A	A	A	B	A	0	0	0	0	A	A
1	113040	2008-04-19	2	2014-11-27	6	2	4	4	3	2	7	7	7	7	7	7	7	7	7	7	0	7	7	7	7	0	0	0	0	0	B	B	A	A	A	A	A	A	B	B	B	B	A	A	0	0	A	A	B
1	113041	2008-04-17	1	2014-11-27	6	2	4	0	2	0	7	7	7	7	7	0	0	0	0	0	0	0	0	0	0	0	0	0	0	0	B	A	A	A	A	A	A	A	A	A	B	E	A	7	0	0	A	A	B
1	113043	2008-05-08	2	2014-11-27	6	2	0	0	2	2	0	0	0	0	0	0	0	0	0	0	0	0	0	0	0	1	0	0	0	0	B	A	A	A	0	0	7	A	A	A	A	A	A	0	0	0	0	A	B
1	113044	2008-07-23	1	2014-11-27	6	2	0	0	0	0	0	0	0	0	0	0	0	0	0	0	0	0	0	0	0	0	0	0	0	0	B	B	A	B	7	0	A	A	B	B	B	B	A	7	0	0	7	A	B
1	113046	2008-06-09	2	2014-11-27	6	2	0	0	0	0	0	0	0	0	0	0	0	0	0	0	0	0	0	0	0	0	0	0	0	0	B	B	A	A	A	A	A	A	B	B	B	A	A	A	0	0	7	A	B
1	113047	2008-07-04	2	2014-11-27	6	2	0	0	0	0	0	0	0	0	0	0	0	0	0	0	0	0	0	0	0	0	0	0	0	0	E	B	A	0	0	0	0	A	B	B	E	B	A	0	0	0	0	A	B
1	113048	2008-03-06	2	2014-11-27	6	1	0	0	0	0	0	0	0	0	0	0	0	0	0	0	0	0	0	0	0	0	0	0	0	0	B	E	A	A	0	0	A	A	B	B	B	B	A	0	0	0	0	A	B
1	113051	2008-06-30	2	2014-11-27	6	1	0	0	0	0	4	0	0	0	0	4	0	0	0	0	4	0	0	1	0	4	0	0	1	0	B	B	B	B	A	0	A	B	B	B	C	B	B	A	0	0	0	B	B
1	113052	2008-07-13	2	2014-11-27	6	1	2	2	2	2	0	0	0	0	0	0	0	0	0	0	0	0	0	0	0	0	0	0	0	0	A	A	A	A	A	A	A	A	A	A	A	A	A	A	0	0	A	A	A
1	113053	2008-06-19	2	2014-11-27	6	1	0	0	0	0	0	0	0	0	0	0	0	0	0	0	0	0	0	0	0	0	0	0	0	0	B	B	A	0	0	0	0	A	B	B	A	B	A	0	0	0	0	A	B
1	113055	2008-10-28	1	2014-11-27	6	1	2	4	3	3	0	0	0	0	0	7	7	7	7	7	0	7	7	7	7	0	7	7	7	7	B	B	A	B	B	B	B	A	B	B	B	B	A	A	A	A	A	A	B
1	113057	2008-02-25	1	2014-11-27	6	1	2	2	2	2	0	0	0	0	0	0	0	0	0	0	0	0	0	0	0	0	0	0	0	0	B	B	A	A	A	A	A	A	A	A	B	A	A	A	A	A	A	A	A
1	113058	2008-04-30	1	2014-11-27	6	1	2	2	0	0	0	0	0	0	0	0	0	0	0	0	0	0	0	0	0	0	0	0	0	0	A	E	B	B	B	B	B	A	E	B	A	A	A	A	0	0	B	B	A
1	113059	2008-02-03	1	2014-11-27	6	1	4	4	2	2	7	7	7	7	7	7	7	7	7	7	0	0	0	0	0	0	0	0	0	0	B	B	A	A	A	A	A	A	B	B	E	B	A	A	0	0	A	A	B
1	113060	2008-07-13	2	2014-11-27	6	1	4	4	2	2	7	7	7	7	7	7	7	7	7	7	0	0	0	0	0	0	0	0	0	0	A	A	A	A	A	A	A	A	A	A	B	B	A	A	0	0	A	A	B
1	113062	2008-05-24	2	2014-11-27	6	1	0	0	0	0	0	0	0	0	0	0	0	0	0	0	0	0	0	0	0	0	0	0	0	0	B	A	A	0	0	0	0	A	A	B	B	A	A	0	0	0	0	A	A
1	113064	2008-05-23	1	2014-11-27	6	1	4	4	4	4	7	7	7	7	7	7	7	7	7	7	7	7	7	7	7	7	7	7	7	7	A	A	A	A	A	A	A	A	A	A	A	A	A	A	0	0	A	A	A
1	113065	2008-09-04	1	2014-11-27	6	1	0	0	0	0	0	0	0	0	0	0	0	0	0	0	0	0	0	0	0	0	0	0	0	0	B	B	A	A	0	0	A	A	B	B	B	B	A	A	0	0	A	A	B
1	113068	2008-02-07	1	2014-11-27	6	2	2	2	2	2	0	0	0	0	0	0	0	0	0	0	0	0	0	0	0	0	0	0	0	0	B	B	B	B	B	B	B	B	B	B	B	B	B	A	A	A	A	B	B
1	113069	2008-07-16	2	2014-11-27	6	2	0	0	0	0	0	0	0	0	0	0	0	0	0	0	1	0	0	0	0	0	0	0	0	0	A	A	A	7	0	0	A	A	A	A	B	B	A	0	0	0	0	X	B
1	113070	2007-12-07	1	2014-11-27	6	2	0	0	0	3	0	0	0	0	0	0	0	0	0	0	0	0	0	0	0	0	7	7	7	7	A	E	A	A	0	0	A	A	A	A	B	B	A	0	0	0	0	A	A
1	113071	2008-05-13	2	2014-11-27	6	2	0	0	0	0	0	0	0	0	0	0	0	0	0	0	1	0	0	0	0	1	0	0	0	0	B	E	A	7	0	0	A	A	B	B	B	B	A	0	0	0	0	A	B
1	113072	2008-02-13	1	2014-11-27	6	2	4	4	4	4	7	7	7	7	7	7	7	7	7	7	7	7	7	7	7	7	7	7	7	7	B	A	A	A	A	A	A	A	B	B	A	B	A	A	A	A	A	A	B
1	113074	2008-06-03	2	2014-11-27	6	2	4	4	0	0	7	7	7	7	7	7	7	7	7	7	0	0	0	0	0	0	0	0	0	0	B	B	A	B	B	B	B	B	B	B	B	B	A	7	0	0	7	A	B
1	113075	2008-11-25	2	2014-11-27	6	2	0	0	0	0	4	0	0	0	0	4	0	0	0	0	4	0	0	0	0	4	0	0	0	0	E	E	A	B	B	0	A	A	E	E	E	E	A	0	0	0	0	A	E
1	113077	2008-04-16	1	2014-11-27	6	2	0	0	0	0	0	0	0	0	0	0	0	0	0	0	0	0	0	0	0	0	0	0	0	0	A	A	A	A	A	A	A	A	B	A	B	B	A	7	0	0	0	A	B
1	113080	2008-11-10	2	2014-11-27	6	2	4	4	4	4	7	7	7	7	7	7	7	7	7	7	7	7	7	7	7	7	7	7	7	7	B	B	B	B	B	B	B	B	B	B	B	B	B	B	B	B	B	B	B
1	113081	2008-06-17	2	2014-11-27	6	1	0	0	0	0	0	0	0	0	0	0	0	0	0	0	0	0	0	0	0	0	0	0	0	0	A	A	A	A	0	0	A	A	A	A	A	A	A	0	0	0	0	A	B
1	113084	2008-06-03	2	2014-11-27	6	1	0	0	0	0	0	0	0	0	0	0	0	0	0	0	0	0	0	0	0	0	0	0	0	0	A	A	A	A	A	A	A	A	B	A	A	A	A	A	A	A	A	A	B
1	113085	2007-12-13	1	2014-11-27	6	1	2	2	2	2	0	0	0	0	0	0	0	0	0	0	1	0	0	0	0	0	0	0	0	0	B	B	A	A	0	0	A	A	B	B	B	B	A	0	0	0	0	A	B
1	113087	2008-09-13	1	2014-11-27	6	1	4	1	3	2	7	7	7	7	7	0	0	0	0	0	0	7	7	7	7	0	0	0	0	0	B	B	A	B	0	A	A	A	B	B	B	B	B	A	0	0	A	A	B
1	113088	2008-04-22	2	2014-11-27	6	1	0	0	0	2	0	0	0	0	0	0	0	0	0	0	0	0	0	0	0	0	0	0	0	0	A	B	A	A	0	7	A	A	B	A	A	B	A	0	0	0	A	A	B
1	113089	2008-05-12	2	2014-11-27	6	1	0	0	2	2	0	0	0	0	0	0	0	0	0	0	1	0	0	0	0	1	0	0	0	0	B	B	B	B	0	0	B	B	B	B	B	B	A	0	0	0	0	A	B
1	113090	2008-07-06	1	2014-11-27	6	1	0	0	0	0	1	0	0	0	0	1	0	0	0	0	1	0	0	0	0	1	0	0	0	0	B	B	A	A	0	0	A	A	A	B	B	B	A	A	0	0	7	A	B
1	113091	2008-09-18	2	2014-11-27	6	1	4	4	4	4	7	7	7	7	7	7	7	7	7	7	7	7	7	7	7	7	7	7	7	7	A	A	A	A	A	A	A	A	A	B	B	B	A	A	A	A	A	A	B
1	113094	2008-09-16	1	2014-11-27	6	1	0	0	0	0	0	0	0	0	0	0	0	0	0	0	0	0	0	0	0	0	0	0	0	0	A	A	A	A	A	A	A	A	A	A	B	B	A	A	A	0	A	A	D
1	113095	2007-12-10	1	2014-11-27	6	1	2	4	0	0	0	0	0	0	0	7	7	7	7	7	1	0	0	0	0	1	0	0	0	0	A	B	A	A	A	A	A	A	B	B	B	B	A	A	A	0	A	A	B
1	113096	2008-03-13	2	2014-11-27	6	2	0	0	0	0	0	0	0	0	0	0	0	0	0	0	0	0	0	0	0	0	0	0	0	0	B	B	A	A	A	7	A	A	A	A	B	B	A	0	0	0	0	A	A
1	114002	2008-09-23	1	2014-11-27	6	1	4	4	4	4	7	7	7	7	7	7	7	7	7	7	7	7	7	7	7	7	7	7	7	7	A	A	A	B	B	B	B	A	A	A	B	B	A	A	A	A	A	A	B
1	114003	2008-06-23	1	2014-11-27	6	2	0	0	0	0	0	0	0	0	0	0	0	0	0	0	0	0	0	0	0	0	0	0	0	0	B	B	A	A	0	0	A	A	A	A	A	B	A	A	0	0	0	A	B
1	114005	2008-03-28	1	2014-11-27	6	1	3	4	2	0	0	7	7	7	7	7	7	7	7	7	0	0	0	0	0	0	0	0	0	0	B	B	A	A	A	A	A	A	B	B	B	B	A	7	0	0	7	A	B
1	114006	2008-04-24	2	2014-11-27	6	2	4	4	2	2	7	7	7	7	7	7	7	7	7	7	0	0	0	0	0	0	0	0	0	0	B	B	A	A	A	A	A	A	B	B	B	B	A	A	A	A	A	A	E
1	114009	2008-04-25	1	2014-11-27	6	2	4	4	3	3	7	7	7	7	7	7	7	7	7	7	0	7	7	7	7	0	7	7	7	7	B	B	A	A	A	A	A	A	E	B	B	B	A	A	A	A	A	A	B
1	114010	2008-06-23	1	2014-11-27	6	1	4	4	4	4	7	7	7	7	7	7	7	7	7	7	7	7	7	7	7	7	7	7	7	7	B	B	A	A	A	A	A	A	B	B	B	B	A	A	A	A	A	A	A
1	114011	2008-08-12	1	2014-11-27	6	2	3	2	0	0	0	7	7	7	7	0	0	0	0	0	0	0	0	0	0	0	0	0	0	0	B	B	B	B	B	7	B	B	B	B	B	B	A	0	0	0	0	E	B
1	114012	2008-03-04	2	2014-11-27	6	1	1	1	0	0	0	0	0	0	0	0	0	0	0	0	0	0	0	0	0	0	0	0	0	0	B	E	A	7	0	0	7	A	E	B	E	B	A	A	0	0	A	A	E
1	114014	2008-05-07	1	2014-11-27	6	2	0	0	0	0	0	0	0	0	0	0	0	0	0	0	0	0	0	0	0	0	0	0	0	0	A	A	A	A	A	0	A	A	A	B	B	B	A	A	0	0	A	A	B
1	114015	2008-04-09	1	2014-11-27	6	2	3	0	0	2	0	7	7	7	7	0	0	0	0	0	0	0	0	0	0	0	0	0	0	0	E	B	A	A	A	0	A	A	E	B	B	B	A	0	0	0	0	A	A
1	115001	2008-05-28	2	2014-11-27	6	2	4	4	2	2	7	7	7	7	7	7	7	7	7	7	0	0	0	0	0	0	0	0	0	0	B	B	A	A	A	A	A	A	B	B	B	A	A	A	0	0	A	A	A
1	115003	2008-02-16	2	2014-11-27	6	1	0	0	0	0	1	0	0	0	0	0	0	0	0	0	0	0	0	0	0	0	0	0	0	0	B	B	A	A	A	A	A	A	B	B	A	B	A	0	0	0	0	A	B
1	115004	2008-04-10	1	2014-11-27	6	2	0	0	0	0	0	0	0	0	0	0	0	0	0	0	0	0	0	0	0	0	0	0	0	0	A	A	A	A	7	0	A	A	B	B	A	A	A	7	0	0	0	A	A
1	115005	2008-07-23	2	2014-11-27	6	1	0	0	0	0	0	0	0	0	0	0	0	0	0	0	0	0	0	0	0	0	0	0	0	0	B	B	A	A	0	0	A	A	B	B	B	B	A	A	0	0	0	A	B
1	115006	2008-09-25	1	2014-11-27	6	2	0	4	2	0	0	0	0	0	0	7	7	7	7	7	0	0	0	0	0	0	0	0	0	0	A	A	A	A	A	A	A	A	A	A	A	B	A	0	0	0	0	A	B
1	115007	2008-05-23	2	2014-11-27	6	1	4	4	3	3	7	7	7	7	7	7	7	7	7	7	0	7	7	7	7	0	7	7	7	7	B	B	B	B	B	B	B	B	B	B	B	A	A	0	0	0	0	A	B
1	115008	2008-07-05	1	2014-11-27	6	2	0	0	2	2	0	0	0	0	0	0	0	0	0	0	0	0	0	0	0	0	0	0	0	0	A	A	A	A	A	B	A	A	A	A	A	A	A	A	0	0	A	A	A
1	115009	2008-06-23	2	2014-11-27	6	1	0	0	2	2	0	0	0	0	0	0	0	0	0	0	0	0	0	0	0	0	0	0	0	0	B	B	A	A	B	A	A	A	B	B	A	B	A	A	0	0	A	A	B
1	115010	2008-01-24	2	2014-11-27	6	2	0	0	0	0	0	0	0	0	0	0	0	0	0	0	0	0	0	0	0	0	0	0	0	0	B	A	A	A	0	0	B	A	B	B	B	B	A	0	0	0	0	A	B
1	115011	2008-06-23	1	2014-11-27	6	1	0	0	0	0	0	0	0	0	0	0	0	0	0	0	0	0	0	0	0	0	0	0	0	0	A	A	A	A	7	7	A	A	B	B	B	B	A	A	0	0	A	A	B
1	115012	2008-08-24	2	2014-11-27	6	2	0	0	1	0	0	0	0	0	0	0	0	0	0	0	0	0	0	0	0	1	0	0	0	0	B	B	B	B	B	B	B	B	B	B	B	B	A	A	A	A	A	A	B
1	115013	2008-09-13	1	2014-11-27	6	1	4	4	4	4	7	7	7	7	7	7	7	7	7	7	7	7	7	7	7	7	7	7	7	7	A	B	B	B	B	B	B	B	B	B	B	B	A	A	B	A	B	A	B
1	115014	2008-09-12	2	2014-11-27	6	2	0	0	0	0	0	0	0	0	0	0	0	0	0	0	0	0	0	0	0	0	0	0	0	0	B	A	A	A	A	A	A	A	B	B	B	B	A	A	A	A	A	A	B
1	115015	2008-04-12	1	2014-11-27	6	1	2	4	3	3	0	0	0	0	0	7	7	7	7	7	0	7	7	7	7	0	7	7	7	7	B	B	B	B	B	B	B	A	B	B	B	B	A	A	A	A	A	A	B
1	115016	2008-09-10	2	2014-11-27	6	2	1	1	1	1	0	0	0	0	0	0	0	0	0	0	0	0	0	0	0	0	0	0	0	0	A	B	A	A	A	B	B	A	B	A	A	A	A	0	0	0	0	A	A
1	115017	2008-10-09	1	2014-11-27	6	1	0	0	2	1	0	0	0	0	0	0	0	0	0	0	0	0	0	0	0	0	0	0	0	0	D	D	A	A	0	0	A	A	B	B	A	A	A	0	0	0	0	A	B
1	115018	2008-04-23	2	2014-11-27	6	2	4	4	4	4	7	7	7	7	7	7	7	7	7	7	7	7	7	7	7	7	7	7	7	7	A	A	A	A	B	B	B	A	A	B	B	A	A	A	A	A	A	A	A
1	115019	2008-10-02	1	2014-11-27	6	2	4	4	3	4	7	7	7	7	7	7	7	7	7	7	0	7	7	7	7	7	7	7	7	7	B	B	A	B	B	B	B	B	B	A	B	B	A	A	A	A	A	A	B
1	115020	2008-10-04	1	2014-11-27	6	1	0	0	0	0	0	0	0	0	0	0	0	0	0	0	1	0	0	0	0	0	0	0	0	0	B	B	A	A	0	0	A	A	B	B	E	E	A	0	0	0	0	A	B
1	115021	2008-07-10	2	2014-11-27	6	2	4	4	3	3	7	7	7	7	7	7	7	7	7	7	0	7	7	7	7	0	7	7	7	7	B	B	A	A	A	A	A	A	B	B	B	A	A	A	A	A	A	A	A
1	115022	2008-03-18	1	2014-11-27	6	2	4	4	4	4	7	7	7	7	7	7	7	7	7	7	7	7	7	7	7	7	7	7	7	7	A	A	A	A	A	A	A	A	A	A	A	A	A	A	A	A	A	A	A
1	115023	2008-02-18	2	2014-11-27	6	2	0	0	1	1	0	0	0	0	0	0	0	0	0	0	0	0	0	0	0	0	0	0	0	0	B	B	A	A	0	0	A	A	B	B	B	E	A	0	0	0	0	A	E
1	115024	2008-05-28	1	2014-11-27	6	1	4	0	0	0	7	7	7	7	7	0	0	0	0	0	0	0	0	0	0	0	0	0	0	0	A	A	A	A	A	A	A	A	A	A	A	A	A	A	0	0	A	A	A
1	115025	2008-08-12	2	2014-11-27	6	2	4	4	3	3	7	7	7	7	7	7	7	7	7	7	0	7	7	7	7	0	7	7	7	7	B	B	A	A	A	A	A	A	B	B	B	B	A	A	A	A	A	A	B
1	115026	2007-12-24	1	2014-11-27	6	1	0	0	0	0	0	0	0	0	0	0	0	0	0	0	0	0	0	0	0	0	0	0	0	0	B	B	A	A	7	B	A	A	A	B	B	B	A	0	0	0	0	A	B
1	115030	2008-06-18	2	2014-11-27	6	1	0	0	0	0	0	0	0	0	0	0	0	0	0	0	0	0	0	0	0	0	0	0	0	0	B	B	A	A	0	0	A	A	B	B	B	B	A	0	0	0	0	A	B
1	115031	2008-10-10	1	2014-11-27	6	2	0	0	0	0	0	0	0	0	0	0	0	0	0	0	0	0	0	0	0	0	0	0	0	0	A	B	A	B	0	7	A	A	A	A	B	B	A	A	0	0	A	A	B
1	115032	2008-03-06	1	2014-11-27	6	1	0	0	0	0	0	0	0	0	0	0	0	0	0	0	1	0	0	0	0	1	0	0	0	0	B	B	A	A	A	B	B	A	B	B	B	B	A	A	0	0	0	B	B
1	115033	2008-02-05	1	2014-11-27	6	2	4	4	4	4	7	7	7	7	7	7	7	7	7	7	7	7	7	7	7	7	7	7	7	7	B	B	A	A	A	A	A	A	B	B	B	B	A	A	0	0	A	A	B
1	115036	2008-03-01	1	2014-11-27	6	1	0	0	2	2	0	0	0	0	0	0	0	0	0	0	0	0	0	0	0	0	0	0	0	0	A	A	A	A	0	0	A	A	B	A	B	B	A	0	0	0	0	A	A
1	115037	2007-12-02	2	2014-11-27	6	2	0	0	0	0	0	0	0	0	0	0	0	0	0	0	0	0	0	0	0	0	0	0	0	0	B	B	A	A	A	A	A	A	B	B	A	A	A	0	0	0	0	A	A
1	115038	2007-12-18	1	2014-11-27	6	1	0	0	0	0	0	0	0	0	0	0	0	0	0	0	0	0	0	0	0	0	0	0	0	0	B	B	A	0	0	0	0	A	A	B	A	A	B	0	0	0	0	A	B
1	115039	2008-06-20	2	2014-11-27	6	2	0	0	0	0	0	0	0	0	0	0	0	0	0	0	0	0	0	0	0	0	0	0	0	0	A	B	A	A	A	A	A	A	A	B	B	B	A	0	0	0	7	A	B
1	115042	2008-06-02	1	2014-11-27	6	1	0	0	0	0	0	0	0	0	0	0	0	0	0	0	0	0	0	0	0	0	0	0	0	0	A	A	A	A	0	0	A	A	A	A	A	A	A	A	A	A	A	A	A
1	115043	2008-01-01	2	2014-11-27	6	2	3	0	1	3	0	7	7	7	7	0	0	0	0	0	0	0	0	0	0	0	7	7	7	7	B	A	A	B	B	A	A	A	A	A	B	A	A	A	A	A	A	A	A
1	115044	2008-10-31	2	2014-11-27	6	1	4	4	4	4	7	7	7	7	7	7	7	7	7	7	7	7	7	7	7	7	7	7	7	7	B	B	A	A	A	A	A	A	A	A	A	B	B	A	A	A	A	B	B
1	115045	2007-12-18	1	2014-11-27	6	2	0	0	0	0	0	0	0	0	0	0	0	0	0	0	1	0	0	0	0	1	0	0	0	0	B	A	A	A	A	A	A	A	B	B	E	B	B	0	0	0	0	E	B
1	115047	2008-06-19	2	2014-11-27	6	2	0	0	0	0	0	0	0	0	0	1	0	0	0	0	0	0	0	0	0	0	0	0	0	0	B	B	A	A	0	0	A	A	B	B	B	B	A	A	0	0	A	A	B
1	115048	2008-11-17	2	2014-11-27	6	1	0	0	2	2	0	0	0	0	0	0	0	0	0	0	0	0	0	0	0	0	0	0	0	0	B	B	A	A	A	0	A	A	B	B	A	B	A	A	0	0	A	A	A
1	115049	2008-09-20	2	2014-11-27	6	2	4	4	2	2	7	7	7	7	7	7	7	7	7	7	0	0	0	0	0	0	0	0	0	0	B	B	A	A	A	A	A	A	B	B	B	B	A	A	0	0	7	A	B
1	115050	2007-12-25	2	2014-11-27	6	1	4	4	2	2	7	7	7	7	7	7	7	7	7	7	0	0	0	0	0	0	0	0	0	0	A	A	A	A	A	A	A	A	A	A	A	B	A	0	0	0	7	A	A
1	115051	2008-07-13	2	2014-11-27	6	2	2	0	0	0	0	0	0	0	0	0	0	0	0	0	1	0	0	0	0	1	0	0	0	0	B	E	A	A	B	B	B	A	E	E	E	B	A	0	0	0	0	A	B
1	115052	2008-02-19	2	2014-11-27	6	1	4	4	2	4	7	7	7	7	7	7	7	7	7	7	0	0	0	0	0	7	7	7	7	7	A	A	A	7	0	0	A	A	A	B	B	B	A	0	0	0	0	A	B
1	115053	2008-02-15	1	2014-11-27	6	2	0	0	2	2	0	0	0	0	0	0	0	0	0	0	0	0	0	0	0	0	0	0	0	0	B	B	A	A	A	A	A	A	A	A	A	B	A	0	0	0	0	A	A
1	115054	2008-05-01	2	2014-11-27	6	1	2	4	2	2	0	0	0	0	0	7	7	7	7	7	0	0	0	0	0	0	0	0	0	0	A	B	A	A	0	0	A	A	B	B	B	B	A	0	0	0	0	A	A
1	115055	2008-04-18	1	2014-11-27	6	2	4	4	3	4	7	7	7	7	7	7	7	7	7	7	0	7	7	7	7	7	7	7	7	7	A	A	A	A	A	A	A	A	A	A	B	A	A	A	0	0	A	A	A
1	115056	2007-12-21	1	2014-11-27	6	1	0	0	2	2	0	0	0	0	0	0	0	0	0	0	0	0	0	0	0	0	0	0	0	0	A	A	A	A	A	A	A	A	A	A	A	A	A	A	0	0	A	A	A
1	116001	2008-05-23	2	2014-11-27	6	1	0	2	3	3	0	0	0	0	0	0	0	0	0	0	0	7	7	7	7	0	7	7	7	7	B	A	A	A	A	A	A	A	B	B	B	B	A	A	A	A	A	A	A
1	116002	2008-03-06	2	2014-11-27	6	2	4	3	2	3	7	7	7	7	7	0	7	7	7	7	0	0	0	0	0	0	7	7	7	7	B	B	A	A	A	A	A	A	A	B	B	B	E	0	0	0	0	A	A
1	116004	2008-02-15	1	2014-11-27	6	2	0	0	2	2	0	0	0	0	0	0	0	0	0	0	0	0	0	0	0	0	0	0	0	0	A	A	A	A	0	0	A	A	A	A	A	A	A	0	0	0	0	A	A
1	116006	2008-01-05	1	2014-11-27	6	2	0	0	0	0	0	0	0	0	0	0	0	0	0	0	0	0	0	0	0	0	0	0	0	0	A	A	A	A	7	0	7	A	A	A	A	B	A	0	0	0	0	A	A
1	116008	2008-03-26	2	2014-11-27	6	2	4	4	4	4	7	7	7	7	7	7	7	7	7	7	7	7	7	7	7	7	7	7	7	7	A	A	A	A	A	A	A	A	A	A	A	A	A	A	A	A	A	A	A
1	116009	2008-09-26	2	2014-11-27	6	1	4	4	4	4	7	7	7	7	7	7	7	7	7	7	7	7	7	7	7	7	7	7	7	7	B	B	B	A	A	A	A	A	B	B	B	B	A	A	A	A	A	A	B
1	116010	2008-04-16	2	2014-11-27	6	2	4	4	3	3	7	7	7	7	7	7	7	7	7	7	0	7	7	7	7	0	7	7	7	7	A	B	A	A	A	A	A	A	B	B	E	B	A	A	0	0	A	A	B
1	117001	2008-01-24	1	2014-11-28	6	2	3	4	4	4	0	7	7	7	7	7	7	7	7	7	7	7	7	7	7	7	7	7	7	7	A	B	A	B	B	B	B	A	B	B	B	B	E	0	0	0	0	E	B
1	117002	2008-03-06	2	2014-11-28	6	1	0	0	0	0	0	0	0	0	0	0	0	0	0	0	0	0	0	1	0	0	0	0	0	0	B	B	B	B	B	B	B	B	B	B	B	B	B	A	0	0	A	B	B
1	117008	2008-03-01	1	2014-11-28	6	1	2	2	1	1	0	0	0	0	0	0	0	0	0	0	0	0	0	0	0	0	0	0	0	0	A	B	A	A	0	0	A	A	B	B	B	B	A	A	0	0	0	A	B
1	117011	2008-05-10	2	2014-11-28	6	2	3	4	2	2	0	7	7	7	7	7	7	7	7	7	0	0	0	0	0	0	0	0	0	0	B	B	A	A	0	0	A	A	B	B	B	B	A	A	0	0	A	A	B
1	117012	2008-07-25	2	2014-11-28	6	1	2	1	1	0	0	0	0	0	0	0	0	0	0	0	2	0	0	0	0	1	0	0	0	0	B	B	E	0	0	0	0	E	E	B	E	E	A	0	0	0	0	A	E
1	117013	2008-03-26	1	2014-11-28	6	2	3	2	2	3	0	7	7	7	7	0	0	0	0	0	0	0	0	0	0	0	7	7	7	7	A	A	A	A	A	A	A	A	B	A	B	B	A	A	0	0	A	A	B
1	117014	2008-03-28	1	2014-11-28	6	1	0	0	2	2	0	0	0	0	0	0	0	0	0	0	1	0	0	0	0	1	0	0	0	0	B	B	A	A	0	A	A	A	A	A	B	B	A	0	0	0	0	A	B
1	117015	2008-09-30	1	2014-11-28	6	1	0	0	2	2	0	0	0	0	0	0	0	0	0	0	0	0	0	0	0	0	0	0	0	0	B	B	B	0	0	0	0	A	A	B	B	A	A	0	0	0	0	B	A
1	117016	2008-11-02	1	2014-11-28	6	1	2	2	1	1	0	0	0	0	0	0	0	0	0	0	1	0	0	0	0	1	0	0	0	0	B	E	A	B	A	A	A	A	E	B	B	B	A	A	0	0	A	A	B
1	117017	2008-11-07	1	2014-11-28	6	1	0	0	2	2	0	0	0	0	0	0	0	0	0	0	0	0	0	0	0	0	0	0	0	0	A	B	A	7	0	0	7	A	A	A	B	B	A	0	0	0	0	A	A
1	117018	2008-11-18	1	2014-11-28	6	1	0	0	0	0	0	0	0	0	0	0	0	0	0	0	0	0	0	0	0	0	0	0	0	0	B	B	A	A	A	A	A	A	B	B	B	B	A	A	A	0	A	A	B
1	117019	2008-10-01	1	2014-11-28	6	1	2	2	2	2	0	0	0	0	0	0	0	0	0	0	0	0	0	0	0	0	0	0	0	0	A	A	A	A	A	A	A	A	A	A	A	A	A	A	7	0	7	A	A
1	117022	2008-03-28	2	2014-11-28	6	1	4	4	2	2	7	7	7	7	7	7	7	7	7	7	0	0	0	0	0	0	0	0	0	0	B	B	A	A	A	A	A	A	B	B	A	B	A	A	0	0	A	A	A
1	117023	2008-09-17	1	2014-11-28	6	1	1	2	0	2	0	0	0	0	0	0	0	0	0	0	0	0	0	0	0	0	0	0	0	0	A	B	A	A	A	A	A	A	A	A	B	B	A	A	0	0	A	A	B
1	117024	2008-06-01	1	2014-11-28	6	1	0	0	0	0	0	0	0	0	0	0	0	0	0	0	0	0	0	0	0	0	0	0	0	0	B	B	A	7	0	0	A	A	B	B	B	B	A	0	0	0	0	A	B
1	117026	2008-01-27	1	2014-11-28	6	1	0	0	2	2	0	0	0	0	0	0	0	0	0	0	0	0	0	0	0	0	0	0	0	0	A	B	A	A	0	0	A	A	B	A	B	B	A	0	0	0	0	A	B
1	117028	2008-04-29	2	2014-11-28	6	1	0	0	0	0	0	0	0	0	0	0	0	0	0	0	0	0	0	0	0	0	0	0	0	0	A	A	A	A	0	0	A	A	A	A	A	A	A	0	0	0	0	A	A
1	117029	2008-01-19	2	2014-11-28	6	1	2	2	2	2	0	0	0	0	0	0	0	0	0	0	0	0	0	0	0	0	0	0	0	0	B	B	A	A	A	A	A	A	B	A	B	B	A	A	A	A	A	A	B
1	117030	2008-07-17	1	2014-11-28	6	1	4	2	3	2	7	7	7	7	7	0	0	0	0	0	0	7	7	7	7	0	0	0	0	0	B	B	B	A	A	B	B	B	B	B	B	B	A	A	0	0	7	A	B
1	117031	2008-10-07	2	2014-11-28	6	1	4	4	2	2	7	7	7	7	7	7	7	7	7	7	0	0	0	0	0	0	0	0	0	0	B	B	A	A	A	A	A	A	B	B	B	B	A	A	A	A	A	A	B
1	117033	2008-04-28	1	2014-11-28	6	1	0	0	2	2	0	0	0	0	0	0	0	0	0	0	0	0	0	0	0	0	0	0	0	0	A	A	B	A	B	A	A	A	A	A	B	A	A	A	0	0	A	A	B
1	117034	2008-11-28	2	2014-11-28	6	1	4	4	4	4	7	7	7	7	7	7	7	7	7	7	7	7	7	7	7	7	7	7	7	7	B	B	A	A	B	B	A	A	B	B	A	B	A	A	A	A	A	A	A
1	117035	2008-02-03	1	2014-11-28	6	1	0	0	2	2	0	0	0	0	0	0	0	0	0	0	0	0	0	0	0	0	0	0	0	0	A	A	A	A	A	A	A	A	B	B	A	A	A	A	0	0	A	A	A
1	117036	2007-12-20	2	2014-11-28	6	1	0	0	0	0	0	0	0	0	0	0	0	0	0	0	0	0	0	0	0	0	0	0	0	0	A	A	A	A	A	A	A	A	A	A	A	A	A	0	0	0	0	A	A
1	117037	2008-11-10	2	2014-11-28	6	1	0	0	0	0	0	0	0	0	0	0	0	0	0	0	1	0	0	0	0	1	0	0	0	0	B	B	A	A	0	0	A	A	A	A	B	A	A	0	0	0	0	A	A
1	117039	2008-04-24	1	2014-11-28	6	1	4	4	2	4	7	7	7	7	7	7	7	7	7	7	0	0	0	0	0	7	7	7	7	7	A	A	A	A	A	A	A	A	B	B	B	E	A	0	0	0	0	A	B
1	117040	2008-06-26	2	2014-11-28	6	1	4	4	4	4	7	7	7	7	7	7	7	7	7	7	7	7	7	7	7	7	7	7	7	7	A	B	B	B	B	B	B	B	B	B	B	B	B	A	A	A	A	A	B
1	117042	2008-11-17	1	2014-11-28	6	1	4	4	4	4	7	7	7	7	7	7	7	7	7	7	7	7	7	7	7	7	7	7	7	7	E	E	B	B	B	B	B	B	B	B	B	B	A	A	A	A	A	A	B
1	117043	2008-07-08	1	2014-11-28	6	2	1	0	3	4	0	0	0	0	0	0	0	0	0	0	0	7	7	7	7	7	7	7	7	7	B	B	A	A	A	A	A	A	A	A	B	B	A	A	A	0	A	A	B
1	117044	2008-08-12	1	2014-11-28	6	1	0	0	0	0	0	0	0	0	0	0	0	0	0	0	1	0	0	0	0	1	0	0	0	0	B	A	B	B	0	7	B	B	E	B	B	B	B	B	0	0	7	B	B
1	117045	2008-09-12	1	2014-11-28	6	1	0	0	2	2	0	0	0	0	0	0	0	0	0	0	0	0	0	0	0	0	0	0	0	0	B	A	A	A	A	A	A	A	B	B	B	A	A	0	0	0	7	A	A
1	117046	2008-10-11	1	2014-11-28	6	1	4	4	1	1	7	7	7	7	7	7	7	7	7	7	0	0	0	0	0	0	0	0	0	0	B	B	A	A	A	A	A	A	B	B	B	B	A	A	A	A	A	A	B
1	117047	2008-11-23	1	2014-11-28	6	1	4	4	2	2	7	7	7	7	7	7	7	7	7	7	0	0	0	0	0	0	0	0	0	0	B	B	A	A	0	0	A	A	B	B	B	B	A	0	0	0	0	A	B
1	117050	2008-07-11	1	2014-11-28	6	2	4	4	4	4	7	7	7	7	7	7	7	7	7	7	7	7	7	7	7	7	7	7	7	7	B	B	B	B	B	B	B	B	E	B	B	B	B	A	A	A	A	B	B
1	117051	2008-06-13	1	2014-11-28	6	1	2	0	1	2	0	0	0	0	0	0	0	0	0	0	0	0	0	0	0	0	0	0	0	0	B	B	A	A	A	A	A	A	A	A	B	B	A	A	0	0	A	A	B
1	117052	2008-09-06	1	2014-11-28	6	2	0	0	0	0	0	0	0	0	0	0	0	0	0	0	1	0	0	0	0	1	0	0	0	0	B	B	A	7	0	0	A	A	A	A	B	B	A	0	0	0	0	A	B
1	117055	2007-12-14	1	2014-11-28	6	1	0	0	0	0	0	0	0	0	0	0	0	0	0	0	0	0	0	0	0	0	0	0	0	0	A	B	A	A	0	0	A	A	B	B	B	B	B	0	0	0	0	A	A
1	117057	2008-04-26	1	2014-11-28	6	1	0	0	0	0	0	0	0	0	0	0	0	0	0	0	0	0	0	0	0	0	0	0	0	0	A	A	A	B	0	0	A	A	B	B	B	E	A	0	0	0	0	A	E
1	117058	2008-06-27	1	2014-11-28	6	1	1	4	4	3	0	0	0	0	0	7	7	7	7	7	7	7	7	7	7	0	7	7	7	7	A	A	A	A	A	A	A	A	A	A	A	A	A	A	0	0	7	A	A
1	117059	2008-04-14	2	2014-11-28	6	1	0	0	2	0	0	0	0	0	0	0	0	0	0	0	0	0	0	0	0	0	0	0	0	0	B	B	A	A	0	0	A	A	B	B	A	B	A	A	0	0	A	A	B
1	117060	2008-07-25	2	2014-11-28	6	1	2	2	2	2	0	0	0	0	0	0	0	0	0	0	0	0	0	0	0	0	0	0	0	0	A	A	A	A	0	0	A	A	A	A	A	B	A	A	0	0	A	A	A
1	117062	2008-03-10	1	2014-11-28	6	1	2	0	2	4	0	0	0	0	0	0	0	0	0	0	0	0	0	0	0	7	7	7	7	7	A	A	A	A	A	A	A	A	A	A	A	A	A	A	A	A	A	A	A
1	117063	2007-12-22	2	2014-11-28	6	1	0	0	0	0	0	0	0	0	0	0	0	0	0	0	2	0	0	2	0	2	0	0	2	0	E	E	A	B	0	B	B	A	E	B	B	B	A	0	0	0	0	A	B
1	117064	2008-02-03	2	2014-11-28	6	1	0	0	0	0	0	0	0	0	0	0	0	0	0	0	0	0	0	0	0	0	0	0	0	0	B	B	A	A	0	0	A	A	B	B	A	A	A	0	0	0	0	A	A
1	117065	2008-08-26	1	2014-11-28	6	2	4	4	4	3	7	7	7	7	7	7	7	7	7	7	7	7	7	7	7	0	7	7	7	7	B	B	A	A	B	B	A	A	B	B	B	B	A	7	0	0	A	A	B
1	117066	2007-12-12	2	2014-11-28	6	1	0	0	0	0	0	0	0	0	0	0	0	0	0	0	0	0	0	0	0	0	0	0	0	0	A	A	A	A	7	7	A	A	B	A	B	B	A	7	7	7	7	A	B
1	117067	2008-01-27	1	2014-11-28	6	1	0	0	0	0	0	0	0	0	0	0	0	0	0	0	1	0	0	0	0	1	0	0	0	0	B	E	B	A	7	7	A	A	B	B	B	B	A	7	0	0	0	A	B
1	117068	2008-09-13	2	2014-11-28	6	2	4	4	4	4	7	7	7	7	7	7	7	7	7	7	7	7	7	7	7	7	7	7	7	7	B	B	A	B	B	B	B	A	A	B	B	E	A	A	0	0	A	A	B
1	117070	2008-04-13	2	2014-11-28	6	2	3	3	2	2	0	7	7	7	7	0	7	7	7	7	0	0	0	0	0	0	0	0	0	0	B	B	A	A	7	0	0	A	A	A	B	A	A	0	0	0	0	A	B
1	117071	2008-01-15	2	2014-11-28	6	2	4	4	4	4	7	7	7	7	7	7	7	7	7	7	7	7	7	7	7	7	7	7	7	7	B	B	B	B	B	B	A	A	B	B	B	E	A	A	A	A	A	A	B
1	117072	2008-01-16	2	2014-11-28	6	2	4	4	4	4	7	7	7	7	7	7	7	7	7	7	7	7	7	7	7	7	7	7	7	7	A	A	A	A	A	A	A	A	B	A	A	A	A	A	0	0	A	A	A
1	117073	2007-12-05	2	2014-11-28	6	2	4	4	4	4	7	7	7	7	7	7	7	7	7	7	7	7	7	7	7	7	7	7	7	7	B	B	A	A	B	B	A	A	B	A	B	B	A	A	0	7	A	A	A
1	117080	2008-04-18	2	2014-11-28	6	2	0	0	0	0	0	0	0	0	0	0	0	0	0	0	0	0	0	0	0	0	0	0	0	0	B	B	A	A	7	7	A	A	B	A	B	A	A	A	0	0	A	A	A
1	117083	2008-07-13	1	2014-11-28	6	2	3	4	2	2	0	7	7	7	7	7	7	7	7	7	0	0	0	0	0	0	0	0	0	0	B	B	A	A	0	0	A	A	B	A	B	B	A	A	0	0	0	A	B
1	117090	2008-02-16	1	2014-11-28	6	2	1	2	0	0	0	0	0	0	0	0	0	0	0	0	0	0	0	0	0	0	0	0	0	0	B	B	A	0	0	0	0	A	A	B	B	B	A	A	0	0	0	A	E
1	117091	2008-04-16	1	2014-11-28	6	1	0	0	0	0	0	0	0	0	0	0	0	0	0	0	1	0	0	0	0	0	0	0	0	0	A	B	A	A	0	0	7	A	A	B	B	B	A	A	0	0	A	A	B
1	117093	2008-01-15	1	2014-11-28	6	1	4	4	3	3	7	7	7	7	7	7	7	7	7	7	0	7	7	7	7	0	7	7	7	7	B	B	A	A	7	7	A	A	A	B	A	B	A	A	0	0	A	A	B
1	117096	2007-12-04	1	2014-11-28	6	2	2	1	0	0	0	0	0	0	0	0	0	0	0	0	0	0	0	0	0	0	0	0	0	0	B	A	A	A	A	0	A	A	B	B	A	B	A	0	0	7	A	A	B
1	117097	2008-05-18	2	2014-11-28	6	1	4	4	4	3	7	7	7	7	7	7	7	7	7	7	7	7	7	7	7	0	7	7	7	7	B	B	A	A	B	B	A	A	B	B	B	B	A	7	0	0	0	A	B
1	118008	2008-08-19	1	2014-12-01	6	2	3	1	0	0	0	7	7	7	7	0	0	0	0	0	0	0	0	0	0	0	0	0	0	0	B	B	A	A	B	B	A	A	E	B	B	B	B	A	0	0	A	A	B
1	118011	2008-03-26	1	2014-12-01	6	2	0	0	0	2	0	0	0	0	0	0	0	0	0	0	0	0	0	0	0	0	0	0	0	0	E	E	A	A	0	0	B	A	E	E	B	E	B	A	0	0	A	A	E
1	118013	2008-06-09	1	2014-12-01	6	2	4	4	4	4	7	7	7	7	7	7	7	7	7	7	7	7	7	7	7	7	7	7	7	7	B	A	A	A	B	B	B	B	A	A	B	B	A	A	A	A	A	A	A
1	118014	2008-02-18	2	2014-12-01	6	2	4	3	4	4	7	7	7	7	7	0	7	7	7	7	7	7	7	7	7	7	7	7	7	7	B	B	A	A	A	A	A	A	B	B	B	B	X	A	0	A	A	X	B
1	118015	2007-12-15	2	2014-12-01	6	1	0	0	0	0	0	0	0	0	0	0	0	0	0	0	0	0	0	0	0	0	0	0	0	0	B	A	A	B	0	0	B	A	A	B	B	B	A	A	0	0	A	A	B
1	118017	2008-05-23	1	2014-12-01	6	1	0	0	2	2	0	0	0	0	0	0	0	0	0	0	0	0	0	0	0	0	0	0	0	0	B	B	A	A	0	0	A	A	A	B	B	B	A	A	0	0	7	A	A
1	118018	2008-06-13	2	2014-12-01	6	2	4	4	3	3	7	7	7	7	7	7	7	7	7	7	0	7	7	7	7	0	7	7	7	7	B	B	A	A	0	0	B	A	B	B	B	B	B	A	0	7	A	A	A
1	118022	2008-04-24	1	2014-12-01	6	1	2	2	0	0	0	0	0	0	0	0	0	0	0	0	0	0	0	0	0	0	0	0	0	0	B	B	A	7	0	7	A	A	B	B	B	B	A	7	0	0	0	A	B
1	118023	2008-06-26	1	2014-12-01	6	1	4	4	2	2	7	7	7	7	7	7	7	7	7	7	0	0	0	0	0	0	0	0	0	0	B	B	A	A	B	7	B	A	B	B	B	B	A	7	0	0	0	A	B
1	118024	2008-07-23	2	2014-12-01	6	2	4	4	2	4	7	7	7	7	7	7	7	7	7	7	0	0	0	0	0	7	7	7	7	7	B	A	B	A	B	B	B	A	A	B	B	B	A	A	0	0	A	A	A
1	118025	2008-07-03	1	2014-12-01	6	1	4	4	0	0	7	7	7	7	7	7	7	7	7	7	0	0	0	0	0	0	0	0	0	0	B	B	A	B	B	A	A	A	A	B	B	B	A	A	0	0	A	A	B
1	118026	2008-07-04	1	2014-12-01	6	2	4	4	4	4	7	7	7	7	7	7	7	7	7	7	7	7	7	7	7	7	7	7	7	7	B	B	B	B	B	B	B	A	B	B	A	A	A	0	0	0	0	A	B
1	118028	2008-09-02	1	2014-12-01	6	2	2	4	4	3	0	0	0	0	0	7	7	7	7	7	7	7	7	7	7	0	7	7	7	7	B	B	A	A	A	A	A	B	B	B	B	B	A	A	0	0	A	A	A
1	118029	2008-09-11	2	2014-12-01	6	1	4	4	4	2	7	7	7	7	7	7	7	7	7	7	7	7	7	7	7	0	0	0	0	0	B	B	A	A	A	A	A	A	C	B	B	B	A	A	0	0	A	A	B
1	118030	2008-06-13	2	2014-12-01	6	2	0	0	0	0	0	0	0	0	0	0	0	0	0	0	0	0	0	0	0	0	0	0	0	0	B	A	A	7	A	A	A	A	B	B	B	B	A	A	A	A	A	A	B
1	118031	2008-09-14	1	2014-12-01	6	1	3	4	2	2	0	7	7	7	7	7	7	7	7	7	0	0	0	0	0	0	0	0	0	0	B	A	A	A	0	0	7	A	A	A	B	A	A	0	0	0	0	A	A
1	118033	2008-11-23	1	2014-12-01	6	1	4	4	3	3	7	7	7	7	7	7	7	7	7	7	0	7	7	7	7	0	7	7	7	7	B	A	A	A	B	B	A	A	A	B	B	A	A	A	0	0	A	A	A
1	118035	2008-09-16	1	2014-12-01	6	1	2	2	0	0	0	0	0	0	0	0	0	0	0	0	0	0	0	0	0	0	0	0	0	0	B	B	A	A	A	A	A	A	A	B	A	B	A	A	A	A	A	A	B
1	118036	2008-03-25	2	2014-12-01	6	2	4	4	0	0	7	7	7	7	7	7	7	7	7	7	0	0	0	0	0	0	0	0	0	0	B	B	A	A	7	7	A	A	A	B	B	B	A	0	0	0	0	A	B
1	118037	2008-04-26	1	2014-12-01	6	1	0	0	0	0	0	0	0	0	0	0	0	0	0	0	0	0	0	0	0	0	0	0	0	0	B	B	A	7	0	0	0	A	B	A	E	A	A	0	0	0	0	A	B
1	119001	2008-05-12	2	2014-12-01	6	1	4	4	0	0	7	7	7	7	7	7	7	7	7	7	0	0	0	0	0	0	0	0	0	0	A	A	A	A	A	A	A	A	A	A	B	A	A	A	A	A	A	A	A
1	119002	2008-03-18	2	2014-12-01	6	2	0	0	0	0	0	0	0	0	0	0	0	0	0	0	1	0	0	0	0	1	0	0	0	0	B	B	A	A	0	0	A	A	E	B	E	B	A	A	0	0	7	A	B
1	119003	2008-09-10	1	2014-12-01	6	1	0	0	0	0	0	0	0	0	0	0	0	0	0	0	1	0	0	0	0	0	0	0	0	0	B	B	A	B	7	7	A	A	B	B	B	B	A	7	0	0	7	A	B
1	119006	2008-09-23	1	2014-12-01	6	2	4	4	0	0	7	7	7	7	7	7	7	7	7	7	0	0	0	0	0	0	0	0	0	0	B	B	A	A	A	A	A	A	A	B	A	B	A	0	0	0	0	A	A
1	119007	2008-04-12	1	2014-12-01	6	1	0	0	0	0	0	0	0	0	0	0	0	0	0	0	0	0	0	0	0	0	0	0	0	0	A	B	A	A	7	A	A	A	B	B	E	B	A	0	0	0	0	A	B
1	119008	2008-10-09	2	2014-12-01	6	2	0	0	0	0	0	0	0	0	0	0	0	0	0	0	1	0	0	0	0	1	0	0	0	0	E	B	A	A	0	0	A	A	B	E	A	A	A	0	0	0	0	A	B
1	119009	2008-09-12	1	2014-12-01	6	1	0	0	0	0	0	0	0	0	0	0	0	0	0	0	0	0	0	0	0	0	0	0	0	0	A	B	A	A	7	7	A	A	A	A	A	E	A	0	0	0	0	A	B
1	119010	2008-07-23	1	2014-12-01	6	2	0	0	0	0	0	0	0	0	0	0	0	0	0	0	0	0	0	0	0	0	0	0	0	0	A	B	A	A	A	A	A	A	B	B	B	B	A	0	0	0	0	A	A
1	119011	2008-09-24	1	2014-12-01	6	1	0	0	0	0	0	0	0	0	0	0	0	0	0	0	0	0	0	0	0	0	0	0	0	0	B	E	A	A	A	B	A	A	E	B	B	B	A	A	0	A	A	A	A
1	119012	2008-06-24	2	2014-12-01	6	2	0	0	0	0	0	0	0	0	0	0	0	0	0	0	0	0	0	0	0	0	0	0	0	0	B	B	A	A	A	A	A	A	E	B	E	A	A	0	0	0	0	A	B
1	119013	2008-05-12	1	2014-12-01	6	1	0	2	0	0	0	0	0	0	0	0	0	0	0	0	0	0	0	0	0	0	0	0	0	0	A	A	A	7	0	0	A	A	A	B	A	A	A	A	7	7	A	A	B
1	119015	2008-03-13	2	2014-12-01	6	1	2	0	0	0	0	0	0	0	0	0	0	0	0	0	1	0	0	0	0	0	0	0	0	0	B	B	A	A	7	7	A	A	E	B	B	A	A	0	0	0	0	A	B
1	119016	2007-12-27	1	2014-12-01	6	2	0	0	0	0	0	0	0	0	0	0	0	0	0	0	0	0	0	0	0	0	0	0	0	0	B	B	A	A	B	B	A	A	E	B	B	B	A	7	0	0	A	A	B
1	119017	2008-03-25	2	2014-12-01	6	1	0	0	0	0	0	0	0	0	0	0	0	0	0	0	0	0	0	0	0	0	0	0	0	0	B	A	A	A	0	0	0	A	A	A	A	A	A	0	0	0	0	A	A
1	119018	2008-07-12	1	2014-12-01	6	2	0	0	0	0	1	0	0	0	0	1	0	0	0	0	1	0	0	0	0	0	0	0	0	0	A	A	A	A	0	0	A	A	A	A	A	A	A	0	0	0	0	A	B
1	119019	2008-06-12	2	2014-12-01	6	1	4	4	4	4	7	7	7	7	7	7	7	7	7	7	7	7	7	7	7	7	7	7	7	7	B	A	A	A	A	A	A	A	B	A	B	B	E	A	A	A	A	E	B
1	119020	2008-06-25	2	2014-12-01	6	2	0	0	0	0	0	0	0	0	0	0	0	0	0	0	2	0	0	0	0	1	0	0	0	0	B	B	E	B	0	0	B	A	A	B	E	B	E	0	0	0	0	E	B
1	119021	2008-09-14	1	2014-12-01	6	1	4	4	3	3	7	7	7	7	7	7	7	7	7	7	0	7	7	7	7	0	7	7	7	7	A	B	A	B	B	B	B	B	B	B	A	E	B	A	A	A	A	B	B
1	119022	2008-04-13	1	2014-12-01	6	2	0	0	0	0	0	0	0	0	0	0	0	0	0	0	0	0	0	0	0	1	0	0	0	0	A	A	A	A	0	0	A	A	B	A	A	E	A	0	0	0	0	A	B
1	119023	2008-04-23	2	2014-12-01	6	1	4	4	2	2	7	7	7	7	7	7	7	7	7	7	0	0	0	0	0	0	0	0	0	0	B	A	A	A	0	0	A	A	B	B	B	A	A	0	0	0	0	A	B
1	119024	2008-10-27	1	2014-12-01	6	2	2	2	4	3	0	0	0	0	0	0	0	0	0	0	7	7	7	7	7	0	7	7	7	7	B	B	A	A	A	A	A	A	E	E	A	A	B	A	0	0	A	A	B
1	119025	2008-03-25	2	2014-12-01	6	1	0	0	1	0	0	0	0	0	0	0	0	0	0	0	0	0	0	0	0	0	0	0	0	0	A	A	A	A	0	0	A	A	B	A	E	E	A	A	0	0	7	A	B
1	119026	2008-05-01	1	2014-12-01	6	2	4	4	2	3	7	7	7	7	7	7	7	7	7	7	0	0	0	0	0	0	7	7	7	7	A	A	A	7	0	0	7	A	A	A	A	A	A	0	0	0	0	A	A
1	120001	2008-04-02	1	2014-12-01	6	1	4	4	4	4	7	7	7	7	7	7	7	7	7	7	7	7	7	7	7	7	7	7	7	7	A	A	A	A	A	A	A	A	A	A	A	A	A	A	A	A	A	A	A
1	120002	2008-06-23	2	2014-12-01	6	1	3	4	3	3	0	7	7	7	7	7	7	7	7	7	0	7	7	7	7	0	7	7	7	7	B	B	B	0	7	0	A	A	B	B	E	B	A	0	0	0	0	A	B
1	120003	2008-08-13	2	2014-12-01	6	1	4	4	3	3	7	7	7	7	7	7	7	7	7	7	0	7	7	7	7	0	7	7	7	7	B	B	A	B	B	7	B	A	A	A	E	E	B	A	0	0	A	B	E
1	120005	2008-07-01	1	2014-12-01	6	2	4	4	4	4	7	7	7	7	7	7	7	7	7	7	7	7	7	7	7	7	7	7	7	7	A	B	A	A	A	A	A	A	B	B	B	B	A	A	0	0	A	A	B
1	120006	2008-03-10	2	2014-12-01	6	2	0	0	0	0	0	0	0	0	0	0	0	0	0	0	0	0	0	0	0	0	0	0	0	0	B	B	B	A	0	0	A	B	B	A	B	B	A	0	0	0	0	A	B
1	121001	2008-07-02	2	2014-12-01	6	1	4	4	4	4	7	7	7	7	7	7	7	7	7	7	7	7	7	7	7	7	7	7	7	7	B	B	A	A	A	A	A	A	B	A	B	A	A	A	A	A	A	A	A
1	121003	2008-09-19	2	2014-12-01	6	1	0	0	0	0	0	0	0	0	0	1	0	0	0	0	0	0	0	0	0	0	0	0	0	0	A	A	A	A	B	B	B	A	A	A	A	A	A	A	A	A	A	A	B
1	121004	2008-11-02	1	2014-12-01	6	1	0	0	0	0	0	0	0	0	0	0	0	0	0	0	0	0	0	0	0	1	0	0	0	0	B	B	A	0	0	0	7	A	B	B	A	A	A	0	0	0	0	A	A
1	121005	2008-11-05	1	2014-12-01	6	1	0	0	0	0	0	0	0	0	0	0	0	0	0	0	0	0	0	0	0	0	0	0	0	0	A	A	A	A	A	A	A	A	A	A	A	A	A	A	0	0	0	A	A
1	121006	2008-01-03	2	2014-12-01	6	1	0	0	0	0	0	0	0	0	0	0	0	0	0	0	1	0	0	0	0	1	0	0	0	0	B	E	A	B	0	0	B	A	E	B	E	B	A	0	0	0	0	A	B
1	121007	2008-12-01	2	2014-12-01	6	1	0	0	0	0	0	0	0	0	0	0	0	0	0	0	0	0	0	0	0	0	0	0	0	0	B	E	A	0	0	0	A	A	E	B	B	B	A	0	0	0	0	B	B
1	121008	2008-06-30	2	2014-12-01	6	1	3	0	2	4	0	7	7	7	7	0	0	0	0	0	0	0	0	0	0	7	7	7	7	7	B	B	A	A	A	A	A	A	E	A	B	B	A	A	0	0	A	A	A
1	121009	2008-05-02	1	2014-12-01	6	1	1	1	3	2	0	0	0	0	0	0	0	0	0	0	0	7	7	7	7	0	0	0	0	0	B	E	A	B	0	0	B	B	B	B	B	B	A	A	0	0	A	B	B
1	121010	2008-02-17	1	2014-12-01	6	1	3	0	0	2	0	7	7	7	7	0	0	0	0	0	0	0	0	0	0	0	0	0	0	0	B	B	B	A	A	A	A	B	B	B	B	B	A	A	0	A	A	A	B
1	121011	2008-04-05	2	2014-12-01	6	1	1	1	2	2	0	0	0	0	0	0	0	0	0	0	0	0	0	0	0	0	0	0	0	0	A	A	A	A	0	0	A	A	A	A	A	A	A	A	0	0	0	A	A
1	121013	2008-06-01	1	2014-12-01	6	1	0	0	0	0	0	0	0	0	0	0	0	0	0	0	0	0	0	0	0	0	0	0	0	0	B	B	A	A	B	B	A	A	A	A	B	B	A	A	0	0	7	A	B
1	121014	2008-08-26	2	2014-12-01	6	1	4	4	3	4	7	7	7	7	7	7	7	7	7	7	0	7	7	7	7	7	7	7	7	7	A	A	A	A	A	A	A	A	A	A	A	A	A	A	0	0	A	A	A
1	121015	2008-07-28	2	2014-12-01	6	1	3	3	1	2	0	7	7	7	7	0	7	7	7	7	0	0	0	0	0	0	0	0	0	0	B	B	A	A	A	A	A	A	A	A	A	B	A	A	0	0	7	A	A
1	121016	2008-05-08	1	2014-12-01	6	1	0	0	0	0	0	0	0	0	0	0	0	0	0	0	0	0	0	0	0	0	0	0	0	0	B	A	A	A	A	A	A	A	A	B	B	B	A	0	0	0	0	B	B
1	121017	2008-07-05	1	2014-12-01	6	1	4	2	2	2	7	7	7	7	7	0	0	0	0	0	0	0	0	0	0	0	0	0	0	0	A	A	A	A	B	B	B	A	A	A	B	A	A	A	A	A	A	A	B
1	121018	2007-12-25	1	2014-12-01	6	2	3	2	1	3	0	7	7	7	7	0	0	0	0	0	0	0	0	0	0	0	7	7	7	7	B	B	A	A	0	0	A	A	B	B	B	E	A	0	0	0	0	A	B
1	121022	2008-10-07	2	2014-12-01	6	2	4	4	4	4	7	7	7	7	7	7	7	7	7	7	7	7	7	7	7	7	7	7	7	7	A	A	A	A	A	A	A	A	D	A	A	A	A	A	A	A	A	A	A
1	121023	2008-05-24	2	2014-12-01	6	2	4	4	2	0	7	7	7	7	7	7	7	7	7	7	0	0	0	0	0	0	0	0	0	0	A	E	A	A	0	0	A	A	B	B	E	B	A	A	0	A	A	A	B
1	121024	2007-12-18	1	2014-12-01	6	2	2	2	2	2	0	0	0	0	0	0	0	0	0	0	0	0	0	0	0	0	0	0	0	0	B	B	B	0	0	0	0	B	A	B	B	B	A	0	0	0	0	A	E
1	121025	2008-02-16	2	2014-12-01	6	2	0	0	0	0	0	0	0	0	0	0	0	0	0	0	0	0	0	0	0	0	0	0	0	0	B	B	A	A	0	0	A	A	B	B	B	B	A	0	0	0	0	A	B
1	121026	2007-12-23	1	2014-12-01	6	2	0	4	4	2	0	0	0	0	0	7	7	7	7	7	7	7	7	7	7	0	0	0	0	0	A	A	A	A	A	A	A	A	A	A	A	A	A	A	A	A	A	A	A
1	121027	2008-04-05	1	2014-12-01	6	2	4	4	2	2	7	7	7	7	7	7	7	7	7	7	0	0	0	0	0	0	0	0	0	0	A	A	A	A	A	A	A	A	A	A	A	A	A	A	A	A	A	A	A
1	121029	2008-07-20	2	2014-12-01	6	2	3	2	0	0	0	7	7	7	7	0	0	0	0	0	0	0	0	0	0	0	0	0	0	0	A	A	A	A	A	7	A	A	B	B	B	B	A	7	0	0	7	A	A
1	121030	2008-05-06	1	2014-12-01	6	2	4	4	3	2	7	7	7	7	7	7	7	7	7	7	0	7	7	7	7	0	0	0	0	0	A	A	A	A	A	A	A	A	A	B	A	A	A	A	A	A	A	A	A
1	121031	2008-04-10	1	2014-12-01	6	2	2	0	0	3	0	0	0	0	0	0	0	0	0	0	0	0	0	0	0	0	7	7	7	7	B	B	A	A	0	7	A	A	B	B	B	B	A	A	0	A	A	A	B
1	121033	2008-07-30	1	2014-12-01	6	2	4	4	3	3	7	7	7	7	7	7	7	7	7	7	0	7	7	7	7	0	7	7	7	7	A	A	A	A	A	A	A	A	B	A	A	A	A	A	0	0	A	A	B
1	121034	2008-01-17	1	2014-12-01	6	2	0	0	0	0	0	0	0	0	0	0	0	0	0	0	0	0	0	0	0	0	0	0	0	0	B	B	A	A	0	0	A	A	B	B	B	B	A	0	0	0	0	A	B
1	121035	2008-06-15	1	2014-12-01	6	1	0	0	0	0	0	0	0	0	0	0	0	0	0	0	0	0	0	0	0	0	0	0	0	0	A	B	A	A	0	0	A	A	B	B	A	B	A	A	0	0	A	A	B
1	121036	2008-04-13	2	2014-12-01	6	1	4	4	4	4	7	7	7	7	7	7	7	7	7	7	7	7	7	7	7	7	7	7	7	7	B	B	A	A	A	A	A	A	B	B	A	A	A	A	0	0	A	A	A
1	121039	2008-05-07	2	2014-12-01	6	1	4	4	3	3	7	7	7	7	7	7	7	7	7	7	0	7	7	7	7	0	7	7	7	7	A	A	A	A	A	A	A	A	A	B	A	B	A	A	0	0	A	A	A
1	121041	2008-05-13	2	2014-12-01	6	2	0	0	0	0	0	0	0	0	0	0	0	0	0	0	0	0	0	0	0	0	0	0	0	0	B	B	A	A	7	0	A	A	A	B	B	A	A	0	0	0	A	A	A
1	121043	2008-09-16	1	2014-12-01	6	2	4	4	4	4	7	7	7	7	7	7	7	7	7	7	7	7	7	7	7	7	7	7	7	7	A	A	A	A	B	B	A	A	A	B	A	B	A	A	7	7	A	A	B
1	121050	2008-04-16	1	2014-12-01	6	2	0	0	0	0	0	0	0	0	0	0	0	0	0	0	0	0	0	0	0	0	0	0	0	0	B	B	A	A	0	0	A	A	B	B	B	B	A	A	A	0	A	A	A
1	121052	2008-11-03	1	2014-12-01	6	2	4	4	4	4	7	7	7	7	7	7	7	7	7	7	7	7	7	7	7	7	7	7	7	7	B	B	A	A	A	A	A	A	B	B	A	B	A	A	A	0	A	A	B
1	121053	2008-04-16	2	2014-12-01	6	1	3	4	3	3	0	7	7	7	7	7	7	7	7	7	0	7	7	7	7	0	7	7	7	7	A	A	A	A	7	A	A	A	B	B	B	A	A	A	0	0	A	A	A
1	121054	2008-05-19	2	2014-12-01	6	1	3	3	4	4	0	7	7	7	7	0	7	7	7	7	7	7	7	7	7	7	7	7	7	7	A	A	A	A	0	0	A	A	A	B	B	A	A	A	0	0	A	A	A
1	121055	2008-01-26	2	2014-12-01	6	2	0	0	0	2	0	0	0	0	0	0	0	0	0	0	0	0	0	0	0	0	0	0	0	0	B	B	A	0	0	0	0	A	A	B	B	B	A	0	0	0	0	A	A
1	122001	2008-08-24	1	2014-12-02	6	2	4	4	3	3	7	7	7	7	7	7	7	7	7	7	0	7	7	7	7	0	7	7	7	7	A	B	A	B	B	B	B	A	B	B	B	A	A	A	A	A	A	A	B
1	122002	2008-07-12	1	2014-12-02	6	2	0	0	2	3	0	0	0	0	0	0	0	0	0	0	0	0	0	0	0	0	7	7	7	7	B	B	A	A	A	A	A	A	A	A	A	A	A	A	0	0	A	A	B
1	122006	2008-08-25	1	2014-12-02	6	2	4	4	4	4	7	7	7	7	7	7	7	7	7	7	7	7	7	7	7	7	7	7	7	7	B	A	A	A	A	A	A	A	A	A	A	A	A	A	A	A	A	A	A
1	122008	2008-06-06	2	2014-12-02	6	2	4	4	4	4	7	7	7	7	7	7	7	7	7	7	7	7	7	7	7	7	7	7	7	7	A	A	A	A	A	A	A	A	A	A	A	A	A	A	A	A	A	A	A
1	122010	2008-10-24	2	2014-12-02	6	2	0	0	0	0	0	0	0	0	0	0	0	0	0	0	1	0	0	0	0	0	0	0	0	0	B	B	A	A	A	A	A	B	B	B	E	B	A	A	0	0	B	B	B
1	122011	2008-07-20	1	2014-12-02	6	2	4	4	3	2	7	7	7	7	7	7	7	7	7	7	0	7	7	7	7	0	0	0	0	0	B	A	B	A	A	A	A	A	B	B	B	B	B	A	0	0	A	A	B
1	122013	2008-05-06	2	2014-12-02	6	2	4	4	3	3	7	7	7	7	7	7	7	7	7	7	0	7	7	7	7	0	7	7	7	7	B	B	B	B	B	B	B	B	B	B	B	B	A	A	0	A	A	A	B
1	122014	2008-06-12	2	2014-12-02	6	1	0	4	1	2	0	0	0	0	0	7	7	7	7	7	1	0	0	0	0	1	0	0	0	0	B	E	A	B	A	B	7	B	B	B	E	B	A	7	A	A	A	B	B
1	122015	2008-08-21	2	2014-12-02	6	2	0	0	2	2	0	0	0	0	0	0	0	0	0	0	0	0	0	0	0	0	0	0	0	0	B	B	A	A	A	A	A	A	A	A	B	B	A	A	A	A	A	A	B
1	122016	2008-09-11	2	2014-12-02	6	1	4	4	4	2	7	7	7	7	7	7	7	7	7	7	7	7	7	7	7	0	0	0	0	0	B	A	A	B	B	B	A	A	A	B	B	A	A	A	A	A	A	A	A
1	122017	2008-04-13	2	2014-12-02	6	2	1	0	0	0	0	0	0	0	0	0	0	0	0	0	1	0	0	0	0	0	0	0	0	0	B	B	B	A	A	A	7	B	E	E	E	B	A	A	A	A	A	A	D
1	122018	2008-05-17	1	2014-12-02	6	1	4	4	4	4	7	7	7	7	7	7	7	7	7	7	7	7	7	7	7	7	7	7	7	7	B	A	A	B	B	B	A	A	B	B	B	B	A	A	A	A	A	A	B
1	122019	2008-06-15	1	2014-12-02	6	2	4	4	4	4	7	7	7	7	7	7	7	7	7	7	7	7	7	7	7	7	7	7	7	7	B	B	A	A	A	B	A	A	B	B	B	A	A	A	A	A	A	A	A
1	122020	2008-06-16	2	2014-12-02	6	1	4	1	2	2	7	7	7	7	7	0	0	0	0	0	0	0	0	0	0	0	0	0	0	0	B	B	A	B	7	7	A	A	B	B	B	B	A	A	A	A	A	A	B
1	122021	2008-09-25	2	2014-12-02	6	2	4	4	2	1	7	7	7	7	7	7	7	7	7	7	0	0	0	0	0	0	0	0	0	0	B	A	A	A	A	7	A	A	B	A	E	B	A	A	A	A	A	A	B
1	122022	2008-04-03	2	2014-12-02	6	1	4	4	2	2	7	7	7	7	7	7	7	7	7	7	0	0	0	0	0	0	0	0	0	0	B	A	A	A	A	A	A	A	A	B	B	A	A	A	A	A	A	A	A
1	122023	2008-08-27	2	2014-12-02	6	2	0	3	2	1	0	0	0	0	0	0	7	7	7	7	0	0	0	0	0	0	0	0	0	0	B	A	A	A	A	A	A	A	A	B	B	B	A	A	A	A	A	A	B
1	122024	2008-09-12	2	2014-12-02	6	1	0	0	0	1	0	0	0	0	0	0	0	0	0	0	0	0	0	0	0	0	0	0	0	0	A	A	A	A	A	A	A	A	A	A	A	A	A	A	A	A	A	A	A
1	122026	2008-04-12	2	2014-12-02	6	1	3	3	2	2	0	7	7	7	7	0	7	7	7	7	0	0	0	0	0	1	0	0	0	0	B	B	A	A	A	A	A	A	B	B	B	A	A	A	A	A	A	A	A
1	122027	2008-04-26	2	2014-12-02	6	2	0	0	0	2	0	0	0	0	0	0	0	0	0	0	0	0	0	0	0	0	0	0	0	0	B	B	A	A	A	A	7	B	B	B	B	B	A	A	A	A	A	A	B
1	122028	2008-07-24	1	2014-12-02	6	1	3	3	2	0	0	7	7	7	7	0	7	7	7	7	0	0	0	0	0	0	0	0	0	0	A	A	A	A	A	A	A	A	A	A	A	A	A	A	A	A	A	A	A
1	122029	2008-04-07	2	2014-12-02	6	2	4	4	0	0	7	7	7	7	7	7	7	7	7	7	0	0	0	0	0	0	0	0	0	0	B	E	A	B	B	B	7	A	E	B	B	B	A	A	A	A	A	A	B
1	122030	2008-09-27	2	2014-12-02	6	1	4	4	2	2	7	7	7	7	7	7	7	7	7	7	1	0	0	0	0	1	0	0	0	0	B	A	A	A	A	A	A	A	A	B	B	B	A	A	A	A	A	A	E
1	122031	2008-05-28	2	2014-12-02	6	2	0	0	0	0	0	0	0	0	0	0	0	0	0	0	1	0	0	0	0	1	0	0	0	0	B	B	A	A	A	A	7	A	B	B	B	B	A	A	A	A	A	A	B
1	122032	2008-10-14	2	2014-12-02	6	1	0	0	1	2	0	0	0	0	0	0	0	0	0	0	0	0	0	0	0	0	0	0	0	0	B	B	A	A	A	A	A	A	A	B	B	B	A	A	A	A	A	A	B
1	122033	2007-12-10	1	2014-12-02	6	2	0	0	0	0	0	0	0	0	0	0	0	0	0	0	0	0	0	0	0	0	0	0	0	0	E	A	A	A	A	A	A	A	B	B	B	B	A	A	A	A	A	A	B
1	122037	2008-10-27	1	2014-12-02	6	2	0	1	0	2	0	0	0	0	0	0	0	0	0	0	0	0	0	0	0	0	0	0	0	0	B	A	A	A	A	A	A	A	A	A	B	A	A	A	A	A	A	A	A
1	122038	2008-05-28	2	2014-12-02	6	1	3	1	0	1	0	7	7	7	7	0	0	0	0	0	4	0	0	0	0	0	0	0	0	0	B	A	A	A	B	B	B	A	B	B	B	A	A	A	A	A	A	A	D
1	122039	2008-10-12	2	2014-12-02	6	2	4	4	4	4	7	7	7	7	7	7	7	7	7	7	7	7	7	7	7	7	7	7	7	7	A	B	A	A	B	B	A	A	A	A	B	A	A	A	A	A	A	A	B
1	122043	2008-03-21	1	2014-12-02	6	2	4	4	0	0	7	7	7	7	7	7	7	7	7	7	0	0	0	0	0	0	0	0	0	0	B	B	A	A	7	7	A	A	B	B	B	B	A	7	A	A	A	A	B
1	122044	2008-01-14	2	2014-12-02	6	1	2	0	0	0	0	0	0	0	0	0	0	0	0	0	0	0	0	0	0	0	0	0	0	0	B	B	B	B	A	A	7	B	B	B	D	B	B	A	A	A	A	A	B
1	122049	2008-10-02	1	2014-12-02	6	2	4	4	4	4	7	7	7	7	7	7	7	7	7	7	7	7	7	7	7	7	7	7	7	7	A	A	A	A	B	B	A	A	A	B	B	A	A	A	A	A	A	A	B
1	122050	2008-05-22	2	2014-12-02	6	1	0	2	2	2	0	0	0	0	0	0	0	0	0	0	0	0	0	0	0	0	0	0	0	0	A	A	A	A	A	A	A	A	A	A	A	A	A	A	A	A	A	A	B
1	122051	2008-10-11	1	2014-12-02	6	2	4	4	4	4	7	7	7	7	7	7	7	7	7	7	7	7	7	7	7	7	7	7	7	7	B	A	A	A	A	A	A	A	A	B	B	B	A	A	A	A	A	A	B
1	122055	2007-12-10	1	2014-12-02	6	2	4	4	3	2	7	7	7	7	7	7	7	7	7	7	0	7	7	7	7	0	0	0	0	0	B	B	A	7	0	0	7	A	A	B	B	A	A	A	0	0	A	A	B
1	122058	2008-04-21	2	2014-12-02	6	1	4	2	2	2	7	7	7	7	7	0	0	0	0	0	0	0	0	0	0	0	0	0	0	0	B	A	A	A	0	7	B	A	B	B	B	B	B	7	0	0	7	A	B
1	122059	2008-01-15	1	2014-12-02	6	2	0	0	0	0	0	0	0	0	0	0	0	0	0	0	0	0	0	0	0	0	0	0	0	0	A	A	A	A	0	0	A	A	A	A	B	B	A	0	0	0	0	A	B
1	122063	2008-10-08	1	2014-12-02	6	2	0	1	1	0	0	0	0	0	0	0	0	0	0	0	0	0	0	0	0	1	0	0	0	0	B	A	A	7	0	0	A	A	A	B	B	A	A	A	A	A	A	A	A
1	122065	2008-06-24	2	2014-12-02	6	2	4	4	2	2	7	7	7	7	7	7	7	7	7	7	0	0	0	0	0	0	0	0	0	0	B	B	A	A	A	A	A	A	B	B	A	A	A	A	A	A	A	A	A
1	122066	2008-10-13	1	2014-12-02	6	1	2	1	2	2	0	0	0	0	0	0	0	0	0	0	0	0	0	0	0	0	0	0	0	0	B	B	A	A	7	7	A	A	B	B	B	B	A	A	0	0	A	A	B
1	122068	2008-04-10	2	2014-12-02	6	2	0	0	0	0	0	0	0	0	0	0	0	0	0	0	1	0	0	0	0	1	0	0	0	0	B	B	A	A	0	A	A	A	B	B	B	B	A	0	0	0	0	B	B
1	122069	2008-01-13	2	2014-12-02	6	2	3	4	4	3	0	7	7	7	7	7	7	7	7	7	7	7	7	7	7	0	7	7	7	7	B	B	A	B	B	B	A	A	A	B	B	B	A	0	0	0	A	A	B
1	122072	2008-08-19	1	2014-12-02	6	2	4	4	2	3	7	7	7	7	7	7	7	7	7	7	0	0	0	0	0	0	7	7	7	7	B	B	A	A	B	B	A	A	B	B	B	E	A	7	0	0	7	A	B
1	122078	2008-06-18	1	2014-12-02	6	1	4	4	4	4	7	7	7	7	7	7	7	7	7	7	7	7	7	7	7	7	7	7	7	7	A	B	A	A	A	7	A	A	B	B	B	B	A	A	0	0	A	A	B
1	122079	2008-01-05	2	2014-12-02	6	1	4	4	4	4	7	7	7	7	7	7	7	7	7	7	7	7	7	7	7	7	7	7	7	7	B	B	A	A	7	0	A	A	B	B	B	B	A	7	0	0	A	A	B
1	122080	2008-04-28	2	2014-12-02	6	1	0	0	0	0	0	0	0	0	0	0	0	0	0	0	0	0	0	0	0	0	0	0	0	0	B	B	A	A	A	A	A	A	A	B	A	A	A	A	0	0	A	A	A
1	122083	2008-04-13	2	2014-12-02	6	1	4	4	4	4	7	7	7	7	7	7	7	7	7	7	7	7	7	7	7	7	7	7	7	7	B	A	A	A	0	0	A	A	B	B	B	B	A	A	0	0	A	A	B
1	122084	2008-06-06	2	2014-12-02	6	1	3	4	4	4	0	7	7	7	7	7	7	7	7	7	7	7	7	7	7	7	7	7	7	7	A	A	A	A	A	A	A	A	A	B	A	A	A	A	A	A	A	A	B
1	122085	2007-12-26	2	2014-12-02	6	1	0	0	2	2	0	0	0	0	0	0	0	0	0	0	0	0	0	0	0	0	0	0	0	0	A	A	A	A	0	0	A	A	A	B	B	B	A	A	0	0	A	A	B
1	122088	2007-12-21	2	2014-12-02	6	1	3	4	4	4	0	7	7	7	7	7	7	7	7	7	7	7	7	7	7	7	7	7	7	7	B	B	A	A	A	A	A	A	A	B	B	B	A	A	A	A	A	A	B
1	122092	2008-07-12	2	2014-12-02	6	1	4	4	4	4	7	7	7	7	7	7	7	7	7	7	7	7	7	7	7	7	7	7	7	7	A	A	A	A	A	A	A	A	A	B	A	A	A	A	A	A	A	A	B
1	122093	2008-06-16	1	2014-12-02	6	1	3	4	3	3	0	7	7	7	7	7	7	7	7	7	0	7	7	7	7	0	7	7	7	7	B	B	A	A	B	B	A	A	B	B	B	B	A	A	A	A	A	A	B
1	122094	2007-12-14	1	2014-12-02	6	1	4	4	4	4	7	7	7	7	7	7	7	7	7	7	7	7	7	7	7	7	7	7	7	7	B	B	A	A	A	A	A	A	B	A	B	B	A	A	7	0	A	A	A
1	122098	2008-11-14	1	2014-12-02	6	2	4	4	4	4	7	7	7	7	7	7	7	7	7	7	7	7	7	7	7	7	7	7	7	7	B	B	A	A	A	A	A	A	B	A	B	A	A	A	A	A	A	A	A
1	122099	2008-12-03	2	2014-12-02	6	2	4	4	4	4	7	7	7	7	7	7	7	7	7	7	7	7	7	7	7	7	7	7	7	7	B	B	A	A	A	A	A	A	A	B	A	A	A	A	0	0	A	A	A
1	122100	2008-04-24	2	2014-12-02	6	2	3	4	4	4	0	7	7	7	7	7	7	7	7	7	7	7	7	7	7	7	7	7	7	7	A	B	A	A	0	0	A	A	B	B	B	B	A	A	0	0	A	A	A
1	122101	2008-04-13	1	2014-12-02	6	1	0	0	0	0	0	0	0	0	0	0	0	0	0	0	0	0	0	0	0	0	0	0	0	0	B	B	A	A	7	0	A	A	B	B	B	B	A	A	0	0	A	A	B
1	123001	2008-04-23	2	2014-12-02	6	1	1	1	2	2	0	0	0	0	0	0	0	0	0	0	0	0	0	0	0	0	0	0	0	0	B	B	A	A	0	0	B	A	B	B	B	A	A	0	0	0	0	A	B
1	123002	2008-03-12	2	2014-12-02	6	2	0	0	0	0	0	0	0	0	0	0	0	0	0	0	1	0	0	0	0	0	0	0	0	0	B	A	A	A	A	A	A	A	A	A	A	B	A	7	0	0	7	A	A
1	123003	2008-05-23	2	2014-12-02	6	1	0	0	0	0	0	0	0	0	0	0	0	0	0	0	1	0	0	0	0	1	0	0	0	0	B	A	A	A	0	0	A	A	A	B	B	B	A	0	0	0	0	A	B
1	123004	2008-04-13	2	2014-12-02	6	2	0	0	0	0	0	0	0	0	0	0	0	0	0	0	0	0	0	0	0	0	0	0	0	0	B	B	A	A	A	A	A	A	B	B	B	B	A	A	A	0	A	A	B
1	123005	2008-09-12	2	2014-12-02	6	1	4	0	4	4	7	7	7	7	7	0	0	0	0	0	7	7	7	7	7	7	7	7	7	7	A	A	A	A	A	A	A	A	A	A	A	A	A	A	A	A	A	A	A
1	123006	2008-03-13	2	2014-12-02	6	2	0	0	0	0	0	0	0	0	0	0	0	0	0	0	0	0	0	0	0	0	0	0	0	0	E	B	B	A	B	B	B	B	B	B	C	B	A	A	0	0	A	B	B
1	123007	2008-11-04	1	2014-12-02	6	1	0	0	0	0	0	0	0	0	0	0	0	0	0	0	1	0	0	0	0	0	0	0	0	0	B	A	A	A	0	0	A	A	A	B	E	B	A	7	0	0	7	A	B
1	123008	2008-10-12	1	2014-12-02	6	2	0	0	0	0	0	0	0	0	0	0	0	0	0	0	3	0	0	0	0	1	0	0	0	0	B	B	A	7	0	0	A	A	B	B	B	B	A	0	0	0	0	A	B
1	123010	2008-09-12	1	2014-12-02	6	2	2	4	0	0	0	0	0	0	0	7	7	7	7	7	2	0	0	0	0	3	0	0	0	0	B	A	A	A	7	7	A	A	A	B	E	B	A	A	0	0	A	A	E
1	123011	2008-09-24	1	2014-12-02	6	1	0	0	0	0	0	0	0	0	0	0	0	0	0	0	0	0	0	0	0	0	0	0	0	0	A	A	A	A	0	0	A	A	A	A	B	A	A	0	0	0	0	A	B
1	123012	2008-03-12	1	2014-12-02	6	2	0	0	3	2	0	0	0	0	0	0	0	0	0	0	0	7	7	7	7	0	0	0	0	0	A	B	A	A	A	A	A	A	B	B	B	A	A	A	0	0	A	A	A
1	123013	2008-03-24	1	2014-12-02	6	1	4	4	3	0	7	7	7	7	7	7	7	7	7	7	0	7	7	7	7	0	0	0	0	0	B	A	A	A	A	7	A	A	A	B	B	E	A	A	A	A	A	A	B
1	123014	2008-11-12	2	2014-12-02	6	1	2	3	2	2	0	0	0	0	0	0	7	7	7	7	0	0	0	0	0	0	0	0	0	0	A	A	A	A	A	A	A	A	A	A	A	B	A	7	0	0	0	A	B
1	123015	2008-10-03	2	2014-12-02	6	2	0	0	2	2	0	0	0	0	0	0	0	0	0	0	0	0	0	0	0	0	0	0	0	0	A	A	A	A	A	A	A	A	B	A	A	A	A	A	A	A	A	A	B
1	123016	2008-03-13	1	2014-12-02	6	2	0	0	0	0	0	0	0	0	0	0	0	0	0	0	0	0	0	0	0	0	0	0	0	0	B	A	B	A	B	B	A	A	B	A	B	B	A	7	0	0	A	A	B
1	124003	2007-12-18	1	2014-12-02	6	2	0	0	0	0	0	0	0	0	0	0	0	0	0	0	0	0	0	0	0	0	0	0	0	0	B	B	A	A	A	0	A	A	B	B	B	B	B	0	0	0	0	A	B
1	124004	2008-06-20	2	2014-12-02	6	1	0	0	0	0	0	0	0	0	0	0	0	0	0	0	0	0	0	0	0	0	0	0	0	0	B	B	B	A	0	B	A	A	B	B	B	B	B	0	0	0	0	A	B
1	124006	2008-06-02	2	2014-12-02	6	1	4	4	2	4	7	7	7	7	7	7	7	7	7	7	0	0	0	0	0	7	7	7	7	7	A	A	A	B	A	A	A	B	B	A	B	B	A	A	0	0	A	B	B
1	124007	2008-01-01	1	2014-12-02	6	2	0	0	0	0	0	0	0	0	0	0	0	0	0	0	0	0	0	0	0	0	0	0	0	0	B	B	A	A	0	0	A	A	B	B	B	A	A	0	0	0	0	A	A
1	124008	2008-10-31	1	2014-12-02	6	1	4	4	4	4	7	7	7	7	7	7	7	7	7	7	7	7	7	7	7	7	7	7	7	7	A	A	A	A	A	A	A	A	A	A	A	A	A	A	A	A	A	A	A
1	124009	2007-12-18	2	2014-12-02	6	2	4	0	0	0	7	7	7	7	7	0	0	0	0	0	1	0	0	0	0	0	0	0	0	0	B	B	A	A	B	B	A	A	B	B	E	B	A	0	0	0	0	A	B
1	124011	2008-06-19	1	2014-12-02	6	2	0	0	0	0	0	0	0	0	0	0	0	0	0	0	0	0	0	0	0	0	0	0	0	0	A	B	A	A	0	7	A	A	B	B	B	B	A	7	0	0	A	A	B
1	124013	2008-09-17	2	2014-12-02	6	2	4	4	2	2	7	7	7	7	7	7	7	7	7	7	0	0	0	0	0	0	0	0	0	0	B	A	A	A	A	A	A	A	A	A	B	A	A	0	0	0	0	A	B
1	124014	2008-09-17	2	2014-12-02	6	1	0	0	0	0	0	0	0	0	0	0	0	0	0	0	0	0	0	0	0	0	0	0	0	0	B	B	A	0	0	0	0	A	B	B	E	B	A	0	0	0	0	A	B
1	124015	2008-06-01	1	2014-12-02	6	2	0	4	3	2	0	0	0	0	0	7	7	7	7	7	0	7	7	7	7	0	0	0	0	0	A	A	A	A	A	A	A	A	A	A	A	A	A	0	0	0	A	A	A
1	124018	2008-07-30	1	2014-12-02	6	2	0	0	0	0	0	0	0	0	0	0	0	0	0	0	0	0	0	0	0	0	0	0	0	0	B	B	A	7	A	A	A	A	B	B	B	B	A	0	0	0	0	A	B
1	124020	2007-12-14	2	2014-12-02	6	1	4	3	4	3	7	7	7	7	7	0	7	7	7	7	7	7	7	7	7	0	7	7	7	7	B	B	A	A	7	7	A	A	B	B	B	B	A	A	0	0	A	A	B
1	124024	2008-07-14	2	2014-12-02	6	1	4	4	4	4	7	7	7	7	7	7	7	7	7	7	7	7	7	7	7	7	7	7	7	7	B	B	A	A	A	A	A	B	B	B	B	E	B	A	A	0	A	A	B
1	124025	2008-06-17	2	2014-12-02	6	2	4	4	4	4	7	7	7	7	7	7	7	7	7	7	7	7	7	7	7	7	7	7	7	7	B	B	A	A	0	0	A	A	B	B	B	B	A	A	0	0	A	A	B
1	124026	2008-09-13	2	2014-12-02	6	1	4	4	3	3	7	7	7	7	7	7	7	7	7	7	0	7	7	7	7	0	7	7	7	7	B	B	A	A	7	0	A	A	B	B	B	B	A	A	0	0	A	A	B
1	124027	2008-04-25	2	2014-12-02	6	2	2	2	2	2	0	0	0	0	0	0	0	0	0	0	0	0	0	0	0	0	0	0	0	0	B	B	A	A	7	7	A	A	B	B	B	B	A	A	0	0	A	A	B
1	124028	2008-06-23	2	2014-12-02	6	1	3	3	2	2	0	7	7	7	7	0	7	7	7	7	0	0	0	0	0	0	0	0	0	0	B	B	A	A	7	0	A	A	B	B	B	B	A	0	0	0	7	A	B
1	124029	2008-07-16	2	2014-12-02	6	2	4	4	4	4	7	7	7	7	7	7	7	7	7	7	7	7	7	7	7	7	7	7	7	7	B	B	A	A	A	A	A	A	B	B	B	A	A	A	0	0	A	A	B
1	124030	2008-06-16	1	2014-12-02	6	1	2	2	0	0	0	0	0	0	0	0	0	0	0	0	0	0	0	0	0	0	0	0	0	0	B	B	A	A	A	A	A	A	A	B	B	B	A	A	0	0	A	A	B
1	124032	2008-11-13	1	2014-12-02	6	1	4	4	2	3	7	7	7	7	7	7	7	7	7	7	0	0	0	0	0	0	7	7	7	7	A	B	B	A	A	A	A	A	B	B	B	A	A	A	A	A	A	A	B
1	124033	2008-11-04	2	2014-12-02	6	2	4	3	4	3	7	7	7	7	7	0	7	7	7	7	7	7	7	7	7	0	7	7	7	7	A	A	A	A	A	A	A	A	A	A	A	B	A	A	A	A	A	A	B
1	124034	2008-04-25	2	2014-12-02	6	1	4	0	0	3	7	7	7	7	7	0	0	0	0	0	0	0	0	0	0	0	7	7	7	7	B	B	A	A	0	0	A	A	B	B	B	B	B	7	0	0	A	B	B
1	124035	2008-02-15	2	2014-12-02	6	2	2	0	0	0	0	0	0	0	0	0	0	0	0	0	0	0	0	0	0	0	0	0	0	0	A	A	A	7	0	0	7	A	A	A	A	A	A	0	0	0	0	A	A
1	124036	2008-04-13	1	2014-12-02	6	1	0	0	2	2	0	0	0	0	0	0	0	0	0	0	0	0	0	0	0	0	0	0	0	0	A	B	A	A	0	0	A	A	A	A	A	B	A	A	0	0	A	A	B
1	124037	2008-09-04	2	2014-12-02	6	2	3	3	2	2	0	7	7	7	7	0	7	7	7	7	0	0	0	0	0	0	0	0	0	0	B	A	A	A	A	A	A	A	A	B	B	B	A	A	0	0	A	A	A
1	124038	2008-09-07	2	2014-12-02	6	1	0	0	0	0	0	0	0	0	0	0	0	0	0	0	0	0	0	0	0	0	0	0	0	0	B	B	A	A	0	0	A	A	A	A	B	B	A	0	0	0	0	A	B
1	124039	2008-07-26	2	2014-12-02	6	2	0	0	2	2	0	0	0	0	0	0	0	0	0	0	0	0	0	0	0	0	0	0	0	0	B	B	A	A	0	A	A	A	B	B	B	B	A	A	0	0	A	A	B
1	124040	2008-06-14	1	2014-12-02	6	1	0	4	0	2	0	0	0	0	0	7	7	7	7	7	1	0	0	0	0	0	0	0	0	0	A	A	A	A	A	B	B	B	B	B	B	B	B	A	0	0	A	A	B
1	124041	2008-07-13	2	2014-12-02	6	2	2	2	2	2	0	0	0	0	0	0	0	0	0	0	1	0	0	0	0	1	0	0	0	0	B	B	A	0	0	0	0	A	B	A	A	B	A	0	0	0	0	A	B
1	124042	2008-10-01	2	2014-12-02	6	1	0	0	0	2	0	0	0	0	0	0	0	0	0	0	0	0	0	0	0	0	0	0	0	0	B	B	A	A	0	0	A	A	B	B	B	B	A	0	0	0	0	A	B
1	124043	2008-10-23	2	2014-12-02	6	2	0	0	0	0	0	0	0	0	0	0	0	0	0	0	0	0	0	0	0	0	0	0	0	0	B	B	A	7	0	0	0	A	B	B	B	B	A	0	0	0	A	A	B
1	124044	2007-12-13	2	2014-12-02	6	1	4	4	2	2	7	7	7	7	7	7	7	7	7	7	0	0	0	0	0	0	0	0	0	0	B	A	A	A	B	B	A	A	B	A	B	B	A	A	A	A	A	A	B
1	124045	2008-10-14	1	2014-12-02	6	2	2	2	3	4	0	0	0	0	0	0	0	0	0	0	0	7	7	7	7	7	7	7	7	7	B	B	A	A	A	7	A	A	A	B	B	B	B	A	A	A	A	A	B
1	124046	2008-04-13	2	2014-12-02	6	1	2	2	0	0	0	0	0	0	0	0	0	0	0	0	0	0	0	0	0	0	0	0	0	0	B	B	A	A	A	A	A	A	B	B	B	A	A	A	0	0	A	A	B
1	124047	2008-09-18	2	2014-12-02	6	2	0	0	2	2	0	0	0	0	0	0	0	0	0	0	0	0	0	0	0	0	0	0	0	0	B	B	A	A	A	A	A	A	B	B	B	B	A	0	0	0	7	A	B
1	124048	2008-06-14	1	2014-12-02	6	1	0	0	2	2	0	0	0	0	0	0	0	0	0	0	0	0	0	0	0	0	0	0	0	0	A	B	A	A	A	A	A	A	A	B	A	B	A	0	0	0	A	A	B
1	124049	2008-07-25	2	2014-12-02	6	2	4	2	0	0	7	7	7	7	7	0	0	0	0	0	0	0	0	0	0	0	0	0	0	0	B	B	A	A	A	A	A	B	B	B	B	B	B	B	B	A	B	B	B
1	124052	2008-04-15	2	2014-12-02	6	1	0	0	0	2	0	0	0	0	0	0	0	0	0	0	0	0	0	0	0	0	0	0	0	0	B	B	A	A	A	A	A	A	A	B	B	B	A	A	A	0	A	A	B
1	124054	2008-08-12	1	2014-12-02	6	1	0	0	0	0	0	0	0	0	0	0	0	0	0	0	0	0	0	0	0	0	0	0	0	0	B	B	A	A	0	0	A	A	A	B	A	B	A	0	0	0	0	A	A
1	124055	2008-03-12	1	2014-12-02	6	2	4	4	4	3	7	7	7	7	7	7	7	7	7	7	7	7	7	7	7	0	7	7	7	7	A	A	A	A	A	B	A	A	A	A	A	A	A	A	0	0	A	A	A
1	124056	2008-03-15	1	2014-12-02	6	2	0	0	1	1	0	0	0	0	0	0	0	0	0	0	0	0	0	0	0	0	0	0	0	0	B	B	A	A	0	0	A	A	B	A	B	B	A	7	0	0	7	A	B
1	124057	2008-06-01	1	2014-12-02	6	1	4	4	4	4	7	7	7	7	7	7	7	7	7	7	7	7	7	7	7	7	7	7	7	7	B	B	A	A	A	A	A	A	A	B	B	B	A	A	A	A	A	A	B
1	124058	2008-06-14	1	2014-12-02	6	2	0	0	0	0	0	0	0	0	0	0	0	0	0	0	0	0	0	0	0	0	0	0	0	0	B	A	A	A	0	0	A	A	A	A	B	A	A	A	0	0	0	A	A
1	125001	2007-12-08	1	2014-12-02	6	2	0	0	0	0	0	0	0	0	0	0	0	0	0	0	0	0	0	0	0	1	0	0	0	0	B	B	A	A	0	A	A	A	B	A	B	B	A	A	A	A	A	A	B
1	125003	2007-12-14	2	2014-12-02	6	1	0	0	0	0	0	0	0	0	0	0	0	0	0	0	0	0	0	0	0	0	0	0	0	0	B	B	A	0	0	0	0	A	B	B	E	B	A	0	0	0	0	A	B
1	125005	2008-01-12	2	2014-12-02	6	1	2	2	0	0	0	0	0	0	0	0	0	0	0	0	0	0	0	0	0	0	0	0	0	0	A	A	A	7	0	0	A	A	A	A	A	A	E	0	0	0	0	A	A
1	125006	2008-01-26	1	2014-12-02	6	1	3	4	2	2	0	7	7	7	7	7	7	7	7	7	0	0	0	0	0	0	0	0	0	0	A	A	A	A	A	A	A	A	A	A	A	A	A	A	A	A	A	A	B
1	125010	2008-08-13	1	2014-12-02	6	2	0	0	0	0	0	0	0	0	0	0	0	0	0	0	0	0	0	0	0	0	0	0	0	0	B	A	B	7	0	0	7	A	A	B	E	B	A	0	0	0	0	B	B
1	126001	2008-01-27	2	2014-12-03	6	1	0	0	0	0	0	0	0	0	0	0	0	0	0	0	1	0	0	0	0	1	0	0	0	0	B	B	A	7	0	0	0	A	A	B	E	B	A	0	0	0	0	A	B
1	126002	2008-06-01	1	2014-12-03	6	1	4	4	2	4	7	7	7	7	7	7	7	7	7	7	0	0	0	0	0	7	7	7	7	7	B	A	A	A	B	B	A	A	B	B	B	B	A	A	0	0	A	A	B
1	126003	2008-01-25	1	2014-12-03	6	1	4	4	2	2	7	7	7	7	7	7	7	7	7	7	0	0	0	0	0	0	0	0	0	0	B	B	A	A	7	7	A	A	B	B	B	B	A	A	0	0	A	A	B
1	126004	2008-06-25	2	2014-12-03	6	1	4	4	2	2	7	7	7	7	7	7	7	7	7	7	0	0	0	0	0	0	0	0	0	0	A	A	A	A	0	0	A	A	B	A	B	A	A	0	0	0	0	A	A
1	126006	2008-11-19	2	2014-12-03	6	1	4	4	4	4	7	7	7	7	7	7	7	7	7	7	7	7	7	7	7	7	7	7	7	7	A	B	A	A	B	7	A	A	B	B	B	B	A	A	0	0	A	A	B
1	126007	2007-12-27	1	2014-12-03	6	1	4	4	4	4	7	7	7	7	7	7	7	7	7	7	7	7	7	7	7	7	7	7	7	7	A	A	A	A	B	B	A	A	B	A	A	A	A	A	0	0	A	A	A
1	126010	2008-11-20	1	2014-12-03	6	2	0	0	0	0	0	0	0	0	0	0	0	0	0	0	0	0	0	0	0	0	0	0	0	0	B	A	A	7	0	0	A	A	B	B	B	B	A	0	0	0	0	A	A
1	126013	2008-03-17	1	2014-12-03	6	2	0	0	0	0	0	0	0	0	0	0	0	0	0	0	0	0	0	0	0	0	0	0	0	0	B	A	A	A	B	B	A	A	B	B	E	B	B	A	0	0	A	A	A
1	126014	2008-01-20	2	2014-12-03	6	2	4	4	2	3	7	7	7	7	7	7	7	7	7	7	0	0	0	0	0	0	7	7	7	7	A	B	A	B	B	B	A	A	A	A	B	B	A	A	0	0	A	A	B
1	126015	2008-10-17	2	2014-12-03	6	2	0	0	2	2	0	0	0	0	0	0	0	0	0	0	0	0	0	0	0	0	0	0	0	0	B	B	A	A	0	0	A	A	B	B	A	B	A	0	0	0	0	A	A
1	126016	2008-01-29	2	2014-12-03	6	2	0	0	0	0	0	0	0	0	0	0	0	0	0	0	0	0	0	0	0	0	0	0	0	0	B	B	A	A	0	A	A	A	A	A	B	B	A	A	0	0	A	A	B
1	126017	2008-03-14	2	2014-12-03	6	2	4	4	2	3	7	7	7	7	7	7	7	7	7	7	0	0	0	0	0	0	7	7	7	7	B	B	A	A	B	B	A	A	B	B	E	B	A	A	0	0	A	A	B
1	126018	2008-07-28	2	2014-12-03	6	2	0	0	0	0	0	0	0	0	0	0	0	0	0	0	0	0	0	0	0	0	0	0	0	0	B	A	A	A	A	A	A	A	A	B	B	A	A	A	0	0	A	A	A
1	126019	2008-11-19	1	2014-12-03	6	2	0	0	0	0	4	0	0	0	0	4	0	0	0	0	4	0	0	0	0	4	0	0	0	0	A	A	A	0	0	0	0	A	A	A	B	A	A	0	0	0	0	A	B
1	126020	2008-04-26	1	2014-12-03	6	1	4	0	4	4	7	7	7	7	7	0	0	0	0	0	7	7	7	7	7	7	7	7	7	7	B	B	A	A	A	A	A	A	A	B	B	B	A	A	A	A	A	A	B
1	126021	2008-06-12	1	2014-12-03	6	1	3	3	4	4	0	7	7	7	7	0	7	7	7	7	7	7	7	7	7	7	7	7	7	7	B	B	B	B	B	B	A	A	A	A	A	A	A	A	A	A	A	A	A
1	126022	2008-04-15	1	2014-12-03	6	1	0	0	0	0	0	0	0	0	0	0	0	0	0	0	0	0	0	0	0	0	0	0	0	0	A	B	A	A	7	A	A	A	B	B	B	B	A	A	0	0	7	A	B
1	126023	2008-07-23	1	2014-12-03	6	1	4	4	4	2	7	7	7	7	7	7	7	7	7	7	7	7	7	7	7	0	0	0	0	0	B	B	A	A	B	B	A	A	B	B	B	B	A	7	A	A	7	A	B
1	126026	2008-04-19	2	2014-12-03	6	1	0	2	2	2	0	0	0	0	0	0	0	0	0	0	0	0	0	0	0	0	0	0	0	0	A	B	A	7	0	0	7	A	B	B	B	B	A	0	0	0	7	B	B
1	126027	2008-06-13	2	2014-12-03	6	1	4	4	4	4	7	7	7	7	7	7	7	7	7	7	7	7	7	7	7	7	7	7	7	7	B	B	A	B	B	B	B	A	B	A	A	A	A	A	A	A	A	A	B
1	126029	2008-11-12	1	2014-12-03	6	1	4	4	4	4	7	7	7	7	7	7	7	7	7	7	7	7	7	7	7	7	7	7	7	7	B	A	A	A	0	0	A	A	B	B	B	B	A	A	0	0	A	A	B
1	126030	2008-12-04	2	2014-12-03	6	1	4	3	0	0	7	7	7	7	7	0	7	7	7	7	1	0	0	0	0	1	0	0	0	0	B	A	A	B	B	B	B	B	B	A	B	B	A	A	0	0	A	A	B
1	126031	2008-06-14	1	2014-12-03	6	1	4	4	2	2	7	7	7	7	7	7	7	7	7	7	0	0	0	0	0	0	0	0	0	0	B	B	A	B	A	A	A	A	B	B	A	B	A	A	7	A	A	A	B
1	126032	2008-06-19	1	2014-12-03	6	1	0	4	4	4	0	0	0	0	0	7	7	7	7	7	7	7	7	7	7	7	7	7	7	7	B	A	A	A	A	A	A	A	A	B	B	A	A	A	0	0	0	A	A
1	126033	2008-05-03	1	2014-12-03	6	1	0	0	0	0	0	0	0	0	0	0	0	0	0	0	1	0	0	0	0	1	0	0	0	0	B	B	A	7	0	0	7	B	E	B	E	B	B	0	0	0	0	A	B
1	126034	2008-08-26	1	2014-12-03	6	1	4	4	4	4	7	7	7	7	7	7	7	7	7	7	7	7	7	7	7	7	7	7	7	7	B	B	A	A	A	A	A	A	B	B	B	B	A	A	A	A	A	A	B
1	126035	2008-08-02	2	2014-12-03	6	2	3	2	2	2	0	7	7	7	7	0	0	0	0	0	0	0	0	0	0	0	0	0	0	0	B	A	A	B	0	0	A	A	A	B	B	B	A	0	0	0	A	A	B
1	126036	2008-06-27	1	2014-12-03	6	2	3	3	4	2	0	7	7	7	7	0	7	7	7	7	7	7	7	7	7	0	0	0	0	0	B	B	A	A	0	0	A	A	A	B	B	B	A	A	0	0	0	A	B
1	126037	2008-04-26	2	2014-12-03	6	2	4	2	2	0	7	7	7	7	7	0	0	0	0	0	0	0	0	0	0	0	0	0	0	0	B	B	A	A	0	0	A	A	A	B	B	B	A	A	0	0	A	A	B
1	126038	2008-05-13	2	2014-12-03	6	2	4	4	4	4	7	7	7	7	7	7	7	7	7	7	7	7	7	7	7	7	7	7	7	7	A	A	A	A	A	A	A	A	A	A	A	B	A	A	A	A	A	A	B
1	126039	2008-06-18	2	2014-12-03	6	2	4	4	2	2	7	7	7	7	7	7	7	7	7	7	0	0	0	0	0	0	0	0	0	0	B	A	A	A	A	A	A	A	B	B	B	B	A	A	A	A	A	A	B
1	126040	2008-10-02	1	2014-12-03	6	2	0	0	0	0	0	0	0	0	0	0	0	0	0	0	0	0	0	0	0	0	0	0	0	0	B	A	A	B	0	0	B	A	E	B	B	E	A	0	0	0	A	A	B
1	126041	2008-05-13	2	2014-12-03	6	2	4	4	2	2	7	7	7	7	7	7	7	7	7	7	0	0	0	0	0	0	0	0	0	0	B	B	B	A	B	B	A	A	B	B	B	B	B	A	A	A	B	A	B
1	126042	2008-10-04	1	2014-12-03	6	2	0	0	0	0	0	0	0	0	0	0	0	0	0	0	0	0	0	0	0	0	0	0	0	0	B	B	A	7	0	0	7	B	B	B	B	B	A	0	0	0	0	A	A
1	126044	2008-12-01	1	2014-12-03	6	2	4	4	4	4	7	7	7	7	7	7	7	7	7	7	7	7	7	7	7	7	7	7	7	7	B	B	E	B	B	B	A	A	B	B	B	B	A	7	0	0	7	A	E
1	126045	2008-10-04	2	2014-12-03	6	2	3	4	2	2	0	7	7	7	7	7	7	7	7	7	0	0	0	0	0	0	0	0	0	0	B	B	A	A	7	B	A	A	B	B	B	B	A	A	A	A	A	A	B
1	126046	2008-11-02	2	2014-12-03	6	2	0	0	0	0	0	0	3	0	0	0	0	0	0	0	0	0	0	0	0	0	0	0	0	0	A	B	A	B	0	0	A	A	C	A	B	B	A	7	0	0	0	A	B
1	126050	2007-12-15	2	2014-12-03	6	1	0	0	0	0	0	0	0	0	0	0	0	0	0	0	0	0	0	0	0	0	0	0	0	0	B	A	A	B	0	0	B	A	A	B	B	B	A	A	0	0	A	A	B
1	126052	2008-05-23	1	2014-12-03	6	1	0	0	2	2	0	0	0	0	0	0	0	0	0	0	0	0	0	0	0	0	0	0	0	0	B	B	A	A	0	0	A	A	A	B	B	B	A	A	0	0	7	A	A
1	126053	2008-06-13	2	2014-12-03	6	2	4	4	3	3	7	7	7	7	7	7	7	7	7	7	0	7	7	7	7	0	7	7	7	7	B	B	A	A	0	0	B	A	B	B	B	B	B	A	0	7	A	A	A
1	126057	2008-04-24	1	2014-12-03	6	2	2	2	0	0	0	0	0	0	0	0	0	0	0	0	0	0	0	0	0	0	0	0	0	0	B	B	A	7	0	7	A	A	B	B	B	B	A	7	0	0	0	A	B
1	126058	2008-06-26	1	2014-12-03	6	1	4	4	2	2	7	7	7	7	7	7	7	7	7	7	0	0	0	0	0	0	0	0	0	0	B	B	A	A	B	7	B	A	B	B	B	B	A	7	0	0	0	A	B
1	126059	2008-07-23	2	2014-12-03	6	2	4	4	2	4	7	7	7	7	7	7	7	7	7	7	0	0	0	0	0	7	7	7	7	7	B	A	B	A	B	B	B	A	A	B	B	B	A	A	0	0	A	A	A
1	126060	2008-07-03	1	2014-12-03	6	1	4	4	0	0	7	7	7	7	7	7	7	7	7	7	0	0	0	0	0	0	0	0	0	0	B	B	A	B	B	A	A	A	A	B	B	B	A	A	0	0	A	A	B
1	126061	2008-07-04	1	2014-12-03	6	2	4	4	4	4	7	7	7	7	7	7	7	7	7	7	7	7	7	7	7	7	7	7	7	7	B	B	B	B	B	B	B	A	B	B	A	A	A	0	0	0	0	A	B
1	126063	2008-09-02	1	2014-12-03	6	2	2	4	4	3	0	0	0	0	0	7	7	7	7	7	7	7	7	7	7	0	7	7	7	7	B	B	A	A	A	A	A	B	B	B	B	B	A	A	0	0	A	A	A
1	126064	2008-09-11	2	2014-12-03	6	1	4	4	4	2	7	7	7	7	7	7	7	7	7	7	7	7	7	7	7	0	0	0	0	0	B	B	A	A	A	A	A	A	C	B	B	B	A	A	0	0	A	A	B
1	126065	2008-06-13	2	2014-12-03	6	2	0	0	0	0	0	0	0	0	0	0	0	0	0	0	0	0	0	0	0	0	0	0	0	0	B	A	A	7	A	A	A	A	B	B	B	B	A	A	A	A	A	A	B
1	126066	2008-09-14	1	2014-12-03	6	1	3	4	2	2	0	7	7	7	7	7	7	7	7	7	0	0	0	0	0	0	0	0	0	0	B	A	A	A	0	0	7	A	A	A	B	A	A	0	0	0	0	A	A
1	126068	2008-11-23	1	2014-12-03	6	1	4	4	3	3	7	7	7	7	7	7	7	7	7	7	0	7	7	7	7	0	7	7	7	7	B	A	A	A	B	B	A	A	A	B	B	A	A	A	0	0	A	A	A
1	126069	2008-12-04	1	2014-12-03	6	2	4	4	4	4	7	7	7	7	7	7	7	7	7	7	7	7	7	7	7	7	7	7	7	7	B	A	A	A	A	A	A	A	A	B	B	B	A	A	0	0	A	A	B
1	126070	2008-09-16	1	2014-12-03	6	1	2	2	0	0	0	0	0	0	0	0	0	0	0	0	0	0	0	0	0	0	0	0	0	0	B	B	A	A	A	A	A	A	A	B	A	B	A	A	A	A	A	A	B
1	126071	2008-03-25	2	2014-12-03	6	2	4	4	0	0	7	7	7	7	7	7	7	7	7	7	0	0	0	0	0	0	0	0	0	0	B	B	A	A	7	7	A	A	A	B	B	B	A	0	0	0	0	A	B
1	126072	2008-04-26	1	2014-12-03	6	2	0	0	0	0	0	0	0	0	0	0	0	0	0	0	0	0	0	0	0	0	0	0	0	0	B	B	A	7	0	0	0	A	B	A	E	A	A	0	0	0	0	A	B
1	127001	2008-05-09	1	2014-12-03	6	1	0	0	0	0	0	0	0	0	0	0	0	0	0	0	0	0	0	0	0	0	0	0	0	0	B	E	A	7	7	0	A	A	E	A	E	B	A	A	0	0	A	A	B
1	127002	2008-04-05	2	2014-12-03	6	1	3	4	2	2	0	7	7	7	7	7	7	7	7	7	0	0	0	0	0	0	0	0	0	0	A	A	A	A	A	A	A	A	A	A	A	A	A	A	0	0	A	A	A
1	127004	2008-03-28	1	2014-12-03	6	1	3	4	2	2	0	7	7	7	7	7	7	7	7	7	0	0	0	0	0	0	0	0	0	0	A	A	A	A	7	7	A	A	A	A	A	A	A	A	0	0	A	A	A
1	127005	2007-12-11	2	2014-12-03	6	1	0	0	0	0	0	0	0	0	0	0	0	0	0	0	0	0	0	0	0	0	0	0	0	0	B	A	A	0	0	0	0	A	B	B	B	B	A	A	0	0	A	A	A
1	127007	2008-03-25	2	2014-12-03	6	2	4	4	3	2	7	7	7	7	7	7	7	7	7	7	0	7	7	7	7	0	0	0	0	0	B	B	A	A	B	B	A	A	A	A	B	A	A	A	A	A	A	A	B
1	127008	2008-03-16	2	2014-12-03	6	2	0	0	2	2	0	0	0	0	0	0	0	0	0	0	0	0	0	0	0	0	0	0	0	0	A	A	A	A	0	0	7	A	A	B	B	B	E	0	0	0	0	A	B
1	127010	2008-04-05	1	2014-12-03	6	2	0	0	2	2	0	0	0	0	0	0	0	0	0	0	1	0	0	0	0	1	0	0	0	0	A	A	A	0	0	0	0	A	A	A	B	A	A	0	0	0	A	A	A
1	127011	2008-06-07	1	2014-12-03	6	2	0	1	2	2	0	0	0	0	0	0	0	0	0	0	0	0	0	0	0	0	0	0	0	0	A	B	A	A	A	A	A	B	B	A	A	A	A	A	A	0	A	A	B
1	128001	2008-03-17	1	2014-11-26	6	2	0	0	2	2	0	0	0	0	0	0	0	0	0	0	0	0	0	0	0	0	0	0	0	0	A	A	B	B	A	A	A	A	B	A	A	B	A	A	0	0	A	A	B
1	128006	2007-12-13	1	2014-11-26	6	1	0	0	0	0	0	0	0	0	0	0	0	0	0	0	0	0	0	0	0	0	0	0	0	0	B	B	A	A	A	A	A	A	A	A	B	B	A	A	0	0	A	A	B
1	128007	2008-02-14	1	2014-11-26	6	2	0	0	1	2	0	0	0	0	0	0	0	0	0	0	0	0	0	0	0	0	0	0	0	0	A	A	A	A	A	A	A	A	A	A	A	B	A	A	0	0	A	A	B
1	128008	2008-05-17	2	2014-11-26	6	1	4	4	1	0	7	7	7	7	7	7	7	7	7	7	0	0	0	0	0	0	0	0	0	0	B	B	A	A	0	0	A	A	B	B	B	B	E	0	0	0	0	E	B
1	128009	2008-07-24	2	2014-11-26	6	2	0	0	0	0	0	0	0	0	0	0	0	0	0	0	0	0	0	0	0	0	0	0	0	0	A	B	A	A	0	0	A	A	B	A	B	B	A	0	0	0	0	A	A
1	128010	2008-07-12	2	2014-11-26	6	1	4	4	3	4	7	7	7	7	7	7	7	7	7	7	0	7	7	7	7	7	7	7	7	7	B	B	A	B	B	B	B	A	B	B	E	B	A	A	0	0	0	A	E
1	128012	2008-08-23	1	2014-11-26	6	1	4	4	4	4	7	7	7	7	7	7	7	7	7	7	7	7	7	7	7	7	7	7	7	7	A	A	A	7	0	A	A	A	A	A	A	A	A	A	A	0	A	A	A
1	128014	2008-09-23	2	2014-11-26	6	1	0	0	0	0	0	0	0	0	0	0	0	0	0	0	0	0	0	0	0	0	0	0	0	0	B	B	A	A	0	0	A	A	A	A	A	A	A	0	0	0	0	A	B
1	128015	2008-08-23	2	2014-11-26	6	2	0	0	0	0	0	0	0	0	0	0	0	0	0	0	0	0	0	0	0	0	0	0	0	0	B	B	A	B	A	A	A	A	B	E	C	B	A	A	0	0	7	A	B
1	128016	2008-09-13	2	2014-11-26	6	1	0	0	0	0	0	0	0	0	0	0	0	0	0	0	0	0	0	0	0	0	0	0	0	0	A	A	A	A	A	A	A	A	A	A	A	A	A	A	0	A	A	A	A
1	128017	2008-07-12	1	2014-11-26	6	2	4	4	4	3	7	7	7	7	7	7	7	7	7	7	7	7	7	7	7	0	7	7	7	7	A	B	B	A	0	0	A	A	B	B	B	B	A	A	0	0	A	B	B
1	128018	2008-08-12	2	2014-11-26	6	1	0	0	0	0	0	0	0	0	0	0	0	0	0	0	0	0	0	0	0	0	0	0	0	0	B	B	A	A	0	0	A	A	B	B	B	A	A	7	0	0	7	A	B
1	128019	2008-09-12	1	2014-11-26	6	2	4	4	2	2	7	7	7	7	7	7	7	7	7	7	0	0	0	0	0	0	0	0	0	0	A	A	A	A	A	A	A	A	A	A	D	D	A	A	0	0	A	A	A
1	128020	2008-10-11	1	2014-11-26	6	1	4	4	4	4	7	7	7	7	7	7	7	7	7	7	7	7	7	7	7	7	7	7	7	7	A	B	A	A	A	A	A	A	A	B	A	A	A	A	A	A	A	A	B
1	128021	2008-11-23	2	2014-11-26	6	2	4	3	0	2	7	7	7	7	7	0	7	7	7	7	0	0	0	0	0	0	0	0	0	0	B	A	A	A	B	B	A	A	B	B	B	A	A	7	0	0	7	A	A
1	128025	2008-10-26	1	2014-11-26	6	2	0	2	3	3	0	0	0	0	0	0	0	0	0	0	0	7	7	7	7	0	7	7	7	7	B	E	A	A	A	B	A	A	E	B	B	B	B	A	A	7	A	A	B
1	129002	2008-01-31	1	2014-12-03	6	1	0	0	0	0	0	0	0	0	0	0	0	0	0	0	0	0	0	0	0	0	0	0	0	0	B	A	A	A	A	0	A	A	E	A	B	B	A	A	0	0	A	A	B
1	129003	2007-12-24	1	2014-12-03	6	1	4	3	0	0	7	7	7	7	7	0	7	7	7	7	0	0	0	0	0	0	0	0	0	0	B	E	A	A	0	0	7	A	A	B	B	E	A	0	0	0	0	A	A
1	129004	2008-05-02	1	2014-12-03	6	1	0	0	2	2	0	0	0	0	0	0	0	0	0	0	0	0	0	0	0	0	0	0	0	0	A	A	A	A	A	0	A	A	B	B	B	A	A	0	0	0	A	A	B
1	129006	2008-05-16	2	2014-12-03	6	2	0	0	0	0	0	0	0	0	0	0	0	0	0	0	1	0	0	0	0	0	0	0	0	0	B	B	A	A	0	0	A	A	B	B	B	A	A	0	0	0	0	A	B
1	129007	2008-04-18	1	2014-12-03	6	2	0	0	0	0	0	0	0	0	0	0	0	0	0	0	0	0	0	0	0	0	0	0	0	0	B	B	A	A	0	0	A	A	B	B	E	B	A	A	0	0	A	A	B
1	129009	2008-09-22	2	2014-12-03	6	2	4	4	4	4	7	7	7	7	7	7	7	7	7	7	7	7	7	7	7	7	7	7	7	7	B	B	A	A	B	B	A	A	B	B	B	B	A	A	A	A	A	A	B
1	129014	2008-06-11	2	2014-12-03	6	2	0	0	0	0	0	0	0	0	0	0	0	0	0	0	0	0	0	0	0	0	0	0	0	0	B	A	A	A	B	B	B	A	B	B	B	B	B	7	0	0	7	B	B
1	129015	2008-03-08	1	2014-12-03	6	2	0	0	0	0	0	0	0	0	0	0	0	0	0	0	0	0	0	0	0	0	0	0	0	0	B	B	A	A	0	0	A	E	D	B	B	B	A	A	0	0	A	A	B
1	129016	2008-01-09	2	2014-12-03	6	2	4	4	3	4	7	7	7	7	7	7	7	7	7	7	0	7	7	7	7	7	7	7	7	7	A	A	A	A	B	B	A	A	B	A	B	A	A	A	A	A	A	A	B
1	129019	2008-08-29	2	2014-12-03	6	2	2	2	0	0	0	0	0	0	0	0	0	0	0	0	1	0	0	0	0	1	0	0	0	0	B	B	B	7	7	0	B	A	B	B	E	E	A	A	0	0	A	A	A
1	129020	2008-02-19	1	2014-12-03	6	2	4	3	2	2	7	7	7	7	7	0	7	7	7	7	0	0	0	0	0	0	0	0	0	0	B	B	B	A	A	A	A	A	B	B	B	B	A	A	0	0	A	A	B
1	129021	2008-06-28	2	2014-12-03	6	2	3	4	4	4	0	7	7	7	7	7	7	7	7	7	7	7	7	7	7	7	7	7	7	7	A	A	A	A	A	A	A	A	A	A	B	A	A	A	A	A	A	A	B
1	129022	2008-07-07	1	2014-12-03	6	2	2	2	2	2	0	0	0	0	0	0	0	0	0	0	0	0	0	0	0	0	0	0	0	0	A	A	A	A	A	A	A	A	A	A	A	A	A	A	A	A	A	A	A
1	129024	2008-11-23	2	2014-12-03	6	2	3	3	2	3	0	7	7	7	7	0	7	7	7	7	0	0	0	0	0	0	7	7	7	7	A	B	A	A	A	A	A	A	A	A	D	A	A	0	0	0	0	A	D
1	129025	2008-04-24	1	2014-12-03	6	2	4	3	2	3	7	7	7	7	7	0	7	7	7	7	0	0	0	0	0	0	7	7	7	7	B	A	A	A	B	B	A	A	A	B	B	A	A	A	0	0	A	A	A
1	129026	2008-10-22	1	2014-12-03	6	2	4	0	0	3	7	7	7	7	7	0	0	0	0	0	0	0	0	0	0	0	7	7	7	7	B	B	B	B	B	B	B	B	E	E	B	B	B	B	0	0	B	B	B
1	129027	2008-06-09	2	2014-12-03	6	2	4	4	2	2	7	7	7	7	7	7	7	7	7	7	0	0	0	0	0	0	0	0	0	0	B	B	A	A	7	A	A	A	B	B	B	E	A	A	0	0	A	A	B
1	129028	2007-12-06	1	2014-12-03	6	1	0	0	0	0	0	0	0	0	0	0	0	0	0	0	0	0	0	0	0	0	0	0	0	0	B	A	A	7	0	0	A	A	A	B	B	A	A	A	0	0	A	A	A
1	129029	2008-03-04	1	2014-12-03	6	1	4	4	4	4	7	7	7	7	7	7	7	7	7	7	7	7	7	7	7	7	7	7	7	7	A	A	A	A	A	A	A	A	A	A	B	B	A	A	0	0	A	A	B
1	129032	2008-05-09	2	2014-12-03	6	2	3	4	2	2	0	7	7	7	7	7	7	7	7	7	0	0	0	0	0	0	0	0	0	0	B	A	A	A	0	0	A	A	B	B	B	B	A	7	0	0	A	A	B
1	129033	2008-04-10	1	2014-12-03	6	2	0	0	0	0	0	0	0	0	0	1	0	0	0	0	1	0	0	0	0	0	0	0	0	0	B	B	A	7	0	0	A	A	B	B	B	B	A	0	0	0	7	A	B
1	129034	2008-04-12	2	2014-12-03	6	2	4	4	4	4	7	7	7	7	7	7	7	7	7	7	7	7	7	7	7	7	7	7	7	7	A	A	A	B	B	B	B	A	B	E	B	B	A	A	A	B	A	A	B
1	129035	2008-02-03	2	2014-12-03	6	2	0	0	0	0	0	0	0	0	0	0	0	0	0	0	0	0	0	0	0	0	0	0	0	0	B	B	A	A	0	0	A	A	B	B	B	E	B	0	0	0	0	A	E
1	129036	2008-11-23	1	2014-12-03	6	2	3	4	0	0	0	7	7	7	7	7	7	7	7	7	1	0	0	0	0	1	0	0	0	0	B	B	B	7	7	0	A	E	E	B	B	B	B	0	0	0	0	B	B
1	129037	2007-12-21	2	2014-12-03	6	2	1	1	2	2	0	0	0	0	0	0	0	0	0	0	0	0	0	0	0	0	0	0	0	0	B	E	A	B	B	B	B	B	B	B	B	B	A	A	0	0	A	A	A
1	129038	2008-06-25	2	2014-12-03	6	2	4	4	2	2	7	7	7	7	7	7	7	7	7	7	0	0	0	0	0	0	0	0	0	0	A	A	A	7	B	B	B	A	A	A	B	B	A	A	0	0	A	A	B
1	129040	2008-05-18	1	2014-12-03	6	2	4	4	2	2	7	7	7	7	7	7	7	7	7	7	0	0	0	0	0	0	0	0	0	0	A	B	A	A	A	A	A	A	A	A	B	B	A	A	0	0	A	A	B
1	129042	2008-05-29	1	2014-12-03	6	2	4	4	4	3	7	7	7	7	7	7	7	7	7	7	7	7	7	7	7	0	7	7	7	7	A	B	B	A	B	A	A	B	B	B	B	B	A	A	0	0	A	A	B
1	129043	2008-01-11	2	2014-12-03	6	2	0	0	0	0	0	0	0	0	0	0	0	0	0	0	0	0	0	0	0	0	0	0	0	0	B	A	A	A	A	A	A	A	B	B	B	A	A	A	0	0	A	A	A
1	129046	2008-11-12	2	2014-12-03	6	2	4	4	4	4	7	7	7	7	7	7	7	7	7	7	7	7	7	7	7	7	7	7	7	7	A	B	A	A	B	B	A	A	B	A	B	B	A	A	0	D	A	A	B
1	129047	2008-01-23	1	2014-12-03	6	2	3	3	0	0	0	7	7	7	7	0	7	7	7	7	0	0	0	0	0	0	0	0	0	0	B	B	A	A	7	7	A	A	B	B	B	B	A	B	0	0	A	A	B
1	129048	2008-04-23	2	2014-12-03	6	1	0	0	0	0	0	0	0	0	0	0	0	0	0	0	1	0	0	0	0	1	0	0	0	0	A	A	A	A	A	A	A	A	A	A	A	A	A	A	A	A	A	A	A
1	129049	2008-04-23	2	2014-12-03	6	2	2	2	0	0	0	0	0	0	0	0	0	0	0	0	1	0	0	0	0	1	0	0	0	0	D	B	A	A	0	0	A	A	B	B	B	B	A	0	0	0	0	A	B
1	129050	2008-08-02	1	2014-12-03	6	2	3	3	0	0	0	7	7	7	7	0	7	7	7	7	0	0	0	0	0	0	0	0	0	0	B	B	A	A	0	0	7	A	B	B	B	B	A	0	0	0	0	A	B
1	129052	2008-02-11	1	2014-12-03	6	2	4	4	2	2	7	7	7	7	7	7	7	7	7	7	0	0	0	0	0	0	0	0	0	0	E	E	B	A	7	7	B	B	B	B	E	B	B	A	0	0	A	A	E
1	129053	2008-09-08	2	2014-12-03	6	1	4	4	4	4	7	7	7	7	7	7	7	7	7	7	7	7	7	7	7	7	7	7	7	7	B	B	A	A	7	7	A	A	B	B	B	A	A	0	0	0	0	A	A
1	129054	2008-09-21	2	2014-12-03	6	2	4	4	4	4	7	7	7	7	7	7	7	7	7	7	7	7	7	7	7	7	7	7	7	7	B	B	A	A	7	7	A	A	B	B	B	B	B	0	0	0	0	B	E
1	129055	2008-05-23	2	2014-12-03	6	2	3	3	0	0	0	7	7	7	7	0	7	7	7	7	0	0	0	0	0	0	0	0	0	0	B	B	A	A	7	7	A	A	B	B	A	B	A	0	0	0	0	A	B
1	129056	2008-03-03	1	2014-12-03	6	2	0	0	0	0	0	0	0	0	0	0	0	0	0	0	0	0	0	0	0	0	0	0	0	0	A	A	A	7	0	0	7	A	A	A	A	A	A	0	0	0	0	A	A
1	129058	2008-10-15	1	2014-12-03	6	1	0	0	0	0	0	0	0	0	0	0	0	0	0	0	0	0	0	0	0	0	0	0	0	0	B	A	A	0	0	0	7	A	A	B	B	A	A	0	0	0	0	A	A
1	129059	2008-03-10	2	2014-12-03	6	2	2	2	0	0	0	0	0	0	0	0	0	0	0	0	0	0	0	0	0	0	0	0	0	0	B	B	A	A	7	7	A	A	B	B	B	B	A	0	0	0	0	A	B
1	129060	2007-12-22	2	2014-12-03	6	2	2	2	0	0	0	0	0	0	0	0	0	0	0	0	0	0	0	0	0	0	0	0	0	0	B	B	B	A	7	7	A	A	B	B	B	B	A	0	0	0	0	A	B
1	129061	2008-02-03	2	2014-12-03	6	2	2	2	0	0	0	0	0	0	0	0	0	0	0	0	0	0	0	0	0	0	0	0	0	0	B	A	A	A	A	A	A	A	A	B	A	B	A	A	0	0	A	A	A
1	129062	2008-08-26	1	2014-12-03	6	2	0	0	0	0	0	0	0	0	1	0	0	0	0	0	0	0	0	0	0	0	0	0	0	0	B	B	A	A	B	B	A	A	B	B	B	B	A	0	0	0	0	A	A
1	129063	2007-12-12	2	2014-12-03	6	2	0	0	0	0	0	0	0	0	0	0	0	0	0	0	0	0	0	0	0	0	0	0	0	0	B	A	A	A	A	A	A	A	A	B	A	B	A	A	0	0	A	A	B
1	129065	2008-01-27	2	2014-12-03	6	2	0	0	0	0	0	0	0	0	0	0	0	0	0	0	0	0	0	0	0	0	0	0	0	0	B	A	A	A	0	0	A	B	A	B	B	B	A	0	0	0	0	A	A
1	129066	2008-02-14	1	2014-12-03	6	2	2	2	0	0	0	0	0	0	0	0	0	0	0	0	0	0	0	0	0	0	0	0	0	0	B	B	A	A	0	0	A	A	A	D	B	B	A	0	0	0	0	A	B
1	129068	2008-02-27	1	2014-12-03	6	2	0	0	0	0	0	0	0	0	0	0	0	0	0	0	0	0	0	0	0	0	0	0	0	0	B	A	A	A	0	0	A	A	A	B	B	A	A	0	0	0	0	A	A
1	129069	2008-03-22	1	2014-12-03	6	1	4	4	4	4	7	7	7	7	7	7	7	7	7	7	7	7	7	7	7	7	7	7	7	7	B	B	A	A	0	0	A	A	B	B	B	A	A	A	0	0	A	A	A
1	129072	2008-02-03	2	2014-12-03	6	2	4	4	4	4	7	7	7	7	7	7	7	7	7	7	7	7	7	7	7	7	7	7	7	7	B	B	A	A	0	0	A	A	B	B	B	A	A	B	0	0	B	A	A
1	129073	2008-01-11	2	2014-12-03	6	2	4	4	4	4	7	7	7	7	7	7	7	7	7	7	7	7	7	7	7	7	7	7	7	7	B	B	A	A	7	7	A	A	B	B	B	B	A	A	0	0	A	A	B
1	129075	2008-06-05	2	2014-12-03	6	2	4	4	4	4	7	7	7	7	7	7	7	7	7	7	7	7	7	7	7	7	7	7	7	7	B	B	A	A	A	A	B	A	A	B	B	A	A	A	A	A	A	A	B
1	129077	2008-06-12	2	2014-12-03	6	1	4	4	4	4	7	7	7	7	7	7	7	7	7	7	7	7	7	7	7	7	7	7	7	7	B	B	A	A	A	A	A	B	B	B	B	E	B	A	A	A	A	A	B
1	129078	2007-12-23	1	2014-12-03	6	1	4	4	4	4	7	7	7	7	7	7	7	7	7	7	7	7	7	7	7	7	7	7	7	7	B	B	A	A	0	0	A	A	B	B	B	B	A	A	0	0	A	A	B
1	129079	2008-06-15	2	2014-12-03	6	1	4	4	3	3	7	7	7	7	7	7	7	7	7	7	0	7	7	7	7	0	7	7	7	7	B	B	A	A	7	7	A	A	B	B	B	B	A	A	0	0	A	A	B
1	129083	2008-07-03	2	2014-12-03	6	1	2	2	2	2	0	0	0	0	0	0	0	0	0	0	0	0	0	0	0	0	0	0	0	0	B	B	A	A	A	A	A	A	B	B	B	B	A	A	0	0	A	A	B
1	129086	2008-08-26	1	2014-12-03	6	1	4	4	2	2	7	7	7	7	7	7	7	7	7	7	0	0	0	0	0	0	0	0	0	0	B	B	A	A	7	7	A	B	B	B	B	B	B	A	0	0	A	A	B
1	129088	2008-06-20	2	2014-12-03	6	1	3	3	2	2	0	7	7	7	7	0	7	7	7	7	0	0	0	0	0	0	0	0	0	0	A	A	A	A	A	A	A	A	A	A	A	A	A	A	A	A	A	A	A
1	129090	2008-03-27	1	2014-12-03	6	2	4	4	4	4	7	7	7	7	7	7	7	7	7	7	7	7	7	7	7	7	7	7	7	7	A	B	A	A	A	A	A	A	A	B	B	A	A	A	A	A	A	A	B
1	130001	2008-04-20	2	2014-12-04	6	1	4	4	1	1	7	7	7	7	7	7	7	7	7	7	0	0	0	0	0	0	0	0	0	0	A	A	A	A	A	A	A	A	A	A	B	A	A	A	0	0	A	A	B
1	130002	2008-01-01	1	2014-12-04	6	1	0	0	1	1	0	0	0	0	0	0	0	0	0	0	0	0	0	0	0	0	0	0	0	0	B	B	A	A	A	A	A	A	B	B	A	A	A	0	0	0	A	A	B
1	130003	2008-11-19	2	2014-12-04	6	1	0	0	0	0	0	0	0	0	0	0	0	0	0	0	0	0	0	0	0	0	0	0	0	0	B	B	B	7	0	0	A	A	B	B	B	B	A	0	0	0	0	A	B
1	130004	2008-03-28	1	2014-12-04	6	1	0	0	2	2	0	0	0	0	0	0	0	0	0	0	0	0	0	0	0	0	0	0	0	0	A	A	A	A	0	0	A	A	B	B	A	B	A	0	0	0	0	A	B
1	130005	2008-06-16	1	2014-12-04	6	1	2	2	1	1	0	0	0	0	0	0	0	0	0	0	0	0	0	0	0	0	0	0	0	0	B	B	A	A	A	A	A	A	B	B	B	A	A	7	0	0	7	A	B
1	130007	2008-11-16	1	2014-12-04	6	1	4	4	4	4	7	7	7	7	7	7	7	7	7	7	7	7	7	7	7	7	7	7	7	7	A	A	A	A	A	A	A	A	A	A	A	B	A	A	A	A	A	A	A
1	130008	2008-06-03	2	2014-12-04	6	1	0	0	0	0	0	0	0	0	0	0	0	0	0	0	0	0	0	0	0	0	0	0	0	0	A	A	A	A	A	A	A	A	A	A	B	B	A	A	A	A	A	A	B
1	130009	2008-11-20	1	2014-12-04	6	1	3	0	0	0	0	7	7	7	7	0	0	0	0	0	2	0	0	0	0	0	0	0	0	0	B	B	A	A	A	A	A	A	B	B	B	B	A	A	A	A	A	A	B
1	130010	2008-08-11	1	2014-12-04	6	1	4	4	4	4	7	7	7	7	7	7	7	7	7	7	7	7	7	7	7	7	7	7	7	7	A	B	A	A	A	A	A	A	B	A	B	A	A	A	A	A	A	A	A
1	130011	2008-08-22	2	2014-12-04	6	1	4	4	4	4	7	7	7	7	7	7	7	7	7	7	7	7	7	7	7	7	7	7	7	7	B	A	A	A	A	A	A	A	A	A	A	B	A	A	0	0	A	A	B
1	130012	2007-12-15	1	2014-12-04	6	1	4	4	2	3	7	7	7	7	7	7	7	7	7	7	0	0	0	0	0	0	7	7	7	7	B	B	A	A	B	B	B	B	B	B	B	B	B	A	0	0	A	A	B
1	130014	2008-09-22	2	2014-12-04	6	2	4	4	4	4	7	7	7	7	7	7	7	7	7	7	7	7	7	7	7	7	7	7	7	7	A	A	A	A	A	A	A	A	A	A	B	A	A	A	A	A	A	A	B
1	130016	2008-05-10	1	2014-12-04	6	2	3	2	0	0	0	7	7	7	7	0	0	0	0	0	1	0	0	0	0	1	0	0	0	0	B	B	A	A	7	A	A	A	B	B	E	B	A	0	0	0	0	A	B
1	130017	2008-02-12	2	2014-12-04	6	2	0	0	2	2	0	0	0	0	0	0	0	0	0	0	0	0	0	0	0	0	0	0	0	0	B	B	A	A	0	0	A	A	B	A	B	A	A	7	0	0	0	A	A
1	130018	2008-09-12	1	2014-12-04	6	2	4	4	3	3	7	7	7	7	7	7	7	7	7	7	0	7	7	7	7	0	7	7	7	7	B	B	A	A	A	0	B	B	B	A	A	B	A	A	A	A	A	A	B
1	130020	2008-02-11	1	2014-12-04	6	2	2	4	3	2	0	0	0	0	0	7	7	7	7	7	0	7	7	7	7	0	0	0	0	0	A	A	A	A	7	7	A	A	A	A	B	A	A	7	0	0	A	A	A
1	130021	2008-06-05	1	2014-12-04	6	2	0	4	0	4	0	0	0	0	0	7	7	7	7	7	0	0	0	0	0	7	7	7	7	7	B	B	B	A	0	0	B	B	B	B	B	B	B	B	0	0	B	B	B
1	130022	2008-07-03	1	2014-12-04	6	2	4	4	2	2	7	7	7	7	7	7	7	7	7	7	0	0	0	0	0	0	0	0	0	0	A	A	A	A	0	0	A	A	A	A	B	B	A	0	0	0	0	A	B
1	130024	2008-08-08	2	2014-12-04	6	2	4	3	2	3	7	7	7	7	7	0	7	7	7	7	0	0	0	0	0	0	7	7	7	7	A	B	B	A	A	A	A	A	B	B	B	A	A	A	A	A	A	A	B
1	131002	2008-01-17	1	2014-12-04	6	2	4	1	0	3	7	7	7	7	7	0	0	0	0	0	0	0	0	0	0	0	7	7	7	7	B	B	A	A	0	0	A	A	B	B	B	B	B	7	0	0	A	B	B
1	131005	2008-05-21	2	2014-12-04	6	2	4	4	2	2	7	7	7	7	7	7	7	7	7	7	0	0	0	0	0	0	0	0	0	0	B	A	A	A	A	A	A	A	A	B	B	B	A	A	0	0	A	A	A
1	131006	2008-05-08	2	2014-12-04	6	2	0	0	0	0	0	0	0	0	0	0	0	0	0	0	0	0	0	0	0	0	0	0	0	0	B	B	A	A	0	0	A	A	A	A	B	B	A	0	0	0	0	A	B
1	131007	2008-05-24	2	2014-12-04	6	2	0	0	2	2	0	0	0	0	0	0	0	0	0	0	0	0	0	0	0	0	0	0	0	0	B	B	A	A	A	A	A	A	B	B	B	B	A	A	0	0	A	A	B
1	131008	2008-01-14	2	2014-12-04	6	2	0	4	0	1	0	0	0	0	0	7	7	7	7	7	1	0	0	0	0	0	0	0	0	0	E	E	E	7	7	7	7	B	B	B	E	B	B	A	0	0	A	A	B
1	131010	2008-01-26	1	2014-12-04	6	2	0	0	0	0	0	0	0	0	0	0	0	0	0	0	0	0	0	0	0	0	0	0	0	0	A	B	A	A	0	0	A	A	B	A	B	B	A	0	0	0	0	A	B
1	131012	2008-12-03	1	2014-12-04	6	2	3	4	2	2	0	7	7	7	7	7	7	7	7	7	0	0	0	0	0	0	0	0	0	0	B	A	A	A	B	B	A	A	B	A	A	B	A	A	A	A	A	B	B
1	131013	2008-02-25	1	2014-12-04	6	1	2	2	3	3	0	0	0	0	0	0	0	0	0	0	0	7	7	7	7	0	7	7	7	7	A	B	B	B	A	7	A	A	B	B	B	B	B	A	A	A	A	B	B
1	131014	2008-11-07	2	2014-12-04	6	1	0	0	0	0	0	0	0	0	0	0	0	0	0	0	0	0	0	0	0	0	0	0	0	0	B	B	A	A	A	A	A	A	B	B	B	B	A	A	0	0	A	B	B
1	131015	2008-07-02	1	2014-12-04	6	1	0	0	0	0	0	0	0	0	0	0	0	0	0	0	1	0	0	0	0	0	0	0	0	0	B	B	A	A	B	B	A	A	B	B	E	B	A	7	0	0	7	A	B
1	131017	2008-07-20	1	2014-12-04	6	1	4	2	0	2	7	7	7	7	7	0	0	0	0	0	0	0	0	0	0	0	0	0	0	0	B	B	B	B	B	B	B	B	E	B	E	B	B	B	B	A	B	B	B
1	131018	2008-08-23	2	2014-12-04	6	1	4	3	2	2	7	7	7	7	7	0	7	7	7	7	0	0	0	0	0	0	0	0	0	0	B	B	A	A	A	A	A	A	B	B	B	B	A	A	0	0	A	A	B
1	131019	2008-02-12	2	2014-12-04	6	1	0	0	0	0	0	0	0	0	0	0	0	0	0	0	0	0	0	0	0	0	0	0	0	0	A	A	A	7	0	0	7	A	A	A	A	A	A	0	0	0	0	A	A
1	131021	2008-05-25	1	2014-12-04	6	1	4	0	3	3	7	7	7	7	7	0	0	0	0	0	0	7	7	7	7	0	7	7	7	7	B	E	A	B	B	B	B	A	E	E	E	B	A	A	0	0	A	A	B
1	131023	2008-11-05	2	2014-12-04	6	1	4	4	3	2	7	7	7	7	7	7	7	7	7	7	0	7	7	7	7	0	0	0	0	0	A	A	A	A	A	B	A	A	A	A	A	A	A	A	0	0	A	A	B
1	131024	2008-01-03	1	2014-12-04	6	1	0	0	0	0	0	0	0	0	0	0	0	0	0	0	0	0	0	0	0	0	0	0	0	0	E	B	A	A	0	0	A	A	A	A	B	B	A	7	0	0	7	A	A
1	131025	2008-12-01	1	2014-12-04	6	1	4	4	4	4	7	7	7	7	7	7	7	7	7	7	7	7	7	7	7	7	7	7	7	7	A	A	A	A	A	A	A	A	A	B	B	B	A	A	A	A	A	A	A
1	131026	2008-06-30	1	2014-12-04	6	1	0	0	0	0	0	0	0	0	0	0	0	0	0	0	0	0	0	0	0	0	0	0	0	0	A	A	A	A	0	0	A	A	A	A	A	A	A	A	0	0	0	A	A
1	131027	2008-03-23	2	2014-12-04	6	1	0	0	0	0	4	0	0	0	0	4	0	0	0	0	4	0	0	0	0	4	0	0	0	0	C	C	A	A	A	A	A	A	B	A	C	C	A	A	0	0	A	A	B
1	132001	2008-11-12	2	2014-12-04	6	1	0	0	0	0	0	0	0	0	0	0	0	0	0	0	0	0	0	0	0	0	0	0	0	0	A	A	A	7	0	0	0	A	B	B	E	B	A	0	0	0	0	A	B
1	132002	2008-09-23	1	2014-12-04	6	2	0	0	0	0	0	0	0	0	0	0	0	0	0	0	0	0	0	0	0	0	0	0	0	0	B	E	A	A	0	7	A	A	A	A	B	A	A	0	0	0	0	A	A
1	132003	2008-04-23	2	2014-12-04	6	1	2	3	0	0	0	0	0	0	0	0	7	7	7	7	0	0	0	0	0	0	0	0	0	0	A	B	B	A	A	A	B	A	A	A	E	B	A	7	0	0	7	A	B
1	132004	2008-09-12	1	2014-12-04	6	2	3	3	2	2	0	7	7	7	7	0	7	7	7	7	0	0	0	0	0	0	0	0	0	0	A	A	A	A	A	A	A	A	A	A	A	A	A	A	A	A	A	A	A
1	132005	2008-05-25	1	2014-12-04	6	1	0	0	0	0	0	0	0	0	0	0	0	0	0	0	0	0	0	0	0	0	0	0	0	0	A	A	A	A	0	0	A	A	A	A	A	B	A	A	0	0	A	A	B
1	132006	2008-02-24	1	2014-12-04	6	2	0	0	0	0	0	0	0	0	0	0	0	0	0	0	0	0	0	0	0	0	0	0	0	0	B	B	B	B	B	B	B	B	B	B	E	B	A	7	0	0	A	A	B
1	132008	2008-09-12	1	2014-12-04	6	2	4	2	0	0	7	7	7	7	7	0	0	0	0	0	0	0	0	0	0	0	0	0	0	0	A	A	A	A	A	A	A	A	B	B	B	B	A	0	0	0	A	A	B
1	132009	2008-04-15	1	2014-12-04	6	1	0	0	2	2	0	0	0	0	0	0	0	0	0	0	0	0	0	0	0	0	0	0	0	0	B	A	B	B	0	0	B	A	E	A	B	B	A	A	0	0	A	A	A
1	132010	2008-04-04	1	2014-12-04	6	2	4	2	2	2	7	7	7	7	7	0	0	0	0	0	0	0	0	0	0	0	0	0	0	0	A	A	A	A	A	A	A	A	A	B	A	B	A	A	A	A	A	A	B
1	132011	2008-03-23	1	2014-12-04	6	1	0	0	0	0	0	0	0	0	0	0	0	0	0	0	2	0	0	2	0	2	0	0	0	0	B	B	B	A	0	0	7	B	B	B	B	B	B	0	0	0	0	B	B
1	132012	2008-02-23	1	2014-12-04	6	2	0	0	0	0	0	0	0	0	0	0	0	0	0	0	0	0	0	0	0	0	0	0	0	0	B	B	A	A	0	0	A	A	A	A	A	A	A	0	0	0	0	A	A
1	132013	2008-12-01	2	2014-12-04	6	1	2	0	2	2	0	0	0	0	0	0	0	0	0	0	0	0	0	0	0	0	0	0	0	0	B	C	A	A	0	0	A	A	B	B	B	A	A	0	0	0	0	A	B
1	132015	2008-10-11	2	2014-12-04	6	1	0	0	0	0	0	0	0	0	0	0	0	0	0	0	0	0	0	0	0	0	0	0	0	0	B	B	B	7	0	0	B	B	B	B	B	B	B	0	0	0	0	B	B
1	133002	2007-12-20	1	2014-12-04	6	1	0	0	0	0	0	0	0	0	0	0	0	0	0	0	0	0	0	0	0	0	0	0	0	0	A	A	A	7	0	0	A	A	E	B	B	B	A	0	0	0	0	A	B
1	133004	2008-03-18	2	2014-12-04	6	1	0	0	0	0	0	0	0	0	0	0	0	0	0	0	0	0	0	0	0	0	0	0	0	0	A	A	A	A	A	A	A	A	A	A	A	B	A	A	A	A	A	A	A
1	133005	2008-02-15	1	2014-12-04	6	1	4	4	3	3	7	7	7	7	7	7	7	7	7	7	0	7	7	7	7	0	7	7	7	7	A	A	A	A	7	7	A	A	A	A	B	B	A	0	0	0	0	A	B
1	133006	2008-08-19	2	2014-12-04	6	1	4	4	2	2	7	7	7	7	7	7	7	7	7	7	0	0	0	0	0	0	0	0	0	0	B	B	A	A	A	A	A	A	B	B	E	B	A	0	0	0	0	A	B
1	133007	2008-08-18	1	2014-12-04	6	2	2	2	0	0	0	0	0	0	0	0	0	0	0	0	0	0	0	0	0	0	0	0	0	0	B	A	A	B	0	0	B	A	B	B	E	B	A	0	0	0	0	A	B
1	133009	2008-01-08	1	2014-12-04	6	2	0	0	0	0	0	0	0	0	0	0	0	0	0	0	1	0	0	0	0	1	0	0	0	0	B	B	B	A	0	7	7	A	B	B	B	B	A	0	0	0	0	A	B
1	133010	2008-01-05	2	2014-12-04	6	2	0	0	0	0	0	0	0	0	0	0	0	0	0	0	0	0	0	0	0	0	0	0	0	0	A	A	A	A	A	A	A	A	B	B	B	B	A	A	0	0	7	A	B
1	133011	2008-02-15	1	2014-12-04	6	2	2	2	0	0	0	0	0	0	0	0	0	0	0	0	0	0	0	0	0	0	0	0	0	0	A	A	A	A	A	A	A	A	A	B	B	B	A	A	0	0	A	A	B
1	134001	2008-09-24	2	2014-12-04	6	2	4	0	0	0	7	7	7	7	7	0	0	0	0	0	2	0	0	0	0	1	0	0	0	0	B	B	B	B	B	0	B	B	B	B	E	B	A	0	0	0	0	A	B
1	134002	2008-07-23	2	2014-12-04	6	1	4	3	0	0	7	7	7	7	7	0	7	7	7	7	0	0	0	0	0	0	0	0	0	0	B	B	A	A	A	A	A	A	B	B	B	B	A	A	0	0	A	A	A
1	134003	2008-07-25	1	2014-12-04	6	2	3	1	1	1	0	7	7	7	7	0	0	0	0	0	0	0	0	0	0	0	0	0	0	0	B	B	A	A	A	A	A	A	B	B	A	A	A	A	0	0	A	A	B
1	134004	2008-04-26	2	2014-12-04	6	1	0	0	0	0	0	0	0	0	0	0	0	0	0	0	0	0	0	0	0	0	0	0	0	0	B	B	A	A	A	A	A	A	A	B	B	B	A	A	0	0	A	A	B
1	134005	2008-04-28	2	2014-12-04	6	2	4	4	2	2	7	7	7	7	7	7	7	7	7	7	0	0	0	0	0	0	0	0	0	0	A	A	A	A	7	0	A	A	A	B	A	B	A	A	0	0	A	A	E
1	134006	2008-04-23	2	2014-12-04	6	1	0	0	0	0	0	0	0	0	0	0	0	0	0	0	0	0	0	0	0	0	0	0	0	0	A	A	A	A	A	A	A	A	B	B	A	A	A	A	0	0	A	A	B
1	134008	2008-05-23	2	2014-12-04	6	1	0	4	2	0	0	0	0	0	0	7	7	7	7	7	0	0	0	0	0	0	0	0	0	0	A	B	A	A	A	A	A	A	B	B	B	B	A	0	0	0	0	A	E
1	134010	2008-12-05	2	2014-12-04	6	1	0	0	0	0	0	0	0	0	0	0	0	0	0	0	0	0	0	0	0	0	0	0	0	0	A	A	A	A	7	0	A	A	A	B	B	A	A	7	0	0	7	A	B
1	134011	2008-07-13	1	2014-12-04	6	2	0	4	4	2	0	0	0	0	0	7	7	7	7	7	7	7	7	7	7	0	0	0	0	0	B	B	A	A	A	A	A	A	B	B	A	B	A	7	0	0	0	A	A
1	134012	2008-12-02	1	2014-12-04	6	1	4	4	2	2	7	7	7	7	7	7	7	7	7	7	0	0	0	0	0	0	0	0	0	0	B	B	B	A	7	0	A	B	B	B	B	B	A	0	0	0	0	A	B
1	134013	2008-05-17	2	2014-12-04	6	2	4	4	2	2	7	7	7	7	7	7	7	7	7	7	0	0	0	0	0	0	0	0	0	0	A	A	A	A	B	B	A	A	A	A	A	B	A	A	A	A	A	A	A
1	134014	2008-04-17	2	2014-12-04	6	1	4	0	2	2	7	7	7	7	7	0	0	0	0	0	0	0	0	0	0	0	0	0	0	0	A	A	A	B	B	A	A	A	A	A	A	A	A	A	0	0	A	A	A
1	135001	2008-02-25	1	2014-12-09	6	2	0	0	0	0	0	0	0	0	0	0	0	0	0	0	0	0	0	0	0	0	0	0	0	0	B	B	A	A	A	A	A	A	B	B	B	B	A	7	0	0	7	A	B
1	135002	2008-06-23	1	2014-12-09	6	1	2	2	2	2	0	0	0	0	0	0	0	0	0	0	0	0	0	0	0	0	0	0	0	0	A	A	A	A	A	A	A	A	A	A	A	A	A	A	0	0	A	A	A
1	135003	2008-06-15	2	2014-12-09	6	2	0	0	2	2	0	0	0	0	0	0	0	0	0	0	1	0	0	0	0	1	0	0	0	0	B	B	B	A	B	7	B	B	B	B	B	B	A	0	0	0	0	A	B
1	135005	2008-03-05	1	2014-12-09	6	2	4	0	0	2	7	7	7	7	7	0	0	0	0	0	0	0	0	0	0	0	0	0	0	0	B	B	A	A	7	B	A	A	B	B	A	B	A	A	0	0	A	B	B
1	135008	2008-06-23	1	2014-12-09	6	1	2	0	2	2	0	0	0	0	0	0	0	0	0	0	0	0	0	0	0	0	0	0	0	0	B	A	A	B	7	B	A	A	B	A	B	B	A	0	0	0	0	A	B
1	135011	2008-09-07	1	2014-12-09	6	2	0	0	0	0	0	0	0	0	0	0	0	0	0	0	0	0	0	0	0	0	0	0	0	0	B	B	B	B	7	B	B	B	E	E	E	E	B	A	0	0	B	B	B
1	135015	2008-05-02	1	2014-12-09	6	2	0	0	0	0	0	0	0	0	0	0	0	0	0	0	0	0	0	0	0	0	0	0	0	0	A	A	A	A	0	0	A	A	A	A	A	B	A	A	0	0	A	A	A
1	136003	2008-02-21	1	2014-12-04	6	1	0	0	0	0	0	0	0	0	0	0	0	0	0	0	0	0	0	0	0	0	0	0	0	0	B	B	A	A	A	A	A	A	B	B	B	B	A	A	A	A	A	A	B
1	136004	2008-09-28	1	2014-12-04	6	1	0	4	3	3	0	0	0	0	0	7	7	7	7	7	0	7	7	7	7	0	7	7	7	7	B	B	A	A	A	A	A	A	A	A	C	B	A	A	0	0	A	A	B
1	136005	2008-05-31	1	2014-12-04	6	1	4	4	0	0	7	7	7	7	7	7	7	7	7	7	1	0	0	0	0	1	0	0	0	0	B	E	B	B	B	B	A	B	E	B	E	B	A	A	A	A	A	A	B
1	136006	2008-03-08	1	2014-12-04	6	1	0	0	0	0	0	0	0	0	0	0	0	0	0	0	0	0	0	0	0	0	0	0	0	0	B	B	A	A	0	0	A	A	B	B	B	A	A	0	0	0	0	A	B
1	136007	2008-01-15	1	2014-12-04	6	1	4	4	2	0	7	7	7	7	7	7	7	7	7	7	0	0	0	0	0	1	0	0	0	0	B	B	A	A	B	A	A	A	B	B	E	B	A	A	0	0	A	A	B
1	136009	2008-02-20	1	2014-12-04	6	1	0	0	2	2	0	0	0	0	0	0	0	0	0	0	0	0	0	0	0	0	0	0	0	0	A	A	A	A	A	A	A	A	D	D	A	A	A	A	0	0	A	A	A
1	136011	2008-04-19	1	2014-12-04	6	2	4	4	2	2	7	7	7	7	7	7	7	7	7	7	0	0	0	0	0	0	0	0	0	0	B	B	A	A	A	A	A	A	B	B	B	B	A	A	0	7	A	A	B
1	136012	2008-01-16	2	2014-12-04	6	2	4	2	2	2	7	7	7	7	7	0	0	0	0	0	0	0	0	0	0	0	0	0	0	0	B	B	A	A	A	B	A	A	B	B	B	B	A	0	0	0	0	A	B
1	136013	2008-08-06	2	2014-12-04	6	2	4	1	1	2	7	7	7	7	7	0	0	0	0	0	0	0	0	0	0	0	0	0	0	0	A	B	B	A	A	A	A	A	A	B	A	B	A	A	A	A	A	A	B
1	136014	2007-12-14	2	2014-12-04	6	2	0	0	2	0	0	0	0	0	0	0	0	0	0	0	0	0	0	0	0	0	0	0	0	0	B	A	A	A	A	A	A	A	A	B	B	B	A	0	0	0	0	A	B
1	136015	2008-08-24	2	2014-12-04	6	2	4	4	2	2	7	7	7	7	7	7	7	7	7	7	0	0	0	0	0	0	0	0	0	0	B	B	A	A	7	7	A	A	B	A	B	B	A	7	0	0	7	A	B
1	136016	2008-09-09	2	2014-12-04	6	2	4	4	2	2	7	7	7	7	7	7	7	7	7	7	0	0	0	0	0	0	0	0	0	0	B	B	A	A	A	A	A	A	E	A	B	B	A	A	A	A	A	A	B
1	136018	2008-01-07	2	2014-12-04	6	2	4	4	4	4	7	7	7	7	7	7	7	7	7	7	7	7	7	7	7	7	7	7	7	7	B	B	B	B	B	B	B	B	B	B	B	B	B	A	A	A	A	B	B
1	136019	2008-08-05	2	2014-12-04	6	1	2	4	0	2	0	0	0	0	0	7	7	7	7	7	0	0	0	0	0	0	0	0	0	0	B	E	B	B	A	A	A	A	B	A	B	B	A	A	A	A	A	A	A
1	137001	2008-07-06	2	2014-12-08	6	1	0	0	0	0	2	0	0	0	0	0	0	0	0	0	3	0	0	0	0	0	0	0	0	0	B	E	A	A	A	A	A	A	B	B	E	B	A	A	0	0	A	A	B
1	137003	2008-05-15	2	2014-12-08	6	1	0	0	0	0	0	0	0	0	0	1	0	0	0	0	1	0	0	0	0	1	0	0	0	0	A	B	E	A	0	0	A	A	A	A	B	B	A	0	0	0	0	A	B
1	137004	2008-06-05	1	2014-12-08	6	1	3	2	2	2	0	7	7	7	7	0	0	0	0	0	0	0	0	0	0	0	0	0	0	0	B	A	A	A	0	0	A	A	A	B	B	B	A	A	0	0	A	A	A
1	137006	2008-09-11	2	2014-12-08	6	1	3	4	2	4	0	7	7	7	7	7	7	7	7	7	0	0	0	0	0	7	7	7	7	7	B	B	A	A	0	0	A	A	B	A	E	B	A	A	A	A	A	A	B
1	137007	2008-08-29	1	2014-12-08	6	1	4	4	4	4	7	7	7	7	7	7	7	7	7	7	7	7	7	7	7	7	7	7	7	7	A	B	A	B	B	B	A	A	E	A	B	B	A	A	A	A	A	A	B
1	137008	2008-03-02	1	2014-12-08	6	1	4	4	3	3	7	7	7	7	7	7	7	7	7	7	0	7	7	7	7	0	7	7	7	7	A	A	A	A	A	A	7	A	A	A	E	X	A	A	0	0	A	A	A
1	137011	2008-05-09	1	2014-12-08	6	1	0	0	0	0	0	0	0	0	0	0	0	0	0	0	0	0	0	0	0	0	0	0	0	0	B	B	A	A	0	0	A	A	A	B	B	A	A	7	0	0	0	A	B
1	137012	2007-12-28	1	2014-12-08	6	1	2	2	2	2	0	0	0	0	0	0	0	0	0	0	0	0	0	0	0	0	0	0	0	0	B	B	A	A	A	A	A	A	A	B	B	B	A	A	0	0	A	A	B
1	137013	2008-02-27	2	2014-12-08	6	1	0	0	0	0	0	0	0	0	0	0	0	0	0	0	1	0	0	0	0	1	0	0	0	0	B	A	A	0	0	0	0	A	A	B	B	A	A	0	0	0	0	A	B
1	137014	2008-11-08	2	2014-12-08	6	1	0	0	0	0	0	0	0	0	0	0	0	0	0	0	1	0	0	0	0	0	0	0	0	0	A	B	A	0	0	0	0	A	A	A	B	B	A	0	0	0	0	A	A
1	137015	2008-11-18	1	2014-12-08	6	1	2	2	2	2	0	0	0	0	0	0	0	0	0	0	0	0	0	0	0	0	0	0	0	0	B	A	A	A	A	A	A	A	A	B	B	B	A	A	0	0	A	A	B
1	137016	2008-11-09	2	2014-12-08	6	1	4	4	2	2	7	7	7	7	7	7	7	7	7	7	0	0	0	0	0	0	0	0	0	0	A	A	A	A	A	A	A	A	B	B	E	B	A	A	A	0	A	A	B
1	137017	2008-05-25	2	2014-12-08	6	1	4	4	4	4	7	7	7	7	7	7	7	7	7	7	7	7	7	7	7	7	7	7	7	7	B	A	A	B	B	7	A	A	B	B	B	B	A	A	0	0	A	A	B
1	137018	2008-03-06	2	2014-12-08	6	1	0	0	0	0	0	0	0	0	0	0	0	0	0	0	0	0	0	0	0	0	0	0	0	0	B	A	A	0	0	0	A	A	A	B	B	B	A	0	0	0	0	A	B
1	137019	2008-11-09	1	2014-12-08	6	1	0	0	0	0	0	0	0	0	0	0	0	0	0	0	0	0	0	0	0	0	0	0	0	0	B	A	A	A	0	A	A	A	B	A	B	E	A	0	0	0	0	A	B
1	137020	2008-01-18	1	2014-12-08	6	1	4	4	4	3	7	7	7	7	7	7	7	7	7	7	7	7	7	7	7	0	7	7	7	7	B	A	B	B	B	B	B	A	A	B	B	B	A	7	0	0	A	A	A
1	137021	2008-11-09	2	2014-12-08	6	1	0	0	0	0	0	0	0	0	0	0	0	0	0	0	0	0	0	0	0	1	0	0	0	0	A	B	A	B	B	B	B	A	B	B	B	B	A	0	0	0	0	A	E
1	137022	2008-06-08	2	2014-12-08	6	1	1	4	3	2	0	0	0	0	0	7	7	7	7	7	0	7	7	7	7	0	0	0	0	0	B	B	A	B	B	B	B	A	B	A	B	B	A	A	0	0	A	A	B
1	137023	2008-10-08	1	2014-12-08	6	1	0	0	0	0	0	0	0	0	0	0	0	0	0	0	1	0	0	0	0	1	0	0	0	0	B	A	A	A	0	0	0	A	B	B	E	B	A	0	0	0	0	A	B
1	137024	2008-03-06	1	2014-12-08	6	1	4	1	2	2	7	7	7	7	7	0	0	0	0	0	0	0	0	0	0	0	0	0	0	0	A	A	A	A	B	B	A	A	A	A	A	A	A	A	A	A	A	A	A
1	137026	2008-09-19	2	2014-12-08	6	1	4	4	4	3	7	7	7	7	7	7	7	7	7	7	7	7	7	7	7	0	7	7	7	7	B	B	A	B	B	B	B	A	B	B	B	B	A	A	A	A	A	A	B
1	137027	2008-10-30	1	2014-12-08	6	1	4	3	2	0	7	7	7	7	7	0	7	7	7	7	0	0	0	0	0	0	0	0	0	0	E	E	A	A	0	0	0	B	B	B	B	B	A	0	0	0	0	A	B
1	137028	2008-12-09	1	2014-12-08	6	1	1	1	2	2	0	0	0	0	0	0	0	0	0	0	0	0	0	0	0	0	0	0	0	0	A	A	A	A	0	A	A	A	A	A	B	A	A	0	0	0	0	A	B
1	137029	2008-11-18	1	2014-12-08	6	1	2	2	2	2	0	0	0	0	0	0	0	0	0	0	0	0	0	0	0	0	0	0	0	0	A	A	A	A	A	A	A	A	A	A	A	B	A	0	0	0	0	A	A
1	137030	2008-04-07	2	2014-12-08	6	1	2	2	2	2	0	0	0	0	0	0	0	0	0	0	0	0	0	0	0	0	0	0	0	0	A	A	A	A	A	A	A	A	B	B	B	B	A	7	0	0	7	A	B
1	137031	2008-05-17	1	2014-12-08	6	1	2	2	1	2	0	0	0	0	0	0	0	0	0	0	0	0	0	0	0	0	0	0	0	0	A	B	A	A	A	A	A	A	B	A	B	B	A	0	0	0	0	A	B
1	137032	2008-04-05	2	2014-12-08	6	1	4	4	4	4	7	7	7	7	7	7	7	7	7	7	7	7	7	7	7	7	7	7	7	7	A	A	A	A	A	A	A	A	A	A	B	A	A	A	7	0	7	A	A
1	137034	2008-02-25	1	2014-12-08	6	2	4	4	4	4	7	7	7	7	7	7	7	7	7	7	7	7	7	7	7	7	7	7	7	7	B	B	A	A	A	A	A	A	B	B	A	A	A	A	A	A	A	A	B
1	137035	2008-06-23	1	2014-12-08	6	2	0	0	0	0	0	0	0	0	0	0	0	0	0	0	0	0	0	0	0	0	0	0	0	0	B	A	A	A	0	0	B	A	A	A	E	B	A	A	A	A	A	A	A
1	137036	2008-06-15	2	2014-12-08	6	2	4	3	2	2	7	7	7	7	7	0	7	7	7	7	0	0	0	0	0	0	0	0	0	0	B	A	A	A	A	A	A	A	A	B	B	B	A	A	A	A	A	A	B
1	137037	2008-05-26	2	2014-12-08	6	2	4	4	1	4	7	7	7	7	7	7	7	7	7	7	0	0	0	0	0	7	7	7	7	7	B	A	B	B	B	B	B	A	B	B	E	B	A	A	A	A	A	A	B
1	137038	2008-05-20	1	2014-12-08	6	2	0	0	0	0	0	0	0	0	0	0	0	0	0	0	0	0	0	0	0	0	0	0	0	0	A	A	A	7	0	0	7	A	B	B	B	E	A	0	0	0	0	A	B
1	137039	2008-03-23	2	2014-12-08	6	2	0	3	0	0	0	0	0	0	0	0	7	7	7	7	0	0	0	0	0	1	0	0	0	0	A	E	A	A	7	0	A	A	E	A	B	A	A	0	0	0	0	A	B
1	137040	2008-11-12	1	2014-12-08	6	2	0	0	0	0	0	0	0	0	0	0	0	0	0	0	0	0	0	0	0	0	0	0	0	0	B	A	A	A	0	7	A	A	A	B	B	B	A	0	0	0	0	A	B
1	137041	2008-09-23	2	2014-12-08	6	2	0	0	0	0	0	0	0	0	0	0	0	0	0	0	0	0	0	0	0	0	0	0	0	0	A	A	A	A	0	0	A	A	A	A	A	A	A	0	0	0	0	A	A
1	137042	2008-08-08	1	2014-12-08	6	2	0	0	0	0	0	0	0	0	0	0	0	0	0	0	0	0	0	0	0	0	0	0	0	0	A	A	A	A	A	A	A	A	B	B	A	B	A	0	0	0	A	A	B
1	137043	2008-03-28	2	2014-12-08	6	2	0	0	0	0	0	0	0	0	0	0	0	0	0	0	1	0	0	0	0	1	0	0	0	0	B	B	B	A	A	A	A	B	B	B	E	B	A	A	0	0	A	A	B
1	137044	2008-09-30	2	2014-12-08	6	2	3	2	1	0	0	7	7	7	7	0	0	0	0	0	0	0	0	0	0	0	0	0	0	0	B	A	A	A	A	B	B	B	B	B	B	B	A	A	0	0	A	A	B
1	137045	2008-11-02	2	2014-12-08	6	2	0	0	0	0	0	0	0	0	0	0	0	0	0	0	0	0	0	0	0	0	0	0	0	0	B	B	A	A	7	7	A	A	A	B	B	B	A	0	0	0	0	A	E
1	137046	2008-11-07	1	2014-12-08	6	2	0	0	0	0	0	0	0	0	0	0	0	0	0	0	0	0	0	0	0	0	0	0	0	0	B	E	A	A	0	0	A	A	E	A	B	A	A	0	0	0	0	A	A
1	137047	2008-11-18	2	2014-12-08	6	2	0	0	0	0	0	0	0	0	0	0	0	0	0	0	0	0	0	0	0	0	0	0	0	0	E	A	A	B	0	0	7	A	A	E	B	B	B	0	0	0	0	A	B
1	137048	2008-10-01	2	2014-12-08	6	2	0	0	0	0	0	0	0	0	0	0	0	0	0	0	0	0	0	0	0	0	0	0	0	0	A	A	A	A	A	A	A	A	B	B	B	B	A	A	0	0	A	A	B
1	137050	2008-06-11	1	2014-12-08	6	2	4	4	3	2	7	7	7	7	7	7	7	7	7	7	0	7	7	7	7	0	0	0	0	0	A	B	A	A	A	A	A	A	A	A	A	A	A	A	A	A	A	A	A
1	137052	2008-08-08	1	2014-12-08	6	2	4	4	3	3	7	7	7	7	7	7	7	7	7	7	0	7	7	7	7	0	7	7	7	7	A	A	A	A	A	A	A	A	A	A	E	B	A	A	7	0	A	A	B
1	137054	2008-06-09	1	2014-12-08	6	2	4	4	4	4	7	7	7	7	7	7	7	7	7	7	7	7	7	7	7	7	7	7	7	7	B	B	A	A	A	A	A	A	B	B	A	B	A	A	A	A	A	A	A
1	137055	2008-09-02	1	2014-12-08	6	2	4	3	2	0	7	7	7	7	7	0	7	7	7	7	0	0	0	0	0	0	0	0	0	0	B	B	A	A	A	0	A	A	E	B	B	B	A	A	0	0	A	A	E
1	137056	2008-07-08	2	2014-12-08	6	2	4	4	1	1	7	7	7	7	7	7	7	7	7	7	0	0	0	0	0	0	0	0	0	0	A	A	A	A	A	A	A	A	A	A	A	A	A	A	A	A	A	A	A
1	137057	2007-12-19	1	2014-12-08	6	2	0	0	0	0	0	0	0	0	0	0	0	0	0	0	0	0	0	0	0	0	0	0	0	0	B	B	A	A	0	0	A	B	B	B	B	A	A	0	0	0	0	A	A
1	137058	2007-12-22	1	2014-12-08	6	2	0	0	0	0	0	0	0	0	0	0	0	0	0	0	0	0	0	0	0	0	0	0	0	0	B	B	A	A	0	0	A	A	D	B	B	A	A	0	0	0	0	A	A
1	137059	2008-02-05	2	2014-12-08	6	2	0	0	0	0	0	0	0	0	0	0	0	0	0	0	0	0	0	0	0	0	0	0	0	0	B	A	A	0	0	0	7	A	B	B	B	B	B	0	0	0	0	B	B
1	137061	2008-04-11	1	2014-12-08	6	2	0	0	0	0	0	0	0	0	0	0	0	0	0	0	0	0	0	0	0	0	0	0	0	0	B	A	A	A	0	0	A	A	B	B	B	B	A	0	0	0	0	A	B
1	137062	2008-05-05	1	2014-12-08	6	2	4	4	0	0	7	7	7	7	7	7	7	7	7	7	0	0	0	0	0	0	0	0	0	0	A	A	A	A	A	A	A	A	A	A	A	B	A	A	0	0	A	A	A
1	137064	2007-12-28	2	2014-12-08	6	2	0	0	0	0	0	0	0	0	0	0	0	0	0	0	0	0	0	0	0	1	0	0	0	0	A	A	A	A	0	0	A	A	B	A	B	B	A	7	0	0	A	A	B
1	137065	2008-05-05	2	2014-12-08	6	2	4	4	4	4	7	7	7	7	7	7	7	7	7	7	7	7	7	7	7	7	7	7	7	7	B	A	A	A	A	A	A	A	A	A	B	B	A	A	A	A	A	A	A
1	137067	2008-02-02	1	2014-12-08	6	2	1	2	1	1	0	0	0	0	0	0	0	0	0	0	0	0	0	0	0	0	0	0	0	0	A	B	A	A	A	A	A	A	B	B	A	B	A	A	0	0	A	A	B
1	137068	2008-04-29	2	2014-12-08	6	2	0	0	0	0	0	0	0	0	0	0	0	0	0	0	1	0	0	0	0	1	0	0	0	0	B	B	A	A	A	A	A	A	B	B	B	A	A	A	0	0	A	A	B
1	137069	2008-08-25	2	2014-12-08	6	2	4	4	4	4	7	7	7	7	7	7	7	7	7	7	7	7	7	7	7	7	7	7	7	7	B	A	A	A	A	A	A	A	B	B	A	B	A	A	0	0	A	A	A
1	137070	2008-12-05	2	2014-12-08	6	1	0	0	0	0	0	0	0	0	0	0	0	0	0	0	0	0	0	0	0	0	0	0	0	0	B	A	A	A	A	0	A	A	A	B	A	B	A	A	0	0	A	A	A
1	137071	2008-04-14	2	2014-12-08	6	2	0	0	0	0	0	0	0	0	0	0	0	0	0	0	0	0	0	0	0	0	0	0	0	0	B	A	A	A	0	0	A	A	B	B	A	B	A	A	0	0	A	A	B
1	138001	2008-02-04	1	2014-12-08	6	1	0	0	0	0	1	0	0	0	0	0	0	0	0	0	0	0	0	0	0	0	0	0	0	0	A	B	A	0	A	0	7	A	B	B	B	A	A	0	0	0	0	A	A
1	138002	2008-09-02	2	2014-12-08	6	1	0	0	0	0	0	0	0	0	0	0	0	0	0	0	0	0	0	0	0	0	0	0	0	0	B	A	A	A	B	B	A	A	A	B	B	B	A	A	0	A	A	A	A
1	138003	2008-01-21	2	2014-12-08	6	1	1	1	0	0	0	0	0	0	0	0	0	0	0	0	0	0	0	0	0	0	0	0	0	0	E	E	B	0	0	0	B	B	E	B	E	B	B	7	0	0	7	B	E
1	138005	2008-04-12	1	2014-12-08	6	1	4	4	2	2	7	7	7	7	7	7	7	7	7	7	0	0	0	0	0	0	0	0	0	0	A	B	A	B	B	B	B	B	A	A	E	E	B	A	0	A	A	A	B
1	138008	2008-04-29	2	2014-12-08	6	1	4	1	0	3	7	7	7	7	7	0	0	0	0	0	0	0	0	0	0	0	7	7	7	7	B	A	A	A	0	0	7	A	A	B	E	B	A	0	0	0	0	A	B
1	138009	2007-12-14	2	2014-12-08	6	1	3	4	0	0	0	7	7	7	7	7	7	7	7	7	1	0	0	0	0	1	0	0	0	0	A	A	A	A	0	0	A	A	A	A	B	B	A	0	0	0	0	A	B
1	138010	2008-08-08	1	2014-12-08	6	1	3	2	0	0	0	7	7	7	7	0	0	0	0	0	0	0	0	0	0	0	0	0	0	0	B	B	A	A	A	B	B	A	A	B	E	B	A	A	0	0	A	A	E
1	138011	2008-04-18	1	2014-12-08	6	2	4	4	4	3	7	7	7	7	7	7	7	7	7	7	7	7	7	7	7	0	7	7	7	7	B	A	A	A	0	0	A	A	B	B	B	A	A	0	0	0	0	A	B
1	138012	2008-01-15	2	2014-12-08	6	2	0	0	0	0	1	0	0	0	0	0	0	0	0	0	0	0	0	0	0	1	0	0	0	0	B	A	A	A	0	0	A	A	A	B	B	A	A	7	0	0	7	A	B
1	138014	2008-03-31	2	2014-12-08	6	2	1	1	0	0	0	0	0	0	0	0	0	0	0	0	0	0	0	0	0	0	0	0	0	0	A	A	A	A	A	A	A	A	A	A	B	B	A	A	0	0	A	A	A
1	138016	2008-04-02	2	2014-12-08	6	2	0	0	0	0	0	0	0	0	0	0	0	0	0	0	0	0	0	0	0	0	0	0	0	0	B	B	A	0	0	0	0	A	B	B	B	E	A	0	0	0	0	E	E
1	139002	2008-11-10	1	2014-12-08	6	1	4	4	2	3	7	7	7	7	7	7	7	7	7	7	0	0	0	0	0	0	7	7	7	7	A	A	A	A	A	7	A	A	A	A	B	B	A	A	0	0	A	A	B
1	139003	2008-01-24	2	2014-12-08	6	1	4	4	0	0	7	7	7	7	7	7	7	7	7	7	0	0	0	0	0	0	0	0	0	0	B	A	A	A	B	B	A	B	B	B	E	B	A	A	0	0	A	B	B
1	139004	2008-03-07	2	2014-12-08	6	1	0	0	0	0	0	0	0	0	0	0	0	0	0	0	1	0	0	0	0	1	0	0	0	0	B	B	B	7	0	0	B	B	B	B	E	E	A	0	0	0	0	A	E
1	139005	2008-08-25	2	2014-12-08	6	1	4	4	4	4	7	7	7	7	7	7	7	7	7	7	7	7	7	7	7	7	7	7	7	7	A	A	A	A	A	A	A	A	A	A	B	A	A	A	0	0	A	A	A
1	139006	2008-07-08	1	2014-12-08	6	1	4	4	4	4	7	7	7	7	7	7	7	7	7	7	7	7	7	7	7	7	7	7	7	7	A	B	A	A	A	A	A	A	E	A	A	A	A	A	A	A	A	A	A
1	139007	2008-02-28	2	2014-12-08	6	2	0	0	0	0	0	0	0	0	0	0	0	0	0	0	1	0	0	0	0	0	0	0	0	0	B	B	B	B	0	0	B	B	B	B	B	B	B	B	0	0	B	B	B
1	139008	2008-06-01	2	2014-12-08	6	2	0	0	2	2	0	0	0	0	0	0	0	0	0	0	0	0	0	0	0	0	0	0	0	0	B	A	B	B	A	A	A	A	A	A	B	B	B	0	0	0	0	B	B
1	139010	2008-08-17	2	2014-12-08	6	2	4	4	2	2	7	7	7	7	7	7	7	7	7	7	0	0	0	0	0	0	0	0	0	0	B	B	B	B	B	B	B	B	B	B	B	E	B	A	0	0	A	B	B
2	210114	2008-01-13	2	2014-11-17	6	3	4	4	0	0	7	7	7	7	7	7	7	7	7	7	0	0	0	0	0	0	0	0	0	0	B	A	A	A	7	0	A	A	B	B	B	A	A	A	0	0	7	A	B
2	210115	2008-01-21	2	2014-11-17	6	4	2	4	0	0	0	0	0	0	0	7	7	7	7	7	0	0	0	0	0	0	0	0	0	0	A	B	B	B	0	0	A	A	B	A	B	B	A	0	0	0	0	A	B
2	210116	2008-01-26	2	2014-11-17	6	3	0	0	0	0	0	0	0	0	0	0	0	0	0	0	0	0	0	0	0	1	0	0	0	0	B	B	A	B	B	B	A	A	B	B	B	B	A	A	0	0	A	A	B
2	210117	2008-02-01	2	2014-11-17	6	3	4	4	4	4	7	7	7	7	7	7	7	7	7	7	7	7	7	7	7	7	7	7	7	7	A	A	A	A	A	A	A	A	A	A	A	A	A	A	A	A	A	A	A
2	210118	2008-02-03	2	2014-11-17	6	3	0	0	0	0	0	0	0	0	0	0	0	0	0	0	0	0	0	0	0	0	0	0	0	0	A	A	A	A	7	A	A	A	B	B	A	A	A	A	0	0	A	A	A
2	210119	2008-03-03	2	2014-11-17	6	4	0	0	0	0	0	0	0	0	0	0	0	0	0	0	0	0	0	0	0	1	0	0	0	0	D	D	A	A	7	7	B	A	D	D	B	B	A	7	0	0	7	A	B
2	210120	2008-03-13	2	2014-11-17	6	4	4	4	2	2	7	7	7	7	7	7	7	7	7	7	0	0	0	0	0	0	0	0	0	0	A	A	A	A	B	B	B	A	A	A	B	A	A	A	A	A	A	A	A
2	210121	2008-03-15	2	2014-11-17	6	4	4	4	4	4	7	7	7	7	7	7	7	7	7	7	7	7	7	7	7	7	7	7	7	7	A	A	A	B	0	7	B	A	B	A	B	A	A	0	0	0	7	A	A
2	210122	2008-03-29	2	2014-11-17	6	3	4	4	4	4	7	7	7	7	7	7	7	7	7	7	7	7	7	7	7	7	7	7	7	7	B	A	A	A	B	B	A	A	A	B	A	A	A	A	A	A	A	A	A
2	210123	2008-04-08	2	2014-11-17	6	4	0	0	0	0	0	0	0	0	0	0	0	0	0	0	0	0	0	0	0	0	0	0	0	0	A	A	A	B	B	B	B	B	A	A	B	B	B	A	0	0	A	B	B
2	210124	2008-04-16	2	2014-11-17	6	4	4	4	3	0	7	7	7	7	7	7	7	7	7	7	0	7	7	7	7	0	0	0	0	0	A	A	A	A	B	B	A	A	A	A	A	A	A	A	A	A	A	A	A
2	210125	2008-04-28	2	2014-11-17	6	4	0	0	0	4	0	0	0	0	0	0	0	0	0	0	0	0	0	0	0	7	7	7	7	7	A	B	A	A	B	B	A	A	A	A	A	B	A	7	0	0	A	A	A
2	210126	2008-05-09	2	2014-11-17	6	4	0	0	0	0	0	0	0	0	0	0	0	0	0	0	0	0	0	0	0	0	0	0	0	0	B	B	B	B	0	7	B	A	B	B	B	B	A	A	0	0	7	B	B
2	210127	2008-05-13	2	2014-11-17	6	3	0	0	0	0	0	0	0	0	0	0	0	0	0	0	0	0	0	0	0	1	0	0	0	0	B	A	A	A	B	B	A	A	A	B	D	C	A	A	0	0	A	A	D
2	210128	2008-06-14	2	2014-11-17	6	4	0	0	0	0	0	0	0	0	0	0	0	0	0	0	0	0	0	0	0	0	0	0	0	0	B	B	A	A	B	A	A	A	A	A	B	B	A	A	0	0	A	A	B
2	210129	2008-06-30	2	2014-11-17	6	4	2	3	3	3	0	0	0	0	0	0	7	7	7	7	0	7	7	7	7	0	7	7	7	7	B	B	A	A	B	B	B	A	B	B	B	B	A	A	0	0	A	B	B
2	210130	2008-06-30	2	2014-11-17	6	4	0	0	0	0	0	0	0	0	0	0	0	0	0	0	1	0	0	0	0	3	0	0	0	0	B	B	B	B	0	0	B	A	B	B	B	B	A	0	0	0	0	A	B
2	210131	2008-08-20	2	2014-11-17	6	3	0	0	0	0	0	0	0	0	0	0	0	0	0	0	0	0	0	0	0	0	0	0	0	0	A	A	A	A	7	0	A	A	A	A	A	A	A	A	0	0	A	A	A
2	210154	2007-11-21	1	2014-11-17	6	3	0	0	0	0	0	0	0	0	0	0	0	0	0	0	0	0	0	0	0	0	0	0	0	0	B	A	A	A	B	B	B	A	A	B	B	A	A	A	0	0	B	A	B
2	210155	2007-11-23	1	2014-11-17	6	3	4	4	0	0	7	7	7	7	7	7	7	7	7	7	0	0	0	0	0	0	0	0	0	0	A	A	A	A	A	A	A	A	A	A	A	A	A	A	A	A	A	A	A
2	210156	2007-12-11	1	2014-11-17	6	4	0	0	0	0	1	0	0	0	0	0	0	0	0	0	0	0	0	0	0	0	0	0	0	0	B	B	B	B	7	0	7	B	B	B	B	B	A	0	0	B	B	B	B
2	210158	2008-01-17	1	2014-11-17	6	3	4	0	0	2	7	7	7	7	7	0	0	0	0	0	0	0	0	0	0	0	0	0	0	0	A	A	A	A	A	B	A	A	B	B	A	A	A	A	0	0	A	A	A
2	210159	2008-02-07	1	2014-11-17	6	3	0	0	0	0	0	0	0	0	0	0	0	0	0	0	0	0	0	0	0	0	0	0	0	0	A	A	A	A	A	A	A	A	A	A	A	A	A	A	A	A	A	A	B
2	210160	2008-02-13	1	2014-11-17	6	4	0	0	2	2	0	0	0	0	0	0	0	0	0	0	0	0	0	0	0	0	0	0	0	0	B	B	B	B	B	B	A	B	B	B	D	B	B	A	0	0	A	A	B
2	210161	2008-02-14	1	2014-11-17	6	4	0	0	0	0	0	0	0	0	0	0	0	0	0	0	0	0	0	0	0	0	0	0	0	0	B	B	B	A	B	B	B	A	B	B	B	B	A	A	0	0	A	A	B
2	210162	2008-03-11	1	2014-11-17	6	4	4	4	4	3	7	7	7	7	7	7	7	7	7	7	7	7	7	7	7	0	7	7	7	7	A	A	A	A	B	B	A	A	A	A	B	B	A	A	0	0	A	A	B
2	210163	2008-03-16	1	2014-11-17	6	3	0	0	0	0	0	0	0	0	0	0	0	0	0	0	0	0	0	1	0	0	0	0	0	0	B	B	A	A	A	A	A	A	B	B	B	B	A	A	0	0	A	B	B
2	210164	2008-03-28	1	2014-11-17	6	3	4	4	4	4	7	7	7	7	7	7	7	7	7	7	7	7	7	7	7	7	7	7	7	7	B	B	B	B	A	B	A	A	A	B	B	B	B	B	7	7	A	B	B
2	210165	2008-04-02	1	2014-11-17	6	3	4	4	4	4	7	7	7	7	7	7	7	7	7	7	7	7	7	7	7	7	7	7	7	7	A	A	A	A	A	A	A	A	A	A	A	B	A	A	A	A	A	A	A
2	210166	2008-04-15	1	2014-11-17	6	3	4	4	2	2	7	7	7	7	7	7	7	7	7	7	0	0	0	0	0	0	0	0	0	0	A	B	B	B	B	B	B	A	B	A	B	B	B	A	A	B	B	B	B
2	210167	2008-04-29	1	2014-11-17	6	3	4	4	4	4	7	7	7	7	7	7	7	7	7	7	7	7	7	7	7	7	7	7	7	7	A	A	A	A	A	A	A	A	A	A	B	B	B	A	0	0	A	A	B
2	210168	2008-05-07	1	2014-11-17	6	3	0	0	0	0	0	0	0	0	0	0	0	0	0	0	0	0	0	0	0	0	0	0	0	0	A	A	A	A	A	A	A	A	A	A	A	A	A	A	0	0	7	A	A
2	210169	2008-05-30	1	2014-11-17	6	3	4	4	4	4	7	7	7	7	7	7	7	7	7	7	7	7	7	7	7	7	7	7	7	7	A	A	A	A	A	B	A	A	B	B	B	B	A	A	A	A	A	A	B
2	210170	2008-07-15	1	2014-11-17	6	3	0	0	0	0	0	0	0	0	0	0	0	0	0	0	0	0	0	0	0	0	0	0	0	0	B	A	A	A	B	B	A	A	A	B	B	B	A	A	A	A	A	B	B
2	210171	2008-07-29	1	2014-11-17	6	3	4	4	4	4	7	7	7	7	7	7	7	7	7	7	7	7	7	7	7	7	7	7	7	7	B	B	B	B	7	7	B	B	B	B	B	B	B	B	B	A	A	A	B
2	210172	2008-09-06	1	2014-11-17	6	3	4	4	4	4	7	7	7	7	7	7	7	7	7	7	7	7	7	7	7	7	7	7	7	7	B	B	B	B	B	B	B	B	B	B	B	B	B	B	7	A	A	A	B
2	210173	2008-09-06	1	2014-11-17	6	4	0	0	0	0	0	0	0	0	0	0	0	0	0	0	1	0	0	0	0	1	0	0	0	0	B	B	B	B	0	B	B	B	B	B	B	B	B	7	0	0	B	B	B
2	210214	2007-11-24	2	2014-11-19	6	3	0	0	2	2	0	0	0	0	0	0	0	0	0	0	0	0	0	0	0	0	0	0	0	0	A	A	A	7	0	0	7	A	A	A	A	A	A	0	0	0	0	A	A
2	210215	2007-11-28	2	2014-11-19	6	3	4	4	4	2	7	7	7	7	7	7	7	7	7	7	7	7	7	7	7	0	0	0	0	0	A	A	A	B	B	B	B	A	A	A	A	A	A	A	0	0	A	A	A
2	210216	2007-12-03	2	2014-11-19	6	3	4	4	3	4	7	7	7	7	7	7	7	7	7	7	0	7	7	7	7	7	7	7	7	7	B	A	A	A	A	B	B	A	A	A	B	A	A	A	A	A	A	A	A
2	210217	2007-12-19	2	2014-11-19	6	3	0	0	2	2	0	0	0	0	0	0	0	0	0	0	0	0	0	0	0	0	0	0	0	0	A	A	A	B	B	B	A	A	B	B	B	B	A	A	B	B	A	A	A
2	210218	2008-01-23	2	2014-11-19	6	4	4	4	4	4	7	7	7	7	7	7	7	7	7	7	7	7	7	7	7	7	7	7	7	7	A	A	A	A	A	A	A	A	A	A	A	A	A	A	0	0	A	A	A
2	210219	2008-01-30	2	2014-11-19	6	4	4	0	0	0	7	7	7	7	7	0	0	0	0	0	0	0	0	0	0	0	0	0	0	0	A	B	A	A	B	B	A	A	B	B	B	B	A	A	A	0	A	A	B
2	210220	2008-02-12	2	2014-11-19	6	3	4	4	0	0	7	7	7	7	7	7	7	7	7	7	0	0	0	0	0	0	0	0	0	0	A	A	A	A	B	B	A	A	A	A	B	A	B	A	A	A	A	A	B
2	210221	2008-03-03	2	2014-11-19	6	4	4	4	3	4	7	7	7	7	7	7	7	7	7	7	0	7	7	7	7	7	7	7	7	7	A	A	A	A	B	B	A	A	A	B	A	A	A	A	0	0	A	A	A
2	210222	2008-03-30	2	2014-11-19	6	3	4	4	2	2	7	7	7	7	7	7	7	7	7	7	0	0	0	0	0	0	0	0	0	0	B	A	B	A	B	B	B	B	B	B	A	A	A	A	A	A	A	A	B
2	210223	2008-04-24	2	2014-11-19	6	4	4	4	4	4	7	7	7	7	7	7	7	7	7	7	7	7	7	7	7	7	7	7	7	7	B	A	A	B	B	B	B	A	A	A	A	A	A	A	A	A	A	A	A
2	210224	2008-04-28	2	2014-11-19	6	4	4	4	4	0	7	7	7	7	7	7	7	7	7	7	7	7	7	7	7	0	0	0	0	0	A	A	A	0	0	0	0	A	A	A	A	A	X	A	0	0	A	X	A
2	210225	2008-05-29	2	2014-11-19	6	4	4	4	4	2	7	7	7	7	7	7	7	7	7	7	7	7	7	7	7	0	0	0	0	0	A	A	A	B	B	B	A	A	B	A	B	B	A	A	A	A	A	A	B
2	210226	2008-06-05	2	2014-11-19	6	4	2	0	4	0	0	0	0	0	0	0	0	0	0	0	7	7	7	7	7	0	0	0	0	0	B	A	A	B	B	B	A	A	B	B	B	B	A	A	0	0	A	A	B
2	210227	2008-07-01	2	2014-11-19	6	4	0	0	0	0	0	0	0	0	0	0	0	0	0	0	0	0	0	0	0	0	0	0	0	0	A	A	A	A	B	B	A	A	A	A	B	B	A	A	A	A	A	A	B
2	210228	2008-07-01	2	2014-11-19	6	3	0	0	0	0	0	0	0	0	0	0	0	0	0	0	0	0	0	0	0	0	0	0	0	0	A	A	A	A	B	B	A	A	A	A	A	A	A	A	A	A	A	A	A
2	210229	2008-07-15	2	2014-11-19	6	3	4	4	2	2	7	7	7	7	7	7	7	7	7	7	0	0	0	0	0	0	0	0	0	0	B	B	A	B	7	7	B	A	B	A	B	B	B	B	0	0	B	B	B
2	210230	2008-07-21	2	2014-11-19	6	4	4	4	0	2	7	7	7	7	7	7	7	7	7	7	0	0	0	0	0	0	0	0	0	0	B	B	A	A	A	A	A	A	B	B	B	B	A	A	A	A	A	A	B
2	210231	2008-11-07	2	2014-11-19	6	3	4	4	4	3	7	7	7	7	7	7	7	7	7	7	7	7	7	7	7	0	7	7	7	7	B	B	B	B	B	B	B	B	B	B	B	B	A	A	0	A	X	B	B
2	210257	2007-12-10	1	2014-11-19	6	3	4	3	3	2	7	7	7	7	7	0	7	7	7	7	0	7	7	7	7	0	0	0	0	0	A	A	A	A	B	0	A	A	A	B	A	A	A	7	0	0	7	A	B
2	210258	2007-12-10	1	2014-11-19	6	4	0	4	2	2	0	0	0	0	0	7	7	7	7	7	0	0	0	0	0	0	0	0	0	0	A	A	A	A	7	7	A	B	A	A	B	A	A	A	0	0	A	A	A
2	210259	2007-12-26	1	2014-11-19	6	3	4	4	2	4	7	7	7	7	7	7	7	7	7	7	0	0	0	0	0	7	7	7	7	7	B	B	A	B	B	B	B	A	B	B	B	B	B	A	A	A	A	A	B
2	210260	2007-12-31	1	2014-11-19	6	3	4	4	4	4	7	7	7	7	7	7	7	7	7	7	7	7	7	7	7	7	7	7	7	7	B	B	B	B	B	B	B	B	B	B	B	B	B	A	0	0	A	A	B
2	210261	2008-01-15	1	2014-11-19	6	4	0	0	4	4	0	0	0	0	0	0	0	0	0	0	7	7	7	7	7	7	7	7	7	7	B	B	A	B	B	B	B	B	B	B	D	B	A	A	0	0	A	B	D
2	210262	2008-01-16	1	2014-11-19	6	3	4	4	0	0	7	7	7	7	7	7	7	7	7	7	1	0	0	0	0	2	0	0	0	0	B	B	B	B	B	B	B	B	B	B	E	B	B	B	0	0	A	B	B
2	210263	2008-01-18	1	2014-11-19	6	3	4	4	4	4	7	7	7	7	7	7	7	7	7	7	7	7	7	7	7	7	7	7	7	7	A	A	A	A	A	A	A	A	A	A	A	A	A	A	0	0	A	A	A
2	210265	2008-02-16	1	2014-11-19	6	3	4	4	4	2	7	7	7	7	7	7	7	7	7	7	7	7	7	7	7	0	0	0	0	0	A	A	A	A	A	A	A	A	A	A	A	A	A	A	0	0	A	A	B
2	210266	2008-03-01	1	2014-11-19	6	4	0	0	0	0	0	0	0	0	0	0	0	0	0	0	0	0	0	0	0	0	0	0	0	0	B	A	A	7	0	0	A	A	B	B	A	A	A	0	0	0	0	A	A
2	210267	2008-03-05	1	2014-11-19	6	3	4	4	4	4	7	7	7	7	7	7	7	7	7	7	7	7	7	7	7	7	7	7	7	7	A	A	A	A	B	B	A	A	A	A	B	A	A	A	A	A	A	A	A
2	210268	2008-03-07	1	2014-11-19	6	4	4	4	2	4	7	7	7	7	7	7	7	7	7	7	0	0	0	0	0	7	7	7	7	7	A	A	A	A	A	A	A	A	A	A	A	A	A	A	0	0	A	A	A
2	210269	2008-03-13	1	2014-11-19	6	3	4	4	4	4	7	7	7	7	7	7	7	7	7	7	7	7	7	7	7	7	7	7	7	7	A	A	A	A	B	B	A	A	A	B	A	A	A	A	A	A	A	A	B
2	210270	2008-03-16	1	2014-11-19	6	3	0	0	0	0	0	0	0	0	0	0	0	0	0	0	0	0	0	0	0	0	0	0	0	0	B	B	A	A	B	B	A	A	B	A	B	B	A	A	A	0	A	A	B
2	210271	2008-03-22	1	2014-11-19	6	4	4	4	4	4	7	7	7	7	7	7	7	7	7	7	7	7	7	7	7	7	7	7	7	7	A	A	A	B	7	B	B	B	B	B	B	B	B	B	B	A	A	A	A
2	210272	2008-04-01	1	2014-11-19	6	4	2	4	4	2	0	0	0	0	0	7	7	7	7	7	7	7	7	7	7	0	0	0	0	0	B	A	A	B	B	B	B	A	A	A	B	B	B	A	0	0	A	B	B
2	210273	2008-04-05	1	2014-11-19	6	3	0	0	0	0	0	0	0	0	0	0	0	0	0	0	0	0	0	0	0	0	0	0	0	0	B	A	A	7	0	0	7	A	B	B	B	A	A	0	0	0	0	A	B
2	210274	2008-04-28	1	2014-11-19	6	4	4	4	2	4	7	7	7	7	7	7	7	7	7	7	0	0	0	0	0	7	7	7	7	7	A	B	A	A	B	B	A	A	B	B	B	A	A	A	0	0	A	A	A
2	210275	2008-05-18	1	2014-11-19	6	4	0	0	0	0	0	0	0	0	0	0	0	0	0	0	0	0	0	0	0	0	0	0	0	0	A	A	A	A	0	B	A	A	A	A	A	A	A	A	0	0	A	A	A
2	210276	2008-05-21	1	2014-11-19	6	3	2	2	0	0	0	0	0	0	0	0	0	0	0	0	0	0	0	0	0	0	0	0	0	0	A	A	A	A	7	7	A	A	A	A	A	A	A	A	0	0	7	A	A
2	210277	2008-06-06	1	2014-11-19	6	4	4	4	0	0	7	7	7	7	7	7	7	7	7	7	0	0	0	0	0	0	0	0	0	0	A	B	A	A	A	A	A	A	A	B	B	A	A	A	0	A	A	X	A
2	210278	2008-06-15	1	2014-11-19	6	4	4	4	4	4	7	7	7	7	7	7	7	7	7	7	7	7	7	7	7	7	7	7	7	7	B	B	B	B	B	B	B	B	B	A	B	B	B	B	B	B	A	B	B
2	210279	2008-07-23	1	2014-11-19	6	4	4	4	3	2	7	7	7	7	7	7	7	7	7	7	0	7	7	7	7	0	0	0	0	0	B	B	B	B	7	7	B	B	B	B	B	B	B	A	0	0	7	A	B
2	210280	2008-10-29	1	2014-11-19	6	4	4	4	2	2	7	7	7	7	7	7	7	7	7	7	0	0	0	0	0	0	0	0	0	0	B	A	A	B	B	B	A	A	A	A	B	A	A	A	A	A	A	A	B
2	210312	2007-11-21	2	2014-11-17	6	4	0	0	0	0	0	0	0	0	0	0	0	0	0	0	0	0	0	0	0	0	0	0	0	0	A	A	A	A	B	B	A	A	B	A	A	A	A	A	A	A	A	A	A
2	210313	2007-12-02	2	2014-11-17	6	4	0	0	2	0	0	0	0	0	0	0	0	0	0	0	0	0	0	0	0	0	0	0	0	0	B	A	A	7	0	0	7	A	A	A	B	B	A	0	0	0	0	A	B
2	210314	2007-12-04	2	2014-11-17	6	4	4	4	0	0	7	7	7	7	7	7	7	7	7	7	0	0	0	0	0	0	0	0	0	0	A	A	B	B	0	B	B	B	B	B	B	B	B	A	0	0	A	A	B
2	210315	2007-12-10	2	2014-11-17	6	4	0	0	0	0	0	0	0	0	0	0	0	0	0	0	0	0	0	0	0	0	0	0	0	0	B	A	B	B	0	0	B	A	B	A	B	B	B	0	0	0	0	B	B
2	210316	2007-12-29	2	2014-11-17	6	4	3	3	2	2	0	7	7	7	7	0	7	7	7	7	0	0	0	0	0	0	0	0	0	0	B	A	A	A	B	B	A	A	A	B	B	B	A	A	0	0	A	A	B
2	210317	2008-01-03	2	2014-11-17	6	3	0	0	0	0	0	0	0	0	0	0	0	0	0	0	0	0	0	0	0	0	0	0	0	0	B	D	A	B	B	A	A	A	A	A	B	B	A	A	A	A	A	A	A
2	210318	2008-01-08	2	2014-11-17	6	4	4	4	4	4	7	7	7	7	7	7	7	7	7	7	7	7	7	7	7	7	7	7	7	7	A	A	A	A	A	A	A	A	A	A	A	A	A	A	0	0	A	A	A
2	210319	2008-01-14	2	2014-11-17	6	4	4	4	4	4	7	7	7	7	7	7	7	7	7	7	7	7	7	7	7	7	7	7	7	7	A	A	B	A	B	B	A	A	A	A	B	B	B	A	A	A	A	B	A
2	210320	2008-01-27	2	2014-11-17	6	4	4	4	4	4	7	7	7	7	7	7	7	7	7	7	7	7	7	7	7	7	7	7	7	7	A	A	A	B	B	B	B	A	B	B	B	B	A	A	A	A	A	A	B
2	210321	2008-02-08	2	2014-11-17	6	4	3	4	2	2	0	7	7	7	7	7	7	7	7	7	0	0	0	0	0	0	0	0	0	0	A	B	A	B	0	B	A	A	A	A	B	B	A	A	0	0	A	A	B
2	210322	2008-03-16	2	2014-11-17	6	4	0	0	0	0	0	0	0	0	0	0	0	0	0	0	0	0	0	0	0	0	0	0	0	0	B	A	A	7	0	0	0	B	B	A	B	B	B	0	0	0	0	B	B
2	210323	2008-04-13	2	2014-11-17	6	3	4	4	2	2	7	7	7	7	7	7	7	7	7	7	0	0	0	0	0	0	0	0	0	0	B	A	A	B	7	7	B	A	A	B	B	B	B	0	0	0	0	A	B
2	210324	2008-04-13	2	2014-11-17	6	3	4	4	4	4	7	7	7	7	7	7	7	7	7	7	7	7	7	7	7	7	7	7	7	7	B	B	B	B	B	7	B	B	B	B	B	B	B	A	0	0	X	A	B
2	210325	2008-05-03	2	2014-11-17	6	4	0	0	0	0	0	0	0	0	0	0	0	0	0	0	0	0	0	0	0	0	0	0	0	0	B	A	A	A	7	0	A	A	A	B	B	B	A	0	0	0	0	A	A
2	210326	2008-05-17	2	2014-11-17	6	4	4	4	2	2	7	7	7	7	7	7	7	7	7	7	0	0	0	0	0	0	0	0	0	0	A	A	A	A	A	A	A	A	A	A	A	B	A	A	A	A	A	A	A
2	210327	2008-05-19	2	2014-11-17	6	4	2	0	0	0	0	0	0	0	0	0	0	0	0	0	0	0	0	0	0	0	0	0	0	0	B	A	A	A	A	B	B	A	A	A	A	A	A	A	0	0	A	A	A
2	210328	2008-05-20	2	2014-11-17	6	3	4	4	0	0	7	7	7	7	7	7	7	7	7	7	0	0	0	0	0	0	0	0	0	0	A	A	A	A	A	B	B	A	B	A	B	B	A	A	0	0	A	A	B
2	210329	2008-07-08	2	2014-11-17	6	3	0	0	0	0	0	0	0	0	0	0	0	0	0	0	0	0	0	0	0	0	0	0	0	0	B	A	A	B	B	B	A	A	B	B	B	B	A	A	0	0	A	A	A
2	210345	2007-11-21	1	2014-11-17	6	3	0	0	0	0	0	0	0	0	0	0	0	0	0	0	0	0	0	0	0	0	0	0	0	0	A	B	B	A	B	B	A	A	B	B	A	A	A	A	0	0	A	A	A
2	210346	2007-11-26	1	2014-11-17	6	3	4	4	3	4	7	7	7	7	7	7	7	7	7	7	0	7	7	7	7	7	7	7	7	7	A	A	A	B	0	B	B	A	B	A	A	B	A	A	0	0	A	A	B
2	210347	2007-12-03	1	2014-11-17	6	3	0	0	0	0	0	0	0	0	0	0	0	0	0	0	0	0	0	0	0	0	0	0	0	0	B	B	B	B	0	0	7	B	B	B	C	B	A	B	B	0	B	B	B
2	210348	2007-12-11	1	2014-11-17	6	3	0	4	2	2	0	0	0	0	0	7	7	7	7	7	0	0	0	0	0	0	0	0	0	0	B	A	A	B	B	B	B	B	A	B	B	B	B	A	0	0	A	A	B
2	210349	2007-12-11	1	2014-11-17	6	3	4	4	4	4	7	7	7	7	7	7	7	7	7	7	7	7	7	7	7	7	7	7	7	7	A	A	A	B	B	B	B	A	A	A	A	B	A	A	A	A	A	A	A
2	210350	2007-12-21	2	2014-11-17	6	3	4	4	4	4	7	7	7	7	7	7	7	7	7	7	7	7	7	7	7	7	7	7	7	7	A	B	B	B	0	B	B	B	B	B	B	B	A	B	B	B	B	A	A
2	210351	2007-12-24	1	2014-11-17	6	3	0	0	0	0	0	0	0	0	0	0	0	0	0	0	1	0	0	0	0	1	0	0	0	0	B	A	A	A	7	A	A	B	B	B	B	B	A	A	D	0	A	A	A
2	210352	2007-12-24	1	2014-11-17	6	3	4	4	4	4	7	7	7	7	7	7	7	7	7	7	7	7	7	7	7	7	7	7	7	7	A	A	A	A	A	B	A	A	A	A	A	A	A	A	0	0	A	A	A
2	210353	2008-01-07	1	2014-11-17	6	3	2	0	2	3	0	0	0	0	0	0	0	0	0	0	0	0	0	0	0	0	7	7	7	7	B	B	B	B	B	B	B	B	B	B	B	B	B	B	B	0	B	B	B
2	210354	2008-01-15	1	2014-11-17	6	3	0	0	0	0	0	0	0	0	0	0	0	0	0	0	0	0	0	0	0	0	0	0	0	0	A	B	A	B	7	7	B	A	A	A	B	B	A	7	0	0	0	A	B
2	210355	2008-01-16	1	2014-11-17	6	3	4	4	0	0	7	7	7	7	7	7	7	7	7	7	0	0	0	0	0	0	0	0	0	0	B	A	A	A	A	B	A	A	A	B	A	B	B	A	0	0	A	B	B
2	210356	2008-01-18	1	2014-11-17	6	3	0	0	0	0	0	0	0	0	0	0	0	0	0	0	0	0	0	0	0	0	0	0	0	0	B	A	A	A	A	A	B	B	B	B	B	B	A	A	7	0	A	A	B
2	210357	2008-01-19	1	2014-11-17	6	3	4	4	0	4	7	7	7	7	7	7	7	7	7	7	0	0	0	0	0	7	7	7	7	7	B	B	B	B	B	A	A	A	A	B	B	A	B	A	A	A	A	A	B
2	210358	2008-01-25	1	2014-11-17	6	3	0	0	4	0	0	0	0	0	0	0	0	0	0	0	7	7	7	7	7	0	0	0	0	0	B	B	A	B	7	7	B	B	B	B	B	B	B	7	0	0	A	B	B
2	210359	2008-02-03	1	2014-11-17	6	3	0	0	0	0	1	0	0	0	0	0	0	0	0	0	0	0	0	1	0	0	0	0	1	0	B	B	B	B	B	B	B	B	B	B	B	B	A	A	0	0	A	A	B
2	210360	2008-02-08	1	2014-11-17	6	4	2	0	2	0	0	0	0	0	0	0	0	0	0	0	0	0	0	0	0	0	0	0	0	0	B	B	B	B	B	B	B	A	B	B	B	B	B	A	0	0	A	B	B
2	210361	2008-02-10	1	2014-11-17	6	4	4	4	3	2	7	7	7	7	7	7	7	7	7	7	0	7	7	7	7	0	0	0	0	0	A	A	A	A	B	B	A	A	A	B	B	B	A	7	0	0	0	A	B
2	210362	2008-02-11	1	2014-11-17	6	3	0	0	2	2	0	0	0	0	0	0	0	0	0	0	0	0	0	0	0	0	0	0	0	0	B	A	A	A	B	B	B	A	A	A	B	B	A	A	0	0	A	A	A
2	210363	2008-02-17	1	2014-11-17	6	3	0	0	0	0	0	0	0	0	0	0	0	0	0	0	0	0	0	0	0	0	0	0	0	0	B	B	A	B	B	A	A	A	A	B	A	A	A	A	0	0	A	A	A
2	210364	2008-03-02	1	2014-11-17	6	4	4	4	4	4	7	7	7	7	7	7	7	7	7	7	7	7	7	7	7	7	7	7	7	7	B	B	A	A	B	B	A	A	A	B	B	B	A	A	7	0	A	A	B
2	210365	2008-03-07	1	2014-11-17	6	4	0	0	0	0	0	0	0	0	0	0	0	0	0	0	0	0	0	0	0	0	0	0	0	0	B	B	A	A	B	B	A	A	B	B	B	B	A	A	7	A	A	A	B
2	210366	2008-04-05	1	2014-11-17	6	4	4	4	4	4	7	7	7	7	7	7	7	7	7	7	7	7	7	7	7	7	7	7	7	7	A	B	B	A	B	B	A	A	B	A	B	D	B	A	A	A	A	A	D
2	210367	2008-05-18	1	2014-11-17	6	3	0	0	0	0	0	0	0	0	0	0	0	0	0	0	0	0	0	0	0	0	0	0	0	0	B	B	A	A	7	7	A	A	B	A	B	B	A	7	0	0	7	B	B
2	210368	2008-06-24	1	2014-11-17	6	4	4	4	4	4	7	7	7	7	7	7	7	7	7	7	7	7	7	7	7	7	7	7	7	7	A	A	A	B	B	B	B	A	A	A	A	A	A	A	A	0	A	A	B
2	210369	2008-08-08	1	2014-11-17	6	4	4	4	4	4	7	7	7	7	7	7	7	7	7	7	7	7	7	7	7	7	7	7	7	7	A	A	A	A	A	A	A	A	A	A	A	A	A	A	A	A	A	A	A
2	210370	2008-08-26	1	2014-11-17	6	4	4	4	4	4	7	7	7	7	7	7	7	7	7	7	7	7	7	7	7	7	7	7	7	7	B	B	B	B	B	B	B	B	B	B	B	B	B	B	B	B	B	B	B
2	210412	2007-11-22	2	2014-11-18	6	3	0	0	0	0	0	0	0	0	0	0	0	0	0	0	0	0	0	0	0	0	0	0	0	0	A	A	A	A	0	0	A	A	A	A	A	A	A	0	0	0	0	A	A
2	210413	2007-11-23	2	2014-11-18	6	3	4	4	0	0	7	7	7	7	7	7	7	7	7	7	0	0	0	0	0	0	0	0	0	0	B	B	A	A	A	A	A	A	A	A	B	B	A	A	0	0	A	A	B
2	210414	2007-11-26	2	2014-11-18	6	3	0	0	0	0	0	0	0	0	0	0	0	0	0	0	0	0	0	0	0	0	0	0	0	0	B	B	A	A	0	7	A	A	B	B	B	B	A	7	0	0	7	A	B
2	210415	2007-11-30	2	2014-11-18	6	3	0	0	0	0	0	0	0	0	0	0	0	0	0	0	0	0	0	0	0	0	0	0	0	0	A	A	A	A	0	0	A	A	A	A	A	A	A	A	0	0	A	A	B
2	210416	2007-12-10	2	2014-11-18	6	3	0	0	0	0	0	0	0	0	0	0	0	0	0	0	0	0	0	0	0	0	0	0	0	0	B	B	A	7	0	0	7	A	B	B	B	A	A	0	0	0	0	A	A
2	210417	2007-12-21	2	2014-11-18	6	3	0	0	2	2	0	0	0	0	0	0	0	0	0	0	0	0	0	0	0	0	0	0	0	0	B	A	A	A	0	0	7	A	A	B	B	A	A	0	0	0	0	B	B
2	210418	2007-12-23	2	2014-11-18	6	3	4	1	0	0	7	7	7	7	7	0	0	0	0	0	0	0	0	0	0	0	0	0	0	0	B	B	B	B	B	B	B	B	D	B	E	B	B	B	0	0	B	A	D
2	210419	2007-12-31	2	2014-11-18	6	3	4	4	0	2	7	7	7	7	7	7	7	7	7	7	0	0	0	0	0	0	0	0	0	0	B	A	A	7	A	A	A	A	B	A	B	B	A	A	A	A	A	A	B
2	210420	2008-02-08	2	2014-11-18	6	3	0	0	0	0	0	0	0	0	0	0	0	0	0	0	0	0	0	0	0	0	0	0	0	0	A	A	B	B	B	B	B	A	A	A	A	A	A	A	B	B	A	A	B
2	210421	2008-03-06	2	2014-11-18	6	3	0	0	2	2	0	0	0	0	0	0	0	0	0	0	0	0	0	0	0	0	0	0	0	0	B	B	A	A	7	7	B	A	B	B	B	B	A	0	0	0	0	B	B
2	210422	2008-03-12	2	2014-11-18	6	3	0	0	0	0	0	0	0	0	0	0	0	0	0	0	1	0	0	0	0	0	0	0	0	0	C	B	B	B	B	B	B	B	B	C	C	C	A	0	0	0	A	B	C
2	210423	2008-03-28	2	2014-11-18	6	3	0	0	0	0	0	0	0	0	0	0	0	0	0	0	0	0	0	0	0	0	0	0	0	0	B	B	A	A	0	0	A	A	A	B	B	B	A	0	0	0	0	A	B
2	210424	2008-06-23	2	2014-11-18	6	3	0	0	0	0	0	0	0	0	0	0	0	0	0	0	1	0	0	1	0	1	0	0	1	0	B	B	A	A	B	B	B	A	B	B	B	B	A	A	0	0	A	A	B
2	210425	2008-07-04	2	2014-11-18	6	3	4	4	0	0	7	7	7	7	7	7	7	7	7	7	0	0	0	0	0	0	0	0	0	0	B	B	B	B	B	B	B	B	B	B	B	B	A	A	0	0	A	A	B
2	210426	2008-08-05	2	2014-11-18	6	3	4	4	4	4	7	7	7	7	7	7	7	7	7	7	7	7	7	7	7	7	7	7	7	7	A	B	A	B	B	A	A	A	B	A	A	A	A	A	0	0	A	A	A
2	210427	2008-08-15	2	2014-11-18	6	3	0	0	0	0	0	0	0	0	0	0	0	0	0	0	1	0	0	0	0	0	0	0	0	0	A	A	A	B	B	B	B	A	A	B	B	B	A	A	0	0	A	A	B
2	210428	2008-11-17	2	2014-11-18	6	3	2	0	2	4	0	0	0	0	0	0	0	0	0	0	0	0	0	0	0	7	7	7	7	7	B	A	A	A	A	A	A	A	A	A	B	B	B	A	0	0	A	A	B
2	210450	2007-11-30	1	2014-11-18	6	4	2	4	0	4	0	0	0	0	0	7	7	7	7	7	0	0	0	0	0	7	7	7	7	7	B	B	A	B	B	B	B	A	B	B	B	B	B	B	B	B	B	B	E
2	210451	2007-12-03	1	2014-11-18	6	4	4	4	4	4	7	7	7	7	7	7	7	7	7	7	7	7	7	7	7	7	7	7	7	7	A	A	A	A	B	B	A	A	A	A	B	A	A	A	A	A	A	A	B
2	210452	2007-12-11	1	2014-11-18	6	4	0	4	2	0	0	0	0	0	0	7	7	7	7	7	0	0	0	0	0	0	0	0	0	0	A	B	A	A	0	7	B	A	A	A	B	B	A	A	0	0	A	A	B
2	210453	2007-12-13	1	2014-11-18	6	4	4	4	4	4	7	7	7	7	7	7	7	7	7	7	7	7	7	7	7	7	7	7	7	7	A	A	A	A	B	B	A	A	A	A	B	B	A	A	A	A	A	A	B
2	210454	2007-12-17	1	2014-11-18	6	4	1	3	1	0	0	0	0	0	0	0	7	7	7	7	0	0	0	0	0	0	0	0	0	0	A	A	A	A	0	0	A	A	A	A	A	A	A	0	0	0	0	A	A
2	210455	2007-12-22	1	2014-11-18	6	4	0	0	0	0	0	0	0	0	0	0	0	0	0	0	0	0	0	0	0	0	0	0	0	0	B	B	A	B	0	0	B	A	B	B	B	B	B	0	0	0	0	A	B
2	210456	2008-01-02	1	2014-11-18	6	4	4	3	2	2	7	7	7	7	7	0	7	7	7	7	0	0	0	0	0	0	0	0	0	0	B	B	A	A	7	B	A	A	B	B	B	B	A	A	0	0	A	A	A
2	210457	2008-01-06	1	2014-11-18	6	4	4	4	2	2	7	7	7	7	7	7	7	7	7	7	0	0	0	0	0	0	0	0	0	0	B	A	B	B	B	B	B	A	A	A	B	B	A	B	7	0	A	B	B
2	210458	2008-01-16	1	2014-11-18	6	4	0	0	0	0	0	0	0	0	0	0	0	0	0	0	0	0	0	0	0	0	0	0	0	0	A	A	A	A	B	B	A	A	A	A	A	B	A	A	0	0	A	A	A
2	210459	2008-01-17	1	2014-11-18	6	4	3	2	0	0	0	7	7	7	7	0	0	0	0	0	0	0	0	0	0	0	0	0	0	0	A	A	A	A	7	0	A	A	A	B	B	B	A	7	0	0	7	A	B
2	210460	2008-02-11	1	2014-11-18	6	4	0	0	0	0	0	0	0	0	0	0	0	0	0	0	0	0	0	0	0	0	0	0	0	0	B	B	A	B	7	B	B	B	A	B	B	B	A	A	0	0	A	A	B
2	210461	2008-03-08	1	2014-11-18	6	4	0	0	0	0	0	0	0	0	0	0	0	0	0	0	0	0	0	0	0	0	0	0	0	0	B	B	A	A	0	0	A	A	B	B	B	B	A	0	0	0	0	A	B
2	210462	2008-03-27	1	2014-11-18	6	4	0	0	0	0	0	0	0	0	0	0	0	0	0	0	0	0	0	0	0	0	0	0	0	0	A	A	A	A	B	B	B	B	B	B	E	B	A	A	A	A	A	A	B
2	210463	2008-04-30	1	2014-11-18	6	4	0	0	0	0	0	0	0	0	0	0	0	0	0	0	0	0	0	0	0	0	0	0	0	0	A	A	A	A	0	7	A	A	A	A	B	B	A	A	0	0	A	A	A
2	210464	2008-05-29	1	2014-11-18	6	4	3	4	0	0	0	7	7	7	7	7	7	7	7	7	0	0	0	0	0	0	0	0	0	0	B	A	A	A	B	B	A	A	B	B	B	A	A	A	0	A	A	A	B
2	210465	2008-07-13	1	2014-11-18	6	4	0	0	0	0	0	0	0	0	0	0	0	0	0	0	0	0	0	0	0	0	0	0	0	0	A	A	A	B	B	B	B	B	B	B	B	B	B	0	7	B	B	B	B
2	210466	2008-07-14	1	2014-11-18	6	4	4	4	4	4	7	7	7	7	7	7	7	7	7	7	7	7	7	7	7	7	7	7	7	7	A	A	A	A	B	B	A	A	A	A	B	B	A	A	0	0	A	A	B
2	210467	2008-07-14	1	2014-11-18	6	4	4	4	4	4	7	7	7	7	7	7	7	7	7	7	7	7	7	7	7	7	7	7	7	7	A	A	A	A	A	A	A	A	A	A	A	A	A	A	A	A	A	A	A
2	210468	2008-08-06	1	2014-11-18	6	4	0	0	0	0	0	0	0	0	0	0	0	0	0	0	0	0	0	0	0	0	0	0	0	0	B	B	A	B	B	B	B	A	B	B	B	B	A	A	0	0	A	A	B
2	210469	2008-08-25	1	2014-11-18	6	4	4	4	4	4	7	7	7	7	7	7	7	7	7	7	7	7	7	7	7	7	7	7	7	7	B	A	B	B	B	B	B	B	B	B	A	B	A	A	A	A	A	B	B
2	210511	2007-11-24	2	2014-11-18	6	4	4	0	2	2	7	7	7	7	7	0	0	0	0	0	0	0	0	0	0	0	0	0	0	0	A	A	A	A	0	0	A	A	A	A	A	A	A	A	0	0	A	A	A
2	210513	2007-12-19	2	2014-11-18	6	4	0	0	0	0	0	0	0	0	0	0	0	0	0	0	0	0	0	0	0	0	0	0	0	0	A	A	A	A	0	A	A	A	A	A	A	A	A	A	0	0	A	A	A
2	210514	2008-01-02	2	2014-11-18	6	4	4	0	0	0	7	7	7	7	7	0	0	0	0	0	0	0	0	0	0	0	0	0	0	0	A	A	A	A	A	A	A	A	A	A	A	A	A	0	0	0	0	A	A
2	210515	2008-01-11	2	2014-11-18	6	4	0	0	0	0	0	0	0	0	0	0	0	0	0	0	3	0	0	0	0	3	0	0	0	0	B	B	B	B	B	0	B	B	B	B	B	B	B	0	0	0	0	B	B
2	210516	2008-01-19	2	2014-11-18	6	3	4	4	4	4	7	7	7	7	7	7	7	7	7	7	7	7	7	7	7	7	7	7	7	7	B	B	A	A	B	B	A	A	A	B	B	B	A	A	0	0	B	A	A
2	210517	2008-02-10	2	2014-11-18	6	3	0	0	0	0	0	0	0	0	0	0	0	0	0	0	0	0	0	0	0	0	0	0	0	0	A	A	A	B	7	0	A	A	A	A	B	B	A	0	0	0	0	A	A
2	210518	2008-02-13	2	2014-11-18	6	3	0	0	0	0	0	0	0	0	0	0	0	0	0	0	0	0	0	0	0	0	0	0	0	0	B	B	A	A	B	0	B	A	B	B	B	B	A	7	0	0	A	B	B
2	210519	2008-02-18	2	2014-11-18	6	3	4	4	4	4	7	7	7	7	7	7	7	7	7	7	7	7	7	7	7	7	7	7	7	7	B	B	A	B	B	B	B	B	B	B	B	B	A	A	0	0	A	A	A
2	210520	2008-03-05	2	2014-11-18	6	4	4	4	4	4	7	7	7	7	7	7	7	7	7	7	7	7	7	7	7	7	7	7	7	7	A	B	A	A	A	A	A	B	B	B	B	A	A	A	A	A	A	B	A
2	210521	2008-03-30	2	2014-11-18	6	4	0	0	0	0	0	0	0	0	0	0	0	0	0	0	0	0	0	0	0	0	0	0	0	0	B	B	B	A	B	B	A	B	B	B	B	B	A	A	0	0	B	B	B
2	210522	2008-04-16	2	2014-11-18	6	3	4	4	4	4	7	7	7	7	7	7	7	7	7	7	7	7	7	7	7	7	7	7	7	7	B	B	A	7	0	0	7	B	B	B	B	B	B	B	7	0	B	B	B
2	210523	2008-04-29	2	2014-11-18	6	4	4	4	3	3	7	7	7	7	7	7	7	7	7	7	0	7	7	7	7	0	7	7	7	7	A	A	A	A	B	B	A	A	A	A	A	A	A	A	0	0	A	A	B
2	210524	2008-05-15	2	2014-11-18	6	4	4	0	4	4	7	7	7	7	7	1	0	1	1	1	7	7	7	7	7	7	7	7	7	7	B	A	A	A	A	A	A	A	A	A	B	A	A	A	A	A	A	A	A
2	210525	2008-05-25	2	2014-11-18	6	4	4	4	3	2	7	7	7	7	7	7	7	7	7	7	0	7	7	7	7	0	0	0	0	0	B	A	A	A	A	A	A	A	B	B	B	A	A	A	A	A	A	A	A
2	210526	2008-06-22	2	2014-11-18	6	3	4	4	4	4	7	7	7	7	7	7	7	7	7	7	7	7	7	7	7	7	7	7	7	7	B	B	B	B	B	B	B	B	B	B	B	B	B	B	0	0	A	A	B
2	210527	2008-07-01	2	2014-11-18	6	3	4	4	0	2	7	7	7	7	7	7	7	7	7	7	0	0	0	0	0	0	0	0	0	0	B	A	A	B	B	B	B	A	A	B	B	B	B	B	0	0	B	B	B
2	210528	2008-07-05	2	2014-11-18	6	3	0	0	2	2	0	0	0	0	0	0	0	0	0	0	0	0	0	0	0	0	0	0	0	0	A	A	A	A	A	A	A	A	A	A	A	A	A	A	A	0	A	A	A
2	210529	2008-07-25	2	2014-11-18	6	4	0	0	0	0	0	0	0	0	0	0	0	0	0	0	0	0	0	0	0	0	0	0	0	0	B	B	B	B	B	B	B	A	B	B	B	B	A	A	0	0	A	B	B
2	210530	2008-07-31	2	2014-11-18	6	3	0	0	0	0	0	0	0	0	0	0	0	0	0	0	0	0	0	0	0	0	0	0	0	0	A	A	A	B	0	0	A	A	A	A	A	B	B	0	0	0	0	A	A
2	210555	2007-12-03	1	2014-11-18	6	4	0	0	2	2	0	0	0	0	0	0	0	0	0	0	0	0	0	0	0	0	0	0	0	0	A	B	A	0	0	0	0	G	A	B	A	A	A	0	0	0	0	G	A
2	210556	2007-12-14	1	2014-11-18	6	3	0	0	0	0	0	0	0	0	0	0	0	0	0	0	0	0	0	0	0	0	0	0	0	0	B	B	B	A	B	B	A	A	B	B	B	B	A	A	A	A	A	A	B
2	210557	2007-12-21	1	2014-11-18	6	3	0	0	0	0	0	0	0	0	0	0	0	0	0	0	0	0	0	0	0	0	0	0	0	0	A	B	B	B	0	0	B	B	B	A	A	B	B	A	0	0	A	A	A
2	210558	2008-01-01	1	2014-11-18	6	4	0	0	0	0	0	0	0	0	0	0	0	0	0	0	0	0	0	0	0	1	0	0	0	0	B	B	B	7	0	0	7	B	B	B	B	B	B	0	0	0	0	A	B
2	210559	2008-01-03	1	2014-11-18	6	3	0	0	0	0	0	0	0	0	0	0	0	0	0	0	0	0	0	0	0	0	0	0	0	0	B	A	A	B	0	0	B	A	A	B	B	A	A	7	0	0	0	A	A
2	210560	2008-01-10	1	2014-11-18	6	3	3	0	0	0	0	7	7	7	7	0	0	0	0	0	0	0	0	0	0	1	0	0	0	0	B	A	A	B	0	0	A	A	A	B	B	B	A	A	0	0	B	B	A
2	210561	2008-01-15	1	2014-11-18	6	4	4	4	2	2	7	7	7	7	7	7	7	7	7	7	0	0	0	0	0	0	0	0	0	0	B	A	A	A	B	B	A	A	B	B	B	B	A	A	A	A	A	A	B
2	210562	2008-01-15	1	2014-11-18	6	3	0	0	0	0	0	0	0	0	0	0	0	0	0	0	0	0	0	0	0	0	0	0	0	0	B	A	A	B	B	7	A	A	D	A	B	B	A	7	0	0	7	A	B
2	210563	2008-01-29	1	2014-11-18	6	3	0	3	2	2	0	0	0	0	0	0	7	7	7	7	0	0	0	0	0	0	0	0	0	0	C	C	D	B	B	0	7	B	B	B	D	B	A	B	B	7	B	A	D
2	210564	2008-02-29	1	2014-11-18	6	4	1	4	2	1	0	0	0	0	0	7	7	7	7	7	0	0	0	0	0	0	0	0	0	0	A	A	A	B	0	7	B	B	B	B	B	B	B	0	0	0	7	B	B
2	210565	2008-03-24	1	2014-11-18	6	4	4	4	4	4	7	7	7	7	7	7	7	7	7	7	7	7	7	7	7	7	7	7	7	7	B	B	B	B	B	B	B	B	B	B	B	B	A	A	0	0	A	B	B
2	210566	2008-03-27	1	2014-11-18	6	3	0	0	0	0	0	0	0	0	0	0	0	0	0	0	0	0	0	0	0	0	0	0	0	0	B	A	B	7	0	0	7	A	A	B	B	B	A	7	0	0	7	B	A
2	210567	2008-05-05	1	2014-11-18	6	3	4	4	4	4	7	7	7	7	7	7	7	7	7	7	7	7	7	7	7	7	7	7	7	7	B	B	A	A	B	B	B	A	B	B	B	B	A	A	0	0	A	A	B
2	210568	2008-05-16	1	2014-11-18	6	4	0	0	0	0	0	0	0	0	0	0	0	0	0	0	0	0	0	0	0	1	0	0	0	0	A	B	B	0	0	0	0	A	A	A	B	B	A	0	0	0	0	A	A
2	210569	2008-06-07	1	2014-11-18	6	4	4	4	4	4	7	7	7	7	7	7	7	7	7	7	7	7	7	7	7	7	7	7	7	7	B	A	A	A	B	A	A	A	A	A	A	A	A	A	A	A	A	A	A
2	210570	2008-06-14	1	2014-11-18	6	3	0	0	0	0	0	0	0	0	0	0	0	0	0	0	0	0	0	0	0	0	0	0	0	0	B	A	A	A	A	A	A	A	A	B	B	A	A	A	0	0	A	A	A
2	210571	2008-09-26	1	2014-11-18	6	3	4	4	4	4	7	7	7	7	7	7	7	7	7	7	7	7	7	7	7	7	7	7	7	7	B	B	B	B	B	0	B	X	A	B	B	B	B	B	B	A	A	A	B
2	210613	2007-11-30	2	2014-11-18	6	3	0	0	2	2	0	0	0	0	0	0	0	0	0	0	0	0	0	0	0	0	0	0	0	0	A	A	A	A	B	B	A	A	A	A	A	A	A	A	0	0	A	A	A
2	210614	2007-12-01	2	2014-11-18	6	4	0	0	0	0	0	0	0	0	0	0	0	0	0	0	1	0	0	0	0	0	0	0	0	0	B	A	A	A	A	7	B	A	A	B	B	B	A	A	0	0	A	A	A
2	210615	2007-12-08	2	2014-11-18	6	3	0	0	0	0	0	0	0	0	0	0	0	0	0	0	0	0	0	0	0	0	0	0	0	0	A	A	A	A	B	B	A	A	A	A	A	B	A	B	7	0	B	A	A
2	210616	2007-12-30	2	2014-11-18	6	3	4	4	3	2	7	7	7	7	7	7	7	7	7	7	0	7	7	7	7	0	0	0	0	0	A	A	A	B	B	B	A	A	B	A	B	B	B	A	0	7	B	B	B
2	210617	2008-01-07	2	2014-11-18	6	4	0	0	0	0	1	0	0	0	0	0	0	0	0	0	1	0	0	0	0	1	0	0	0	0	B	B	B	7	0	0	A	A	B	B	B	B	G	A	0	0	A	A	B
2	210618	2008-01-10	2	2014-11-18	6	3	4	4	2	4	7	7	7	7	7	7	7	7	7	7	0	0	0	0	0	7	7	7	7	7	B	A	A	B	B	B	A	A	B	A	B	B	A	B	A	A	A	A	B
2	210619	2008-01-27	2	2014-11-18	6	4	4	4	4	4	7	7	7	7	7	7	7	7	7	7	7	7	7	7	7	7	7	7	7	7	B	A	A	A	B	A	B	A	A	A	B	B	A	A	A	A	A	A	A
2	210620	2008-02-03	2	2014-11-18	6	3	0	2	2	2	0	0	0	0	0	0	0	0	0	0	0	0	0	0	0	0	0	0	0	0	A	A	A	A	7	B	A	A	A	A	A	A	A	A	0	0	A	A	A
2	210621	2008-02-12	2	2014-11-18	6	4	3	0	0	0	0	7	7	7	7	0	0	0	0	0	1	0	0	0	0	0	0	0	0	0	B	A	B	A	B	B	A	A	B	B	B	B	A	A	0	0	A	A	B
2	210622	2008-02-14	2	2014-11-18	6	3	0	0	0	0	0	0	0	0	0	0	0	0	0	0	0	0	0	0	0	0	0	0	0	0	B	B	B	B	0	0	B	B	B	B	B	B	A	A	0	0	7	A	B
2	210623	2008-03-09	2	2014-11-18	6	4	4	4	0	0	7	7	7	7	7	7	7	7	7	7	0	0	0	0	0	0	0	0	0	0	A	A	A	A	A	A	A	A	A	A	A	A	A	A	0	0	A	A	A
2	210624	2008-03-15	2	2014-11-18	6	4	0	0	0	0	0	0	0	0	0	0	0	0	0	0	0	0	0	0	0	0	0	0	0	0	A	A	A	A	A	A	A	A	A	A	A	A	A	A	0	0	A	A	A
2	210625	2008-03-28	2	2014-11-18	6	3	0	0	0	0	0	0	0	0	0	0	0	0	0	0	0	0	0	0	0	0	0	0	0	0	A	A	A	A	0	7	A	A	A	A	A	A	A	0	0	0	0	A	A
2	210626	2008-03-28	2	2014-11-18	6	3	4	4	4	4	7	7	7	7	7	7	7	7	7	7	7	7	7	7	7	7	7	7	7	7	A	A	A	A	7	0	A	A	A	A	A	A	A	A	A	A	A	A	A
2	210627	2008-04-07	2	2014-11-18	6	4	0	0	0	2	0	0	0	0	0	0	0	0	0	0	0	0	0	0	0	0	0	0	0	0	B	B	A	B	7	B	B	A	B	B	B	B	B	7	0	0	A	A	B
2	210628	2008-04-30	2	2014-11-18	6	4	0	0	0	0	0	0	0	0	0	0	0	0	0	0	0	0	0	0	0	0	0	0	0	0	B	A	A	A	0	0	A	A	A	A	A	A	A	0	0	0	0	A	B
2	210629	2008-05-07	2	2014-11-18	6	3	4	0	2	2	7	7	7	7	7	0	0	0	0	0	0	0	0	0	0	0	0	0	0	0	B	B	B	A	0	0	A	B	B	B	B	B	A	A	0	0	A	A	A
2	210630	2008-05-11	2	2014-11-18	6	3	4	4	4	4	7	7	7	7	7	7	7	7	7	7	7	7	7	7	7	7	7	7	7	7	B	B	B	B	B	B	A	A	A	B	B	B	A	A	A	A	A	A	B
2	210631	2008-05-14	2	2014-11-18	6	4	0	0	0	0	0	0	0	0	0	0	0	0	0	0	0	0	0	0	0	0	0	0	0	0	A	A	A	B	B	B	B	A	A	B	B	A	A	A	0	0	A	A	A
2	210632	2008-06-28	2	2014-11-18	6	3	0	0	0	0	0	0	0	0	0	0	0	0	0	0	1	0	0	0	0	1	0	0	0	0	A	A	A	A	0	0	A	A	A	A	A	B	A	7	0	0	0	A	B
2	210656	2007-12-11	1	2014-11-18	6	4	4	4	2	2	7	7	7	7	7	7	7	7	7	7	0	0	0	0	0	0	0	0	0	0	B	B	A	A	B	B	A	A	B	B	B	B	A	A	B	A	A	A	B
2	210657	2007-12-11	1	2014-11-18	6	3	0	0	0	0	0	0	0	0	0	0	0	0	0	0	0	0	0	0	0	0	0	0	0	0	A	A	A	A	A	A	A	A	A	B	B	A	A	A	0	0	A	A	B
2	210658	2007-12-15	1	2014-11-18	6	3	0	0	0	0	0	0	0	0	0	0	0	0	0	0	0	0	0	0	0	0	0	0	0	0	A	A	A	A	B	B	A	A	A	A	A	A	A	A	0	0	A	A	A
2	210659	2007-12-31	1	2014-11-18	6	3	0	0	0	0	0	0	0	0	0	0	0	0	0	0	0	0	0	0	0	0	0	0	0	0	B	B	A	B	B	B	B	A	B	B	B	B	A	A	0	0	A	A	A
2	210660	2008-01-20	1	2014-11-18	6	3	0	0	0	0	0	0	0	0	0	0	0	0	0	0	0	0	0	0	0	0	0	0	0	0	A	A	A	A	A	A	A	A	A	A	A	A	A	A	0	0	A	A	A
2	210661	2008-02-14	1	2014-11-18	6	4	0	0	0	0	0	0	0	0	1	0	0	0	0	0	0	0	0	0	1	0	0	0	0	0	B	A	B	A	A	A	A	A	A	B	B	B	A	A	0	0	0	A	B
2	210663	2008-03-03	1	2014-11-18	6	3	4	4	4	4	7	7	7	7	7	7	7	7	7	7	7	7	7	7	7	7	7	7	7	7	A	B	A	B	B	B	B	A	A	A	A	A	A	B	A	A	A	B	A
2	210664	2008-03-30	1	2014-11-18	6	3	0	0	0	0	1	0	0	0	0	0	0	0	0	0	0	0	0	1	0	0	0	0	0	0	A	A	A	A	A	A	A	A	B	A	B	B	A	A	0	0	A	B	B
2	210665	2008-04-06	1	2014-11-18	6	3	4	4	4	4	7	7	7	7	7	7	7	7	7	7	7	7	7	7	7	7	7	7	7	7	A	A	B	A	B	A	A	A	A	B	B	B	A	A	A	A	A	A	A
2	210666	2008-04-08	1	2014-11-18	6	3	0	0	2	2	0	0	0	0	0	0	0	0	0	0	0	0	0	0	0	0	0	0	0	0	A	B	A	A	A	A	A	A	A	A	B	B	A	A	A	7	A	A	B
2	210667	2008-05-01	1	2014-11-18	6	4	4	4	4	3	7	7	7	7	7	7	7	7	7	7	7	7	7	7	7	0	7	7	7	7	B	A	A	B	B	B	B	A	A	B	B	B	A	A	A	0	A	B	B
2	210668	2008-06-05	1	2014-11-18	6	3	0	4	0	0	0	0	0	0	0	7	7	7	7	7	0	0	0	0	0	0	0	0	0	0	A	A	A	A	A	A	A	A	B	A	A	B	A	A	A	7	A	A	A
2	210669	2008-06-26	1	2014-11-18	6	3	4	4	4	4	7	7	7	7	7	7	7	7	7	7	7	7	7	7	7	7	7	7	7	7	B	B	B	B	B	B	B	A	B	B	B	B	A	A	A	0	A	A	B
2	210670	2008-07-28	1	2014-11-18	6	4	0	0	0	0	0	0	0	0	0	0	0	0	0	0	0	0	0	0	0	0	0	0	0	0	A	A	A	B	B	B	A	A	A	A	A	B	A	A	A	A	A	A	A
2	210671	2008-08-14	1	2014-11-18	6	4	4	4	3	3	7	7	7	7	7	7	7	7	7	7	0	7	7	7	7	0	7	7	7	7	A	A	A	A	B	B	A	A	A	A	A	A	A	A	A	A	A	A	A
2	210712	2007-12-07	2	2014-11-18	6	4	0	0	2	2	0	0	0	0	0	0	0	0	0	0	0	0	0	0	0	0	0	0	0	0	A	A	A	A	A	A	A	A	A	A	A	A	A	A	0	0	A	A	A
2	210713	2007-12-11	2	2014-11-18	6	3	0	0	0	0	0	0	0	0	0	0	0	0	0	0	0	0	0	0	0	0	0	0	0	0	A	A	A	A	0	0	A	A	A	A	A	A	A	A	0	0	A	A	A
2	210714	2007-12-23	2	2014-11-18	6	3	0	0	2	0	0	0	0	0	0	0	0	0	0	0	0	0	0	0	0	0	0	0	0	0	B	B	A	0	0	0	B	B	B	B	B	B	A	7	0	0	7	A	B
2	210715	2008-01-18	2	2014-11-18	6	3	4	4	4	4	7	7	7	7	7	7	7	7	7	7	7	7	7	7	7	7	7	7	7	7	A	A	A	A	7	7	B	A	A	B	B	B	B	B	0	B	B	A	B
2	210716	2008-01-29	2	2014-11-18	6	3	0	0	0	0	0	0	0	0	0	0	0	0	0	0	0	0	0	0	0	0	0	0	0	0	A	B	A	B	B	B	B	A	B	A	B	A	A	A	0	A	A	A	B
2	210717	2008-02-19	2	2014-11-18	6	4	0	0	0	0	0	0	0	0	0	0	0	0	0	0	1	0	0	1	0	1	0	0	1	0	B	B	B	B	B	B	B	B	B	B	B	B	A	A	0	0	A	A	B
2	210718	2008-03-24	2	2014-11-18	6	3	4	0	0	0	7	7	7	7	7	0	0	0	0	0	0	0	0	1	0	0	0	0	0	0	A	A	A	A	A	A	A	A	A	A	A	A	A	A	0	0	A	A	A
2	210719	2008-03-26	2	2014-11-18	6	4	3	4	2	3	0	7	7	7	7	7	7	7	7	7	0	0	0	0	0	0	7	7	7	7	A	B	A	A	A	B	B	A	B	B	B	B	A	A	A	A	A	A	A
2	210720	2008-04-09	2	2014-11-18	6	3	4	4	2	2	7	7	7	7	7	7	7	7	7	7	0	0	0	0	0	0	0	0	0	0	A	A	A	A	7	7	A	A	A	B	B	B	A	A	0	0	A	A	B
2	210721	2008-04-13	2	2014-11-18	6	4	4	0	0	2	7	7	7	7	7	1	0	0	1	1	1	1	0	1	0	0	0	0	1	0	B	B	A	A	B	B	A	A	A	B	B	B	A	A	0	0	A	A	B
2	210722	2008-05-08	2	2014-11-18	6	4	4	4	1	2	7	7	7	7	7	7	7	7	7	7	0	0	0	0	0	0	0	0	0	0	B	B	A	B	B	B	A	A	B	B	B	B	A	B	0	0	B	A	B
2	210723	2008-05-26	2	2014-11-18	6	4	4	0	0	2	7	7	7	7	7	0	0	0	0	0	0	0	0	0	0	0	0	0	0	0	B	B	B	7	0	0	0	A	B	B	B	B	B	0	0	0	0	B	B
2	210724	2008-05-30	2	2014-11-18	6	3	0	0	0	0	0	0	0	0	0	0	0	0	0	0	0	0	0	0	0	0	0	0	0	0	B	A	A	A	B	B	A	A	A	A	A	A	A	A	0	0	A	A	A
2	210725	2008-06-12	2	2014-11-18	6	4	4	4	3	3	7	7	7	7	7	7	7	7	7	7	0	7	7	7	7	0	7	7	7	7	A	A	A	B	B	B	B	B	B	A	A	A	A	A	0	0	A	A	A
2	210726	2008-06-13	2	2014-11-18	6	4	4	4	0	0	7	7	7	7	7	7	7	7	7	7	0	0	0	0	0	0	0	0	0	0	B	A	B	B	B	B	B	A	A	B	B	B	A	A	A	A	A	A	B
2	210727	2007-12-05	2	2014-11-18	6		4	0	0	0	7	7	7	7	7	0	0	0	0	0	0	0	0	0	0	0	0	0	0	0	B	B	A	A	B	B	B	B	B	B	B	B	A	A	0	0	A	A	B
2	210744	2007-11-21	1	2014-11-18	6	4	0	0	0	0	0	0	0	0	0	0	0	0	0	0	0	0	0	0	0	0	0	0	0	0	A	A	A	A	7	7	A	A	A	A	A	A	A	A	0	0	A	A	A
2	210745	2007-11-21	1	2014-11-18	6	4	0	0	0	0	0	0	0	0	0	0	0	0	0	0	0	0	0	0	0	0	0	0	0	0	A	A	A	7	0	0	A	A	A	A	A	A	A	A	0	0	A	A	A
2	210746	2007-11-23	1	2014-11-18	6	3	4	4	0	2	7	7	7	7	7	7	7	7	7	7	0	0	0	0	0	0	0	0	0	0	B	B	A	A	7	B	A	A	B	B	B	B	A	A	0	0	A	A	A
2	210747	2007-11-30	1	2014-11-18	6	3	0	0	0	0	0	0	0	0	0	0	0	0	0	0	0	0	0	0	0	0	0	0	0	0	B	B	B	B	B	B	B	B	B	B	B	E	A	A	0	0	A	A	E
2	210748	2007-12-01	1	2014-11-18	6	3	4	4	2	2	7	7	7	7	7	7	7	7	7	7	0	0	0	0	0	0	0	0	0	0	B	B	B	B	B	B	B	B	B	B	B	B	B	B	A	A	A	A	B
2	210749	2007-12-05	1	2014-11-18	6	4	0	0	0	2	0	0	0	0	0	0	0	0	0	0	0	0	0	0	0	0	0	0	0	0	A	B	B	A	0	A	A	A	A	A	B	B	A	A	0	0	A	A	B
2	210750	2007-12-07	1	2014-11-18	6	4	3	4	4	4	0	7	7	7	7	7	7	7	7	7	7	7	7	7	7	7	7	7	7	7	A	A	A	A	B	B	A	A	A	A	A	A	A	A	0	A	A	A	A
2	210751	2007-12-10	1	2014-11-18	6	4	4	4	4	3	7	7	7	7	7	7	7	7	7	7	7	7	7	7	7	0	7	7	7	7	A	A	A	A	A	A	A	A	A	A	A	A	A	A	0	0	A	A	B
2	210752	2007-12-23	1	2014-11-18	6	3	0	0	0	0	0	0	0	0	0	0	0	0	0	0	0	0	0	0	0	0	0	0	0	0	B	A	A	B	B	A	A	A	A	A	A	A	A	A	0	0	A	A	A
2	210753	2007-12-23	1	2014-11-18	6	4	0	0	0	0	0	0	0	0	0	0	0	0	0	0	0	0	0	0	0	0	0	0	0	0	A	A	A	A	A	A	A	A	B	A	A	B	A	A	0	0	A	A	A
2	210754	2008-01-07	1	2014-11-18	6	3	0	0	0	0	0	0	0	0	0	0	0	0	0	0	0	0	0	0	0	0	0	0	0	0	B	B	B	B	B	7	A	A	B	B	B	B	A	0	0	0	0	A	B
2	210755	2008-01-25	1	2014-11-18	6	3	4	4	4	4	7	7	7	7	7	7	7	7	7	7	7	7	7	7	7	7	7	7	7	7	B	B	B	B	B	B	B	B	B	B	B	B	A	A	A	A	A	B	B
2	210756	2008-02-03	1	2014-11-18	6	4	4	4	4	4	7	7	7	7	7	7	7	7	7	7	7	7	7	7	7	7	7	7	7	7	B	B	B	B	B	B	B	B	B	B	B	B	B	B	0	A	B	A	B
2	210757	2008-02-15	1	2014-11-18	6	4	0	0	0	0	0	0	0	0	0	0	0	0	0	0	0	0	0	0	0	0	0	0	0	0	A	A	A	A	A	A	A	A	A	A	A	A	A	A	0	0	A	A	A
2	210758	2008-03-06	1	2014-11-18	6	4	4	4	2	2	7	7	7	7	7	7	7	7	7	7	0	0	0	0	0	0	0	0	0	0	B	B	A	A	B	0	B	B	B	B	B	B	A	A	A	A	B	A	B
2	210759	2008-03-07	1	2014-11-18	6	4	4	4	3	3	7	7	7	7	7	7	7	7	7	7	0	7	7	7	7	0	7	7	7	7	A	A	A	A	A	A	A	A	A	A	A	A	A	A	A	A	A	A	A
2	210760	2008-03-20	1	2014-11-18	6	3	4	4	4	4	7	7	7	7	7	7	7	7	7	7	7	7	7	7	7	7	7	7	7	7	B	B	B	B	B	B	B	A	B	B	B	B	B	A	A	A	A	B	B
2	210761	2008-04-07	1	2014-11-18	6	4	4	4	0	0	7	7	7	7	7	7	7	7	7	7	0	0	0	0	0	0	0	0	0	0	B	A	B	B	B	B	B	B	A	B	B	B	B	A	A	A	A	A	B
2	210762	2008-04-07	1	2014-11-18	6	3	4	4	4	4	7	7	7	7	7	7	7	7	7	7	7	7	7	7	7	7	7	7	7	7	A	A	A	B	B	B	B	A	A	B	B	A	A	A	A	A	A	A	A
2	210763	2008-04-14	1	2014-11-18	6	3	4	4	2	4	7	7	7	7	7	7	7	7	7	7	0	0	0	0	0	7	7	7	7	7	B	B	A	A	A	A	A	A	B	B	B	B	A	A	0	0	A	A	A
2	210764	2008-04-16	1	2014-11-18	6	3	4	0	2	3	7	7	7	7	7	0	0	0	0	0	0	0	0	0	0	0	7	7	7	7	B	B	B	B	7	7	A	B	B	B	A	A	A	A	0	0	0	A	B
2	210765	2008-06-04	1	2014-11-18	6	3	4	4	3	4	7	7	7	7	7	7	7	7	7	7	0	7	7	7	7	7	7	7	7	7	B	A	A	A	B	B	A	A	A	A	B	A	B	B	7	7	B	B	B
2	210766	2008-06-21	1	2014-11-18	6	4	4	4	2	0	7	7	7	7	7	7	7	7	7	7	0	0	0	0	0	0	0	0	0	0	B	B	A	B	B	B	B	A	B	B	B	B	A	B	A	A	A	A	B
2	210767	2008-08-13	1	2014-11-18	6	3	0	0	0	0	0	0	0	0	0	0	0	0	0	0	1	0	0	1	0	1	0	0	0	0	B	A	A	A	B	B	A	A	A	B	B	B	A	A	A	A	A	A	B
2	210768	2008-08-17	1	2014-11-18	6	4	4	4	4	4	7	7	7	7	7	7	7	7	7	7	7	7	7	7	7	7	7	7	7	7	A	A	A	A	B	A	A	A	A	A	A	A	A	A	7	0	A	A	A
2	210813	2008-01-12	2	2014-11-18	6	3	0	0	0	0	0	0	0	0	0	0	0	0	0	0	0	0	0	0	0	0	0	0	0	0	A	B	A	7	0	0	0	A	A	B	B	B	A	0	0	0	0	A	B
2	210814	2008-01-27	2	2014-11-18	6	3	4	4	0	0	7	7	7	7	7	7	7	7	7	7	0	0	0	0	0	0	0	0	0	0	B	A	B	A	0	7	A	A	A	B	B	B	A	0	0	0	0	A	A
2	210815	2008-01-29	2	2014-11-18	6	3	0	0	2	2	0	0	0	0	0	1	0	0	0	0	1	0	0	0	0	0	0	0	0	0	B	B	B	B	B	0	B	A	B	B	B	B	A	A	0	0	B	A	B
2	210816	2008-02-06	2	2014-11-18	6	4	0	0	0	0	0	0	0	0	0	0	0	0	0	0	0	0	0	0	0	0	0	0	0	0	A	A	A	A	A	A	A	A	A	A	B	B	A	A	0	0	A	A	B
2	210817	2008-02-28	2	2014-11-18	6	4	0	0	2	2	0	0	0	0	0	0	0	0	0	0	0	0	0	0	0	0	0	0	0	0	B	B	A	B	7	7	B	A	B	B	B	B	A	A	0	0	A	A	B
2	210818	2008-03-07	2	2014-11-18	6	3	0	0	0	0	1	0	0	0	0	0	0	0	0	0	1	0	0	0	0	1	0	0	0	0	B	B	B	B	0	0	7	B	B	B	B	B	A	0	0	0	0	B	B
2	210819	2008-04-10	2	2014-11-18	6	3	0	0	0	0	0	0	0	0	0	0	0	0	0	0	0	0	0	0	0	0	0	0	0	0	B	A	A	A	A	7	A	A	A	B	B	A	A	7	A	A	A	A	A
2	210820	2008-05-01	2	2014-11-18	6	3	0	0	0	0	0	0	0	0	0	0	0	0	0	0	0	0	0	0	0	0	0	0	0	0	A	A	A	A	0	0	A	A	A	A	A	A	A	0	0	0	0	A	A
2	210821	2008-05-30	2	2014-11-18	6	4	4	4	3	2	7	7	7	7	7	7	7	7	7	7	0	7	7	7	7	0	0	0	0	0	A	A	A	A	B	B	A	A	A	B	A	A	A	A	0	0	A	A	B
2	210822	2008-06-22	2	2014-11-18	6	3	4	4	4	4	7	7	7	7	7	7	7	7	7	7	7	7	7	7	7	7	7	7	7	7	A	A	A	B	B	B	B	A	A	A	B	A	A	A	A	A	A	A	A
2	210823	2008-07-02	2	2014-11-18	6	3	2	2	2	2	0	0	0	0	0	0	0	0	0	0	0	0	0	0	0	0	0	0	0	0	B	A	A	A	A	B	A	A	B	B	B	B	A	A	0	0	A	A	B
2	210824	2008-07-08	2	2014-11-18	6	4	4	1	0	0	7	7	7	7	7	0	0	0	0	0	0	0	0	0	0	0	0	0	0	0	B	B	A	A	A	A	A	A	B	B	B	B	A	A	A	A	A	A	B
2	210825	2008-07-13	2	2014-11-18	6	3	4	4	4	3	7	7	7	7	7	7	7	7	7	7	7	7	7	7	7	0	7	7	7	7	A	A	A	B	B	B	B	A	A	A	A	A	B	B	0	0	A	A	A
2	210826	2008-07-22	2	2014-11-18	6	4	4	4	4	4	7	7	7	7	7	7	7	7	7	7	7	7	7	7	7	7	7	7	7	7	B	A	A	B	B	A	A	A	A	B	B	A	A	7	A	A	7	A	A
2	210827	2008-08-01	2	2014-11-18	6	4	2	0	0	0	0	0	0	0	0	0	0	0	0	0	0	0	0	0	0	0	0	0	0	0	B	A	A	A	0	7	A	A	B	B	D	A	A	A	0	0	7	A	B
2	210828	2008-08-26	2	2014-11-18	6	4	4	4	2	2	7	7	7	7	7	7	7	7	7	7	0	0	0	0	0	0	0	0	0	0	A	B	A	A	A	A	A	A	B	A	B	A	A	A	0	0	A	A	A
2	210829	2008-08-30	2	2014-11-18	6	4	4	4	4	4	7	7	7	7	7	7	7	7	7	7	7	7	7	7	7	7	7	7	7	7	A	A	A	B	B	B	B	A	B	A	B	B	A	A	A	A	B	A	B
2	210830	2008-10-23	2	2014-11-18	6	4	4	4	4	4	7	7	7	7	7	7	7	7	7	7	7	7	7	7	7	7	7	7	7	7	B	A	A	A	B	B	A	A	A	B	B	A	A	A	A	A	A	A	B
2	210851	2007-11-23	1	2014-11-18	6	4	4	4	4	2	7	7	7	7	7	7	7	7	7	7	7	7	7	7	7	0	0	0	0	0	B	B	A	A	B	B	A	A	B	B	B	A	A	A	A	A	A	A	A
2	210852	2007-12-04	1	2014-11-18	6	4	4	4	4	4	7	7	7	7	7	7	7	7	7	7	7	7	7	7	7	7	7	7	7	7	B	A	A	A	A	A	A	A	B	B	B	B	A	A	A	7	A	A	B
2	210853	2007-12-19	1	2014-11-18	6	3	2	0	2	4	0	0	0	0	0	0	0	0	0	0	0	0	0	0	0	7	7	7	7	7	B	B	B	B	B	7	B	B	B	B	B	B	A	B	0	0	A	A	B
2	210854	2007-12-21	1	2014-11-18	6	4	4	4	4	3	7	7	7	7	7	7	7	7	7	7	7	7	7	7	7	0	7	7	7	7	A	B	A	A	7	7	A	A	B	B	A	B	B	0	0	0	0	B	B
2	210855	2007-12-23	1	2014-11-18	6	3	0	0	0	0	0	0	0	0	0	0	0	0	0	0	0	0	0	0	0	0	0	0	0	0	B	B	B	B	B	B	B	A	A	A	A	B	A	7	0	0	7	A	B
2	210856	2008-01-01	1	2014-11-18	6	3	0	0	0	0	0	0	0	0	0	0	0	0	0	0	0	0	0	0	0	0	0	0	0	0	A	A	A	A	A	A	A	A	A	A	A	A	A	A	0	0	A	A	A
2	210857	2008-01-06	1	2014-11-18	6	4	0	0	0	0	0	0	0	0	0	0	0	0	0	0	1	0	0	0	0	0	0	0	0	0	B	B	B	B	B	0	B	B	B	B	B	B	B	B	0	0	B	B	A
2	210858	2008-01-16	1	2014-11-18	6	4	4	4	0	0	7	7	7	7	7	7	7	7	7	7	0	0	0	0	0	0	0	0	0	0	B	A	A	A	A	B	A	A	A	B	B	A	E	A	0	7	A	A	A
2	210859	2008-01-28	1	2014-11-18	6	3	4	4	4	4	7	7	7	7	7	7	7	7	7	7	7	7	7	7	7	7	7	7	7	7	B	B	A	B	B	B	B	A	A	A	C	B	A	A	A	A	A	A	B
2	210860	2008-02-17	1	2014-11-18	6	4	4	4	4	4	7	7	7	7	7	7	7	7	7	7	7	7	7	7	7	7	7	7	7	7	A	B	B	B	B	B	B	B	B	B	B	B	A	7	0	0	B	B	B
2	210861	2008-02-19	1	2014-11-18	6	4	3	0	0	2	0	7	7	7	7	0	0	0	0	0	0	0	0	0	0	0	0	0	0	0	C	C	A	B	B	B	B	B	B	B	C	B	B	B	B	7	B	B	C
2	210862	2008-03-17	1	2014-11-18	6	3	4	4	4	4	7	7	7	7	7	7	7	7	7	7	7	7	7	7	7	7	7	7	7	7	A	A	A	B	A	A	A	A	A	A	A	A	A	A	0	0	A	A	A
2	210863	2008-03-29	1	2014-11-18	6	4	4	4	0	3	7	7	7	7	7	7	7	7	7	7	0	0	0	0	0	0	7	7	7	7	B	A	A	A	B	A	A	A	A	B	B	A	A	A	A	A	A	A	B
2	210864	2008-04-01	1	2014-11-18	6	4	4	4	4	4	7	7	7	7	7	7	7	7	7	7	7	7	7	7	7	7	7	7	7	7	A	B	A	B	B	B	B	B	A	A	B	A	A	B	B	0	B	A	B
2	210865	2008-04-28	1	2014-11-18	6	4	4	4	0	0	7	7	7	7	7	7	7	7	7	7	0	0	0	0	0	0	0	0	0	0	B	B	A	A	B	B	A	A	B	B	B	B	A	A	A	A	A	A	A
2	210866	2008-06-06	1	2014-11-18	6	4	0	0	0	0	0	0	0	0	0	0	0	0	0	0	0	0	0	0	0	0	0	0	0	0	B	B	A	A	A	B	A	A	A	B	B	B	A	A	0	0	A	A	B
2	210867	2008-06-07	1	2014-11-18	6	4	4	4	4	4	7	7	7	7	7	7	7	7	7	7	7	7	7	7	7	7	7	7	7	7	B	A	A	B	B	B	B	A	A	B	B	B	A	A	A	A	A	A	A
2	210868	2008-06-09	1	2014-11-18	6	3	0	0	0	0	0	0	0	0	0	0	0	0	0	0	0	0	0	0	0	0	0	0	0	0	A	A	A	A	A	A	A	A	A	A	A	A	A	A	0	0	A	A	A
2	210910	2007-12-23	2	2014-11-17	6	4	4	4	4	4	7	7	7	7	7	7	7	7	7	7	7	7	7	7	7	7	7	7	7	7	B	B	B	B	B	B	A	A	B	B	B	B	A	A	B	B	B	A	B
2	210911	2007-12-25	2	2014-11-17	6	3	4	4	2	0	7	7	7	7	7	7	7	7	7	7	0	0	0	0	0	0	0	0	0	0	B	B	B	B	B	B	B	B	B	B	B	B	B	A	A	A	A	A	B
2	210912	2007-12-31	2	2014-11-17	6	3	0	0	0	0	0	0	0	0	0	0	0	0	0	0	1	0	0	0	0	1	0	0	0	0	B	A	A	A	0	7	B	A	B	B	B	B	A	0	0	0	0	A	B
2	210913	2008-01-13	2	2014-11-17	6	3	0	0	0	0	1	0	0	0	0	0	0	0	0	0	1	0	0	0	0	1	0	0	0	0	B	B	A	A	0	0	A	A	B	B	B	A	B	0	0	0	0	B	B
2	210914	2008-01-16	2	2014-11-17	6	4	0	1	0	0	0	0	0	0	0	0	0	0	0	0	1	1	0	0	0	0	0	0	0	0	B	A	A	B	0	0	7	B	B	B	E	B	B	0	0	0	0	A	B
2	210916	2008-01-24	2	2014-11-17	6	4	0	0	0	0	0	0	0	0	0	0	0	0	0	0	1	0	0	0	0	1	0	0	0	0	B	A	A	A	B	7	A	A	A	B	B	B	B	7	0	0	0	A	B
2	210917	2008-03-07	2	2014-11-17	6	3	0	0	0	0	0	0	0	0	0	0	0	0	0	0	0	0	0	0	0	0	0	0	0	0	A	A	A	A	A	0	A	A	A	A	B	B	A	0	0	0	0	A	B
2	210918	2008-03-08	2	2014-11-17	6	4	4	4	3	0	7	7	7	7	7	7	7	7	7	7	0	7	7	7	7	0	0	0	0	0	A	A	A	A	7	0	A	A	A	A	B	B	A	A	0	0	A	A	B
2	210919	2008-03-18	2	2014-11-17	6	3	0	0	0	0	0	0	0	0	0	0	0	0	0	0	0	0	0	0	0	0	0	0	0	0	A	A	A	A	A	A	B	A	B	B	B	B	A	A	A	A	A	A	A
2	210920	2008-03-21	2	2014-11-17	6	3	0	0	0	0	0	0	0	0	0	0	0	0	0	0	1	0	0	0	0	1	0	0	0	0	B	B	B	B	0	0	A	A	B	B	B	B	B	A	0	0	A	A	B
2	210921	2008-03-28	2	2014-11-17	6	3	0	0	0	0	0	0	0	0	0	0	0	0	0	0	0	0	0	0	0	0	0	0	0	0	B	A	A	B	B	B	A	A	A	B	A	A	A	A	A	7	A	A	B
2	210922	2008-03-30	2	2014-11-17	6	4	3	4	3	2	0	7	7	7	7	7	7	7	7	7	0	7	7	7	7	0	0	0	0	0	A	A	A	A	A	A	A	A	A	A	A	A	A	A	A	A	A	A	A
2	210923	2008-04-04	2	2014-11-17	6	3	0	0	2	0	0	0	0	0	0	0	0	0	0	0	0	0	0	0	0	0	0	0	0	0	B	B	B	B	0	0	A	A	B	B	B	B	A	A	0	0	A	A	B
2	210924	2008-04-25	2	2014-11-17	6	3	4	4	0	4	7	7	7	7	7	7	7	7	7	7	0	0	0	0	0	7	7	7	7	7	B	A	A	A	A	A	A	A	A	A	B	B	A	A	A	A	A	A	B
2	210925	2008-05-12	2	2014-11-17	6	4	4	4	2	2	7	7	7	7	7	7	7	7	7	7	0	0	0	0	0	0	0	0	0	0	B	A	A	A	A	A	A	A	A	B	B	B	A	0	0	7	A	A	B
2	210926	2008-05-18	2	2014-11-17	6	4	4	4	3	4	7	7	7	7	7	7	7	7	7	7	0	7	7	7	7	7	7	7	7	7	A	A	A	A	A	A	A	A	A	A	A	A	A	A	A	A	A	A	A
2	210927	2008-08-04	2	2014-11-17	6	3	4	4	4	4	7	7	7	7	7	7	7	7	7	7	7	7	7	7	7	7	7	7	7	7	A	A	A	A	B	B	A	A	A	B	B	B	A	A	A	A	A	A	B
2	210928	2008-08-16	2	2014-11-17	6	4	4	4	4	4	7	7	7	7	7	7	7	7	7	7	7	7	7	7	7	7	7	7	7	7	B	B	A	A	B	B	A	A	A	B	B	B	A	A	A	A	A	A	B
2	210952	2007-12-13	1	2014-11-17	6	3	0	0	0	0	0	0	0	0	0	0	0	0	0	0	0	0	0	0	0	0	0	0	0	0	A	B	B	7	7	0	A	A	A	A	A	A	A	0	0	0	0	A	B
2	210953	2007-12-13	1	2014-11-17	6	3	4	4	2	2	7	7	7	7	7	7	7	7	7	7	0	0	0	0	0	0	0	0	0	0	A	A	A	A	A	A	A	A	A	A	A	A	A	A	A	A	A	A	A
2	210954	2007-12-19	1	2014-11-17	6	4	4	4	0	0	7	7	7	7	7	7	7	7	7	7	0	0	0	0	0	0	0	0	0	0	A	A	A	A	A	A	A	A	A	A	A	A	A	A	0	0	A	A	A
2	210955	2007-12-19	1	2014-11-17	6	3	0	0	4	2	0	0	0	0	0	0	0	0	0	0	7	7	7	7	7	0	0	0	0	0	A	A	A	A	B	A	A	A	B	B	A	A	A	A	7	7	A	A	A
2	210956	2007-12-21	1	2014-11-17	6	4	4	4	4	4	7	7	7	7	7	7	7	7	7	7	7	7	7	7	7	7	7	7	7	7	B	A	A	A	B	B	A	A	A	B	B	B	A	A	0	0	A	A	B
2	210957	2007-12-22	1	2014-11-17	6	4	4	4	4	4	7	7	7	7	7	7	7	7	7	7	7	7	7	7	7	7	7	7	7	7	B	A	A	A	B	B	A	A	A	A	B	A	A	A	A	A	A	A	B
2	210958	2007-12-22	1	2014-11-17	6	4	0	0	0	0	0	0	0	0	0	0	0	0	0	0	0	0	0	0	0	0	0	0	0	0	A	A	A	A	A	A	A	A	A	A	A	A	A	A	0	0	A	A	A
2	210959	2007-12-26	1	2014-11-17	6	4	0	0	0	0	3	0	0	0	3	0	0	0	0	0	0	0	0	0	0	0	0	0	0	0	B	B	B	A	B	B	A	A	A	B	B	B	A	0	0	0	0	A	B
2	210961	2008-01-07	1	2014-11-17	6	4	0	0	0	0	1	0	0	0	1	1	0	0	0	1	1	0	0	0	0	0	0	0	0	0	B	A	A	A	0	0	A	A	A	B	B	B	A	0	0	0	0	A	B
2	210962	2008-01-24	1	2014-11-17	6	4	4	4	4	4	7	7	7	7	7	7	7	7	7	7	7	7	7	7	7	7	7	7	7	7	B	B	A	A	B	B	A	B	A	A	B	B	A	A	A	A	A	A	A
2	210963	2008-02-22	1	2014-11-17	6	4	1	1	2	2	0	0	0	0	0	0	0	0	0	0	0	0	0	0	0	0	0	0	0	0	B	B	A	B	B	B	B	A	B	B	A	B	A	A	0	0	0	A	B
2	210964	2008-02-24	1	2014-11-17	6	4	4	4	0	0	7	7	7	7	7	7	7	7	7	7	0	0	0	0	0	0	0	0	0	0	A	A	A	A	A	A	A	A	A	A	A	A	A	A	0	0	A	A	A
2	210965	2008-03-14	1	2014-11-17	6	4	4	4	4	4	7	7	7	7	7	7	7	7	7	7	7	7	7	7	7	7	7	7	7	7	A	B	B	B	7	7	B	B	A	B	B	B	A	B	0	0	B	B	B
2	210966	2008-03-20	1	2014-11-17	6	4	4	4	4	4	7	7	7	7	7	7	7	7	7	7	7	7	7	7	7	7	7	7	7	7	A	A	A	A	A	A	A	A	A	B	A	A	A	A	A	A	A	A	A
2	210967	2008-04-14	1	2014-11-17	6	4	4	4	4	4	7	7	7	7	7	7	7	7	7	7	7	7	7	7	7	7	7	7	7	7	B	B	B	B	B	B	B	A	A	B	B	B	B	B	0	0	A	B	B
2	210968	2008-05-18	1	2014-11-17	6	4	0	2	0	0	0	0	0	0	0	0	0	0	0	0	0	0	0	0	0	0	0	0	0	0	A	A	A	B	B	B	B	A	B	A	A	A	A	A	0	7	A	A	A
2	210969	2008-06-17	1	2014-11-17	6	4	4	4	4	4	7	7	7	7	7	7	7	7	7	7	7	7	7	7	7	7	7	7	7	7	B	A	B	B	B	B	B	B	B	A	B	B	A	A	A	A	A	A	B
2	210970	2008-07-24	1	2014-11-17	6	3	4	4	4	4	7	7	7	7	7	7	7	7	7	7	7	7	7	7	7	7	7	7	7	7	B	B	A	B	B	B	B	A	B	B	B	B	A	B	7	B	B	A	B
2	210971	2008-08-05	1	2014-11-17	6	3	0	0	0	2	0	0	0	0	0	0	0	0	0	0	0	0	0	0	0	0	0	0	0	0	B	B	B	B	0	0	B	B	B	B	B	B	B	0	0	0	7	B	B
2	211011	2007-12-04	2	2014-11-19	6	3	1	0	0	0	0	0	0	0	0	0	0	0	0	0	0	0	0	0	0	0	0	0	0	0	A	A	A	A	0	0	A	A	A	A	A	A	A	0	0	0	0	A	A
2	211012	2007-12-19	2	2014-11-19	6	3	0	0	0	0	1	0	0	0	0	1	0	0	0	0	0	0	0	0	0	1	0	0	1	0	B	B	B	0	0	0	7	B	B	B	B	B	A	0	0	0	0	E	B
2	211013	2007-12-25	2	2014-11-19	6	4	2	2	0	0	0	0	0	0	0	0	0	0	0	0	3	0	0	0	0	0	0	0	0	0	B	B	B	7	0	0	7	A	B	B	B	B	B	0	0	0	0	A	B
2	211014	2008-01-01	2	2014-11-19	6	4	0	0	0	0	0	0	0	0	0	0	0	0	0	0	0	0	0	0	0	0	0	0	0	0	B	B	A	A	A	A	A	A	A	A	B	B	A	0	0	0	0	A	B
2	211015	2008-01-13	2	2014-11-19	6	4	0	0	0	0	0	0	0	0	0	0	0	0	0	0	1	0	0	1	0	0	0	0	0	0	A	B	A	B	0	0	B	A	B	B	B	B	A	0	0	0	0	A	B
2	211016	2008-01-22	2	2014-11-19	6	4	4	0	2	2	7	7	7	7	7	0	0	0	0	0	0	0	0	0	0	0	0	0	0	0	B	B	B	B	B	B	B	A	B	B	D	C	A	A	0	0	A	A	D
2	211017	2008-02-08	2	2014-11-19	6	4	0	0	0	0	0	0	0	0	0	0	0	0	0	0	0	0	0	0	0	0	0	0	0	0	B	A	A	A	A	B	A	A	A	B	B	B	B	A	A	A	A	B	B
2	211018	2008-02-14	2	2014-11-19	6	4	0	0	0	0	0	0	0	0	0	0	0	0	0	0	0	0	0	0	0	0	0	0	0	0	B	B	A	A	0	7	A	A	A	B	B	A	A	0	0	0	7	A	B
2	211019	2008-02-23	2	2014-11-19	6	4	4	4	4	4	7	7	7	7	7	7	7	7	7	7	7	7	7	7	7	7	7	7	7	7	A	A	A	A	A	A	A	A	A	A	A	A	A	A	A	A	A	A	A
2	211020	2008-03-12	2	2014-11-19	6	3	0	0	0	0	0	0	0	0	0	0	0	0	0	0	0	0	0	0	0	0	0	0	0	0	B	A	A	7	0	0	7	A	B	A	B	B	A	0	0	0	0	A	B
2	211021	2008-03-17	2	2014-11-19	6	3	0	0	0	0	0	0	0	0	0	0	0	0	0	0	0	0	0	0	0	0	0	0	0	0	B	A	A	A	7	7	A	A	A	B	B	B	A	0	0	0	A	A	B
2	211022	2008-04-06	2	2014-11-19	6	3	0	0	4	4	0	0	0	0	0	0	0	0	0	0	7	7	7	7	7	7	7	7	7	7	A	A	A	A	A	A	A	A	A	B	B	A	A	0	0	0	0	A	A
2	211023	2008-04-16	2	2014-11-19	6	4	0	0	0	0	0	0	0	0	1	0	0	0	0	0	0	0	0	0	0	1	0	0	1	0	B	B	B	A	B	B	7	A	B	B	B	B	G	A	0	0	A	G	B
2	211024	2008-04-25	2	2014-11-19	6	4	4	4	4	4	7	7	7	7	7	7	7	7	7	7	7	7	7	7	7	7	7	7	7	7	A	A	A	A	B	B	A	A	A	A	A	A	A	A	A	A	A	A	A
2	211025	2008-04-26	2	2014-11-19	6	4	0	0	0	0	0	0	0	0	0	0	0	0	0	0	0	0	0	0	0	0	0	0	0	0	B	B	A	A	7	7	A	B	E	B	B	B	E	0	0	0	0	A	B
2	211026	2008-05-14	2	2014-11-19	6	3	0	0	0	0	0	0	0	0	0	0	0	0	0	0	1	0	0	0	0	1	0	0	0	0	B	B	A	B	0	0	7	A	B	B	B	B	A	0	0	0	7	B	B
2	211027	2008-06-10	2	2014-11-19	6	3	4	4	4	4	7	7	7	7	7	7	7	7	7	7	7	7	7	7	7	7	7	7	7	7	B	B	B	B	B	B	B	B	B	B	B	B	B	B	0	B	A	B	B
2	211028	2008-07-25	2	2014-11-19	6	3	4	4	0	0	7	7	7	7	7	7	7	7	7	7	0	0	0	0	0	0	0	0	0	0	A	A	A	A	A	A	A	A	A	A	A	A	A	A	A	A	A	A	A
2	211049	2007-12-01	1	2014-11-19	6	4	4	4	4	4	7	7	7	7	7	7	7	7	7	7	7	7	7	7	7	7	7	7	7	7	B	B	A	A	A	A	A	A	A	A	A	A	A	A	0	0	A	A	B
2	211050	2008-01-01	1	2014-11-19	6	3	0	0	0	0	0	0	0	0	0	0	0	0	0	0	0	0	0	0	0	0	0	0	0	0	A	A	A	A	A	A	A	A	A	A	B	B	A	A	0	0	A	A	A
2	211051	2008-01-03	1	2014-11-19	6	3	3	0	2	4	0	7	7	7	7	0	0	0	0	0	0	0	0	0	0	7	7	7	7	7	B	B	B	B	B	B	B	A	B	B	B	B	A	B	0	0	B	B	B
2	211052	2008-01-10	1	2014-11-19	6	3	4	4	4	4	7	7	7	7	7	7	7	7	7	7	7	7	7	7	7	7	7	7	7	7	A	A	A	A	A	A	A	A	A	A	A	A	A	A	A	A	A	A	A
2	211053	2008-01-23	1	2014-11-19	6	4	0	2	2	2	0	0	0	0	0	0	0	0	0	0	0	0	0	0	0	0	0	0	0	0	A	A	A	A	B	B	A	A	B	A	B	A	A	A	0	0	A	A	B
2	211054	2008-02-06	1	2014-11-19	6	3	4	4	2	0	7	7	7	7	7	7	7	7	7	7	0	0	0	0	0	0	0	0	0	0	B	B	A	B	0	0	B	B	B	B	B	B	A	A	0	0	A	A	B
2	211055	2008-02-09	1	2014-11-19	6	4	4	4	4	3	7	7	7	7	7	7	7	7	7	7	7	7	7	7	7	0	7	7	7	7	B	A	A	B	B	B	B	A	B	B	B	B	A	A	7	0	A	A	A
2	211056	2008-02-10	1	2014-11-19	6	4	0	0	0	0	0	0	0	0	0	0	0	0	0	0	0	0	0	0	0	0	0	0	0	0	B	B	A	B	0	B	B	A	B	B	B	B	B	A	0	0	A	A	B
2	211057	2008-03-19	1	2014-11-19	6	4	4	4	4	4	7	7	7	7	7	7	7	7	7	7	7	7	7	7	7	7	7	7	7	7	B	B	A	B	B	B	B	A	A	B	B	A	A	A	0	0	A	A	A
2	211058	2008-04-03	1	2014-11-19	6	3	4	4	4	4	7	7	7	7	7	7	7	7	7	7	7	7	7	7	7	7	7	7	7	7	D	D	A	A	B	B	A	B	C	D	D	D	A	A	0	0	A	A	D
2	211059	2008-04-07	1	2014-11-19	6	4	0	0	0	0	0	0	0	0	0	3	0	1	0	0	3	0	0	3	0	3	0	0	3	0	E	B	A	B	B	A	B	A	B	B	A	B	A	0	0	0	0	A	B
2	211060	2008-04-18	1	2014-11-19	6	4	0	0	0	0	0	0	0	0	0	0	0	0	0	0	0	0	0	0	0	0	0	0	0	0	A	A	A	A	B	B	A	A	B	A	A	B	A	A	0	0	A	A	B
2	211061	2008-05-02	1	2014-11-19	6	4	4	4	4	4	7	7	7	7	7	7	7	7	7	7	7	7	7	7	7	7	7	7	7	7	A	B	A	A	0	0	A	A	B	B	A	B	A	B	0	0	7	A	A
2	211062	2008-05-08	1	2014-11-19	6	4	4	4	4	4	7	7	7	7	7	7	7	7	7	7	7	7	7	7	7	7	7	7	7	7	A	A	A	A	A	A	A	A	A	A	A	A	A	A	A	A	A	A	A
2	211063	2008-05-12	1	2014-11-19	6	3	4	4	4	4	7	7	7	7	7	7	7	7	7	7	7	7	7	7	7	7	7	7	7	7	A	A	A	A	A	B	A	A	A	A	A	A	A	A	A	A	A	A	A
2	211064	2008-05-19	1	2014-11-19	6	3	3	4	2	4	0	7	7	7	7	7	7	7	7	7	0	0	0	0	0	7	7	7	7	7	B	B	B	A	7	0	A	A	B	B	B	B	B	A	0	0	A	A	B
2	211065	2008-05-26	1	2014-11-19	6	3	3	4	0	0	0	7	7	7	7	7	7	7	7	7	0	0	0	0	0	0	0	0	1	0	B	A	A	A	A	B	B	B	B	B	B	B	A	A	A	A	A	A	B
2	211066	2008-06-17	1	2014-11-19	6	4	4	4	3	3	7	7	7	7	7	7	7	7	7	7	0	7	7	7	7	0	7	7	7	7	B	B	A	A	B	B	A	A	B	B	B	B	B	A	A	A	A	A	B
2	211067	2008-06-25	1	2014-11-19	6	4	4	4	4	4	7	7	7	7	7	7	7	7	7	7	7	7	7	7	7	7	7	7	7	7	B	B	B	B	B	B	A	B	B	B	B	B	A	A	A	A	A	A	B
2	211068	2008-07-20	1	2014-11-19	6	3	0	0	0	0	0	0	0	0	0	0	0	0	0	0	0	0	0	0	0	0	0	0	0	0	B	B	A	D	B	B	B	A	B	B	B	B	B	A	0	0	B	X	B
2	211069	2008-09-15	1	2014-11-19	6	3	4	4	4	4	7	7	7	7	7	7	7	7	7	7	7	7	7	7	7	7	7	7	7	7	B	A	A	B	B	B	A	A	A	B	A	A	A	A	A	A	A	A	A
2	211111	2007-12-01	2	2014-11-19	6	4	0	0	0	0	0	0	0	0	0	3	0	0	0	0	1	0	0	0	0	1	0	0	0	0	B	B	A	B	B	B	B	A	B	B	B	B	B	0	0	0	0	A	B
2	211112	2007-12-11	2	2014-11-19	6	3	0	0	0	0	0	0	0	0	0	0	0	0	0	0	0	0	0	0	0	0	0	0	0	0	B	A	A	A	A	A	A	A	A	B	B	A	A	0	0	0	0	A	A
2	211113	2007-12-11	2	2014-11-19	6	4	0	0	0	0	0	0	0	0	0	0	0	0	0	0	0	0	0	0	0	0	0	0	0	0	B	B	B	B	B	B	B	A	A	B	B	B	A	A	0	0	A	A	B
2	211114	2007-12-29	2	2014-11-19	6	3	0	0	0	0	0	0	0	0	0	0	0	0	0	0	0	0	0	0	0	0	0	0	0	0	A	A	A	7	0	0	A	A	A	A	A	A	A	A	0	0	0	A	A
2	211115	2008-01-05	2	2014-11-19	6	3	0	0	0	0	0	0	0	0	0	0	0	0	0	0	0	0	0	0	0	1	0	0	0	0	B	B	A	A	0	0	7	B	B	B	B	B	B	0	0	0	0	A	B
2	211116	2008-03-18	2	2014-11-19	6	4	0	0	0	0	0	0	0	0	0	0	0	0	0	0	1	0	1	0	0	1	0	0	1	0	B	B	A	B	7	B	B	A	B	B	B	E	B	B	0	0	B	B	B
2	211117	2008-03-28	2	2014-11-19	6	3	4	4	2	2	7	7	7	7	7	7	7	7	7	7	0	0	0	0	0	0	0	0	0	0	B	A	A	B	B	0	A	A	A	B	B	B	A	A	0	0	A	B	A
2	211118	2008-04-24	2	2014-11-19	6	4	4	4	0	0	7	7	7	7	7	7	7	7	7	7	0	0	0	0	0	0	0	0	0	0	B	B	A	B	B	B	B	A	B	B	B	B	A	0	0	0	7	A	B
2	211119	2008-05-29	2	2014-11-19	6	3	0	0	2	0	0	0	0	0	0	0	0	0	0	0	0	0	0	0	0	0	0	0	0	0	B	B	B	7	0	0	0	B	B	B	B	B	A	0	0	0	B	B	B
2	211120	2008-05-31	2	2014-11-19	6	3	0	2	2	2	0	0	0	0	0	0	0	0	0	0	0	0	0	0	0	0	0	0	0	0	A	A	A	B	0	7	B	A	A	A	B	A	A	0	0	0	0	A	A
2	211121	2008-06-01	2	2014-11-19	6	3	4	4	4	4	7	7	7	7	7	7	7	7	7	7	7	7	7	7	7	7	7	7	7	7	A	A	A	A	B	B	A	A	A	B	B	B	B	A	A	A	A	A	A
2	211122	2008-06-05	2	2014-11-19	6	4	0	0	0	0	0	0	0	0	0	0	0	0	0	0	1	0	0	1	0	1	0	0	1	0	B	B	A	B	B	B	B	A	B	B	B	B	A	7	0	0	0	A	B
2	211123	2008-06-15	2	2014-11-19	6	3	0	0	0	0	0	0	0	0	0	0	0	0	0	0	0	0	0	0	0	0	0	0	0	0	B	B	B	B	B	B	B	B	B	B	B	B	A	A	0	0	0	A	B
2	211124	2008-06-25	2	2014-11-19	6	3	4	4	4	4	7	7	7	7	7	7	7	7	7	7	7	7	7	7	7	7	7	7	7	7	B	D	A	A	7	B	B	A	B	B	B	A	B	B	B	B	A	B	A
2	211125	2008-06-27	2	2014-11-19	6	4	4	4	4	4	7	7	7	7	7	7	7	7	7	7	7	7	7	7	7	7	7	7	7	7	A	A	A	A	A	A	A	A	A	A	A	A	A	A	A	A	A	A	A
2	211126	2008-07-16	2	2014-11-19	6	4	4	4	2	3	7	7	7	7	7	7	7	7	7	7	0	0	0	0	0	0	7	7	7	7	B	B	A	B	B	B	B	B	B	B	B	B	B	B	B	B	B	B	B
2	211127	2008-07-18	2	2014-11-19	6	4	4	2	4	2	7	7	7	7	7	0	0	0	0	0	7	7	7	7	7	0	0	0	0	0	A	A	A	B	7	7	B	A	A	A	B	A	A	A	0	0	A	A	B
2	211128	2008-07-22	2	2014-11-19	6	3	4	4	0	0	7	7	7	7	7	7	7	7	7	7	0	0	0	0	0	0	0	0	0	0	B	B	B	B	7	7	A	B	B	C	C	D	B	B	0	0	B	B	B
2	211129	2008-08-11	2	2014-11-19	6	3	4	4	4	4	7	7	7	7	7	7	7	7	7	7	7	7	7	7	7	7	7	7	7	7	A	B	A	B	B	B	B	B	B	B	A	B	A	A	A	A	B	B	A
2	211130	2008-08-13	2	2014-11-19	6	4	4	4	4	0	7	7	7	7	7	7	7	7	7	7	7	7	7	7	7	0	0	0	0	0	B	B	B	B	B	B	B	A	B	B	B	B	B	B	A	A	A	G	B
2	211131	2008-08-16	2	2014-11-19	6	4	4	4	0	0	7	7	7	7	7	7	7	7	7	7	0	0	0	0	0	0	0	0	0	0	B	B	A	A	B	B	A	A	B	B	B	B	A	A	0	0	A	A	B
2	211132	2008-08-31	2	2014-11-19	6	3	4	4	4	4	7	7	7	7	7	7	7	7	7	7	7	7	7	7	7	7	7	7	7	7	A	A	A	A	A	A	A	A	A	A	A	A	A	A	A	A	A	A	A
2	211142	2008-01-17	1	2014-11-19	6	4	4	4	0	0	7	7	7	7	7	7	7	7	7	7	0	0	0	0	0	0	0	0	0	0	B	B	B	B	B	0	7	B	B	B	C	B	B	A	0	0	A	A	B
2	211159	2008-01-11	1	2014-11-19	6	3	4	4	4	4	7	7	7	7	7	7	7	7	7	7	7	7	7	7	7	7	7	7	7	7	A	B	A	B	B	B	A	A	A	A	B	A	A	A	A	A	A	A	A
2	211160	2008-01-14	1	2014-11-19	6	4	0	0	0	0	0	0	0	0	0	0	0	0	0	0	0	0	0	0	0	0	0	0	0	0	A	B	A	A	0	0	A	A	B	A	B	A	A	A	0	0	A	A	A
2	211161	2008-02-06	1	2014-11-19	6	3	4	4	4	4	7	7	7	7	7	7	7	7	7	7	7	7	7	7	7	7	7	7	7	7	A	A	A	A	B	7	A	A	A	A	A	A	A	A	A	A	A	A	A
2	211162	2008-02-10	1	2014-11-19	6	4	0	0	2	0	0	0	0	0	0	0	0	0	0	0	0	0	0	0	0	0	0	0	0	0	B	A	A	B	B	B	B	B	B	B	B	B	A	A	0	0	A	A	B
2	211163	2008-02-13	1	2014-11-19	6	4	4	4	4	4	7	7	7	7	7	7	7	7	7	7	7	7	7	7	7	7	7	7	7	7	A	B	B	B	B	B	B	A	A	A	B	B	A	A	A	A	B	B	B
2	211164	2008-02-24	1	2014-11-19	6	3	0	0	0	0	0	0	0	0	0	0	0	0	0	0	0	0	0	0	0	0	0	0	0	0	B	B	B	B	B	B	B	B	B	B	B	B	B	B	0	A	A	B	B
2	211165	2008-03-05	1	2014-11-19	6	3	4	4	3	2	7	7	7	7	7	7	7	7	7	7	0	7	7	7	7	0	0	0	0	0	B	A	A	A	7	0	A	A	B	B	B	B	A	7	0	0	7	B	B
2	211166	2008-03-09	1	2014-11-19	6	4	0	0	0	0	0	0	0	0	0	0	0	0	0	0	0	0	0	0	0	0	0	0	0	0	B	B	A	A	A	A	A	A	B	B	B	A	A	A	0	0	A	A	A
2	211167	2008-03-19	1	2014-11-19	6	3	0	0	0	0	0	0	0	0	0	0	0	0	0	0	0	0	0	0	0	0	0	0	0	0	B	A	A	A	B	B	A	B	A	B	B	B	B	B	0	0	A	A	B
2	211168	2008-05-02	1	2014-11-19	6	4	3	1	0	0	0	7	7	7	7	0	0	0	0	0	0	0	0	0	0	0	0	0	0	0	B	B	B	A	7	B	B	B	B	B	B	B	A	7	0	0	7	A	B
2	211169	2008-05-04	1	2014-11-19	6	3	4	4	4	4	7	7	7	7	7	7	7	7	7	7	7	7	7	7	7	7	7	7	7	7	A	A	A	A	A	A	A	A	A	A	A	A	A	A	A	A	A	A	A
2	211170	2008-05-09	1	2014-11-19	6	3	3	3	2	2	0	7	7	7	7	0	7	7	7	7	0	0	0	0	0	0	0	0	0	0	A	A	A	B	7	7	B	A	B	B	B	B	B	7	0	0	7	B	B
2	211215	2007-12-22	2	2014-11-20	6	3	0	0	0	0	0	0	0	0	0	0	0	0	0	0	0	0	0	0	0	0	0	0	0	0	B	A	A	B	0	0	B	B	B	B	B	B	A	7	0	0	7	A	B
2	211216	2007-12-27	2	2014-11-20	6	4	4	4	0	0	7	7	7	7	7	7	7	7	7	7	0	0	0	0	0	0	0	0	0	0	B	A	A	B	0	0	B	A	A	B	B	A	A	7	0	0	7	A	B
2	211217	2008-01-29	2	2014-11-20	6	4	4	4	0	0	7	7	7	7	7	7	7	7	7	7	0	0	0	0	0	0	0	0	0	0	B	B	B	B	0	0	B	A	B	B	B	B	A	A	0	0	A	A	B
2	211218	2008-01-31	2	2014-11-20	6	4	0	0	0	2	0	0	0	0	0	0	0	0	0	0	0	0	0	0	0	0	0	0	0	0	A	B	A	A	A	A	A	A	A	B	A	A	A	A	0	0	0	A	A
2	211219	2008-02-05	2	2014-11-20	6	4	0	0	0	0	0	0	0	0	0	0	0	0	0	0	0	0	0	0	0	0	0	0	0	0	A	A	A	A	A	A	A	A	A	A	A	B	A	A	0	0	A	A	A
2	211220	2008-02-10	2	2014-11-20	6	4	0	3	2	0	0	0	0	0	0	0	7	7	7	7	0	0	0	0	0	0	0	0	0	0	B	A	A	A	A	A	A	A	A	A	A	A	A	A	0	0	A	A	A
2	211221	2008-02-17	2	2014-11-20	6	3	4	4	4	4	7	7	7	7	7	7	7	7	7	7	7	7	7	7	7	7	7	7	7	7	A	A	B	B	B	B	A	A	A	B	A	A	A	A	A	A	A	B	A
2	211222	2008-02-27	2	2014-11-20	6	3	0	0	0	0	0	0	0	0	0	0	0	0	0	0	0	0	0	0	0	0	0	0	0	0	B	A	A	A	A	A	A	A	A	A	A	A	A	A	A	7	A	A	A
2	211223	2008-03-02	2	2014-11-20	6	4	0	3	0	0	0	0	0	0	0	0	7	7	7	7	0	0	0	0	0	0	0	0	0	0	B	A	A	A	7	A	A	A	B	A	B	B	B	A	0	0	A	A	B
2	211224	2008-03-11	2	2014-11-20	6	4	4	4	0	0	7	7	7	7	7	7	7	7	7	7	0	0	0	0	0	0	0	0	0	0	A	A	B	A	B	B	A	A	A	A	A	B	A	A	0	0	0	A	B
2	211225	2008-03-28	2	2014-11-20	6	4	0	4	0	0	0	0	0	0	0	7	7	7	7	7	0	0	0	0	0	0	0	0	0	0	B	B	B	B	B	0	B	B	B	B	B	B	B	B	0	0	B	B	B
2	211226	2008-05-16	2	2014-11-20	6	4	0	0	0	0	0	0	0	0	0	0	0	0	0	0	0	0	0	0	0	0	0	0	0	0	A	A	A	A	0	0	A	A	A	A	A	A	A	0	0	0	0	A	A
2	211227	2008-05-25	2	2014-11-20	6	3	4	4	2	4	7	7	7	7	7	7	7	7	7	7	0	0	0	0	0	7	7	7	7	7	B	A	A	B	B	B	A	A	B	B	B	B	A	A	0	0	A	A	B
2	211228	2008-07-10	2	2014-11-20	6	3	0	0	0	0	0	0	0	0	0	0	0	0	0	0	0	0	0	0	0	1	0	0	1	0	A	A	A	A	A	B	A	A	B	A	B	B	A	0	0	0	0	A	A
2	211229	2008-07-20	2	2014-11-20	6	4	4	4	4	4	7	7	7	7	7	7	7	7	7	7	7	7	7	7	7	7	7	7	7	7	B	B	B	B	A	B	B	A	A	B	A	A	A	A	A	A	A	A	A
2	211253	2007-11-23	1	2014-11-20	6	3	0	0	0	0	0	0	0	0	0	0	0	0	0	0	0	0	0	0	0	0	0	0	0	0	B	A	A	A	0	0	A	A	A	B	B	B	A	0	0	0	B	A	A
2	211254	2007-12-09	1	2014-11-20	6	3	0	0	2	0	0	0	0	0	0	0	0	0	0	0	0	0	0	0	0	0	0	0	0	0	B	A	A	A	B	B	A	A	A	B	B	B	A	0	0	0	0	A	B
2	211255	2007-12-30	1	2014-11-20	6	3	0	0	0	0	0	0	0	0	0	0	0	0	0	0	0	0	0	0	0	0	0	0	0	0	A	A	A	A	0	0	A	A	A	A	A	A	A	0	0	0	0	A	A
2	211256	2008-01-01	1	2014-11-20	6	3	4	4	4	4	7	7	7	7	7	7	7	7	7	7	7	7	7	7	7	7	7	7	7	7	A	A	A	A	B	B	B	A	A	A	A	A	A	A	A	A	A	A	A
2	211257	2008-01-10	1	2014-11-20	6	3	4	4	4	4	7	7	7	7	7	7	7	7	7	7	7	7	7	7	7	7	7	7	7	7	A	A	A	A	B	B	A	A	A	A	A	B	A	A	0	0	A	A	A
2	211258	2008-02-29	1	2014-11-20	6	3	0	0	0	0	0	0	0	0	0	0	0	0	0	0	0	0	0	0	0	0	0	0	0	0	A	A	A	A	B	B	A	A	A	A	A	A	A	A	0	0	A	A	A
2	211259	2008-03-10	1	2014-11-20	6	4	4	4	3	3	7	7	7	7	7	7	7	7	7	7	0	7	7	7	7	0	7	7	7	7	B	B	A	B	B	B	B	A	B	A	D	D	A	A	A	A	B	A	D
2	211260	2008-04-06	1	2014-11-20	6	4	0	0	0	0	0	0	0	0	0	0	0	0	0	0	0	0	0	0	0	0	0	0	0	0	A	E	B	0	0	0	0	A	B	A	E	B	A	A	0	0	A	A	B
2	211261	2008-04-07	1	2014-11-20	6	3	4	2	0	2	7	7	7	7	7	0	0	0	0	0	0	0	0	0	0	0	0	0	0	0	B	A	A	A	A	A	A	A	A	B	B	B	A	A	0	0	A	A	A
2	211262	2008-04-14	1	2014-11-20	6	3	0	0	0	0	0	0	0	0	0	0	0	0	0	0	1	0	0	0	0	1	0	0	0	0	B	B	B	B	7	7	B	B	B	B	B	B	A	0	0	0	0	A	B
2	211263	2008-05-04	1	2014-11-20	6	4	4	4	4	4	7	7	7	7	7	7	7	7	7	7	7	7	7	7	7	7	7	7	7	7	A	A	A	A	A	A	A	A	A	A	A	B	A	A	A	A	A	A	A
2	211264	2008-05-27	1	2014-11-20	6	3	4	4	0	2	7	7	7	7	7	7	7	7	7	7	0	0	0	0	0	0	0	0	0	0	B	A	A	A	B	B	B	A	B	A	B	B	A	B	7	B	A	B	B
2	211265	2008-06-06	1	2014-11-20	6	3	4	4	3	2	7	7	7	7	7	7	7	7	7	7	0	7	7	7	7	0	0	0	0	0	A	A	A	A	A	A	A	A	A	A	E	B	A	A	A	A	A	B	B
2	211266	2008-06-28	1	2014-11-20	6	4	4	4	0	0	7	7	7	7	7	7	7	7	7	7	0	0	0	0	0	0	0	0	0	0	B	B	B	7	B	B	B	B	B	A	B	B	B	B	0	0	A	B	B
2	211268	2008-07-08	1	2014-11-20	6	3	4	4	4	4	7	7	7	7	7	7	7	7	7	7	7	7	7	7	7	7	7	7	7	7	B	B	A	A	A	A	A	A	B	B	B	B	A	A	A	A	A	A	A
2	211318	2007-11-30	2	2014-11-19	6	3	0	0	0	0	0	0	0	0	0	0	0	0	0	0	0	0	0	0	0	1	0	0	0	0	A	B	A	B	B	B	B	A	B	A	B	B	A	A	0	0	A	B	B
2	211319	2007-12-08	2	2014-11-19	6	3	0	0	0	0	0	0	0	0	0	0	0	0	0	0	1	0	0	0	0	1	0	0	0	0	B	A	A	B	0	0	A	A	B	B	B	B	B	B	A	A	B	A	B
2	211320	2007-12-09	2	2014-11-19	6	3	0	0	0	0	0	0	0	0	0	0	0	0	0	0	0	0	0	0	0	0	0	0	0	0	B	B	B	B	0	0	7	B	B	B	B	B	B	0	0	0	0	A	B
2	211321	2007-12-25	2	2014-11-19	6	3	4	4	4	4	7	7	7	7	7	7	7	7	7	7	7	7	7	7	7	7	7	7	7	7	B	A	B	B	B	B	B	A	A	B	B	A	A	A	A	A	A	B	B
2	211322	2007-12-27	2	2014-11-19	6	3	0	0	0	0	0	0	0	0	0	0	0	0	0	0	0	0	0	0	0	0	0	0	0	0	D	D	D	D	D	D	C	C	D	D	D	D	D	B	B	0	B	D	D
2	211323	2008-01-02	2	2014-11-19	6	3	0	0	2	2	0	0	0	0	0	0	0	0	0	0	0	0	0	0	0	0	0	0	0	0	A	A	A	A	0	0	A	A	B	A	B	A	A	0	0	0	0	A	B
2	211324	2008-01-06	2	2014-11-19	6	3	0	0	2	0	0	0	0	0	0	0	0	0	0	0	0	0	0	0	0	0	0	0	0	0	B	B	B	B	0	0	7	B	B	E	B	B	A	7	0	0	0	B	B
2	211325	2008-01-15	2	2014-11-19	6	3	0	0	0	0	0	0	0	0	0	0	0	0	0	0	0	0	0	0	0	0	0	0	0	0	A	A	A	A	0	0	A	A	A	A	A	A	A	0	0	0	0	A	A
2	211326	2008-01-24	2	2014-11-19	6	3	4	4	4	4	7	7	7	7	7	7	7	7	7	7	7	7	7	7	7	7	7	7	7	7	A	B	A	A	A	A	A	B	B	A	B	B	B	A	0	0	A	A	B
2	211327	2008-01-26	2	2014-11-19	6	3	0	0	0	0	0	0	0	0	0	0	0	0	0	0	0	0	0	0	0	0	0	0	0	0	B	A	B	A	0	0	A	A	A	A	B	A	A	A	0	0	A	A	A
2	211328	2008-02-24	2	2014-11-19	6	3	1	3	0	0	0	0	0	0	0	0	7	7	7	7	1	0	0	0	0	0	0	0	0	0	B	A	A	7	0	7	B	A	B	A	B	B	A	A	0	0	A	A	B
2	211329	2008-04-07	2	2014-11-19	6	3	4	0	0	0	7	7	7	7	7	0	0	0	0	0	0	0	0	0	0	0	0	0	0	0	B	B	B	B	B	B	B	B	B	B	B	B	B	B	B	B	B	B	B
2	211330	2008-04-10	2	2014-11-19	6	3	0	0	0	0	0	0	0	0	0	0	0	0	0	0	0	0	0	0	0	0	0	0	0	0	B	B	B	B	B	B	A	B	B	B	B	B	B	A	0	0	A	A	B
2	211331	2008-05-02	2	2014-11-19	6	3	0	4	0	0	0	0	0	0	0	7	7	7	7	7	0	0	0	0	0	0	0	0	0	0	B	B	B	B	7	7	B	B	B	B	B	B	B	A	0	0	A	B	B
2	211332	2008-05-20	2	2014-11-19	6	3	4	4	0	0	7	7	7	7	7	7	7	7	7	7	1	0	0	0	0	1	0	0	0	0	B	B	B	B	B	B	B	A	B	B	B	B	B	B	0	0	B	B	B
2	211333	2008-08-31	2	2014-11-19	6	3	4	4	4	4	7	7	7	7	7	7	7	7	7	7	7	7	7	7	7	7	7	7	7	7	A	A	A	A	B	B	B	A	A	A	A	A	A	A	A	A	A	A	A
2	211334	2008-09-20	2	2014-11-19	6	3	0	0	0	0	0	0	0	0	0	0	0	0	0	0	0	0	0	0	0	0	0	0	0	0	B	B	B	A	B	B	A	A	B	A	A	A	B	B	0	0	A	A	A
2	211335	2008-06-02	2	2014-11-19	6	3	1	0	0	0	0	0	0	0	0	0	0	0	0	0	1	0	0	0	0	0	0	0	0	0	A	B	A	B	0	0	B	B	B	B	B	B	A	0	0	0	0	B	B
2	211356	2007-12-12	1	2014-11-19	6	4	4	4	4	4	7	7	7	7	7	7	7	7	7	7	7	7	7	7	7	7	7	7	7	7	B	D	C	B	B	B	A	A	B	B	B	B	B	B	A	B	B	B	B
2	211357	2007-12-13	1	2014-11-19	6	4	0	0	0	0	0	0	0	0	0	0	0	0	0	0	0	0	0	0	0	0	0	0	0	0	B	B	B	A	0	0	A	A	A	B	B	B	A	0	0	0	0	B	B
2	211358	2007-12-14	1	2014-11-19	6	4	4	4	4	4	7	7	7	7	7	7	7	7	7	7	7	7	7	7	7	7	7	7	7	7	B	B	A	A	B	B	B	A	A	A	B	B	A	A	A	A	A	A	A
2	211359	2008-01-02	1	2014-11-19	6	4	0	0	0	0	0	0	0	0	0	0	0	0	0	0	0	0	0	0	0	0	0	0	0	0	D	D	A	A	A	A	A	A	D	D	D	D	A	A	0	0	A	A	D
2	211360	2008-01-23	1	2014-11-19	6	4	0	0	0	0	0	0	0	0	0	0	0	0	0	0	0	0	0	0	0	0	0	0	0	0	B	A	A	A	B	B	A	A	B	B	B	B	A	A	A	A	A	A	B
2	211361	2008-01-29	1	2014-11-19	6	4	0	0	0	0	0	0	0	0	0	0	0	0	0	0	0	0	0	0	0	0	0	0	0	0	B	B	B	7	B	7	A	B	A	B	B	B	A	0	0	0	0	A	B
2	211362	2008-01-30	1	2014-11-19	6	4	3	4	2	2	0	7	7	7	7	7	7	7	7	7	0	0	0	0	0	0	0	0	0	0	A	A	A	A	0	0	A	A	A	A	B	A	A	0	0	0	0	A	A
2	211363	2008-02-12	1	2014-11-19	6	4	0	0	0	0	0	0	0	0	0	0	0	0	0	0	0	0	0	0	0	0	0	0	0	0	A	A	A	A	B	7	B	A	A	A	B	B	A	A	0	0	A	A	B
2	211364	2008-04-05	1	2014-11-19	6	4	4	4	0	3	7	7	7	7	7	7	7	7	7	7	0	0	0	0	0	0	7	7	7	7	A	A	A	A	A	A	A	A	A	A	A	A	A	A	0	0	A	A	A
2	211365	2008-04-06	1	2014-11-19	6	4	0	0	0	0	0	0	0	0	0	0	0	0	0	0	0	0	0	0	0	0	0	0	0	0	A	B	A	A	B	B	A	A	B	B	B	B	A	A	0	0	7	A	B
2	211366	2008-04-16	1	2014-11-19	6	4	0	0	0	0	0	0	0	0	0	0	0	0	0	0	2	0	0	0	0	2	0	0	0	0	B	B	B	B	B	B	B	B	B	B	B	B	A	B	0	0	A	A	B
2	211367	2008-04-25	1	2014-11-19	6	4	4	4	2	2	7	7	7	7	7	7	7	7	7	7	0	0	0	0	0	0	0	0	0	0	B	B	B	B	B	B	B	B	B	B	B	B	G	A	0	0	A	A	B
2	211368	2008-07-22	1	2014-11-19	6	4	4	4	0	2	7	7	7	7	7	7	7	7	7	7	0	0	0	0	0	0	0	0	0	0	B	A	A	A	B	B	A	A	B	B	B	B	A	A	A	A	A	A	A
2	211369	2008-08-20	1	2014-11-19	6	4	4	4	4	4	7	7	7	7	7	7	7	7	7	7	7	7	7	7	7	7	7	7	7	7	B	A	A	A	A	A	A	A	A	A	B	A	A	A	A	A	A	A	A
2	220107	2008-06-09	2	2014-11-10	6	4	4	0	0	0	7	7	7	7	7	0	0	0	0	0	0	0	0	0	0	0	0	0	0	0	B	B	A	A	B	B	B	B	B	B	B	B	B	7	0	0	B	B	B
2	220112	2008-04-30	2	2014-11-10	6	4	2	4	2	2	0	0	0	0	0	7	7	7	7	7	0	0	0	0	0	0	0	0	0	0	A	A	A	A	A	A	A	A	B	A	A	A	A	A	0	0	A	A	A
2	220115	2008-01-08	1	2014-11-10	6	4	4	0	2	0	7	7	7	7	7	0	0	0	0	0	0	0	0	0	0	0	0	0	0	0	A	A	A	B	B	A	A	A	A	B	B	B	A	A	0	0	A	A	B
2	220121	2008-08-27	2	2014-11-10	6	4	4	4	2	4	7	7	7	7	7	7	7	7	7	7	0	0	0	0	0	7	7	7	7	7	B	B	B	B	B	B	B	B	B	B	B	B	A	A	0	0	A	A	B
2	220125	2007-12-05	2	2014-11-10	6	4	4	4	2	2	7	7	7	7	7	7	7	7	7	7	0	0	0	0	0	0	0	0	0	0	A	B	B	7	7	7	B	A	B	B	B	B	A	A	0	0	A	A	A
2	220126	2008-03-31	2	2014-11-10	6	4	0	0	0	0	1	0	1	0	0	0	0	0	0	0	1	0	0	0	0	1	0	0	0	0	A	A	A	B	0	A	A	A	A	A	B	B	A	A	0	0	A	G	A
2	220128	2007-11-19	1	2014-11-10	6	4	0	0	0	0	0	0	0	0	0	0	0	0	0	0	0	0	0	0	0	0	0	0	0	0	B	A	A	A	A	A	A	A	B	A	B	B	A	A	0	0	A	A	B
2	220129	2008-03-10	2	2014-11-10	6	4	0	0	2	0	0	0	0	0	0	0	0	0	0	0	0	0	0	0	0	0	0	0	0	0	B	B	A	A	7	0	B	A	B	B	B	B	B	A	0	0	A	A	B
2	220134	2008-03-11	2	2014-11-10	6	4	4	4	1	1	7	7	7	7	7	7	7	7	7	7	0	0	0	0	0	0	0	0	0	0	B	A	A	A	B	B	A	A	A	B	B	B	A	B	B	B	A	A	B
2	220135	2007-11-26	2	2014-11-10	6	4	4	2	4	2	7	7	7	7	7	0	0	0	0	0	7	7	7	7	7	0	0	0	0	0	B	A	A	A	B	B	A	A	A	B	B	A	A	A	0	0	A	A	A
2	220136	2008-02-28	1	2014-11-10	6	3	1	2	1	2	0	0	0	0	0	0	0	0	0	0	0	0	0	0	0	0	0	0	0	0	B	A	A	A	A	A	A	A	A	B	B	B	A	A	0	0	A	A	B
2	220138	2008-01-25	2	2014-11-10	6	3	0	0	0	0	0	0	0	0	0	0	0	0	0	0	0	0	0	0	0	1	0	0	1	0	B	B	B	B	A	A	A	A	B	B	A	B	A	A	0	0	7	A	B
2	220141	2008-03-08	2	2014-11-10	6	3	4	2	2	2	7	7	7	7	7	0	0	0	0	0	0	0	0	0	0	0	0	0	0	0	B	A	A	B	B	B	B	A	B	B	B	B	A	B	B	A	B	A	B
2	220142	2008-01-27	2	2014-11-10	6	3	0	0	0	0	0	0	0	0	0	0	0	0	0	0	0	0	0	0	0	0	0	0	0	0	A	B	A	A	0	B	A	A	B	B	B	B	A	0	0	0	0	A	B
2	220144	2008-05-04	2	2014-11-10	6	3	3	4	3	1	0	7	7	7	7	7	7	7	7	7	0	7	7	7	7	0	0	0	0	0	A	B	A	A	B	B	A	A	A	B	B	B	A	A	0	0	A	A	B
2	220146	2008-05-24	1	2014-11-10	6	3	0	0	0	0	0	0	0	0	0	0	0	0	0	0	1	0	0	0	0	1	0	0	0	0	B	B	B	7	0	7	7	B	B	B	B	B	B	0	0	0	0	B	B
2	220149	2008-08-05	2	2014-11-10	6	3	2	2	2	2	0	0	0	0	0	0	0	0	0	0	1	0	0	0	0	0	0	0	0	0	A	B	A	B	B	B	A	A	B	B	A	A	B	B	B	A	A	A	A
2	220150	2007-12-30	2	2014-11-10	6	3	0	0	0	0	0	0	0	0	0	0	0	0	0	0	1	0	0	0	0	1	0	0	0	0	B	B	B	A	B	B	A	B	B	B	E	B	B	A	A	A	B	B	B
2	220151	2008-01-25	1	2014-11-10	6	3	0	0	0	0	0	0	0	0	0	0	0	0	0	0	0	0	0	0	0	0	0	0	0	0	A	A	A	A	A	A	A	A	B	B	A	A	A	A	0	0	A	A	A
2	220152	2008-06-04	1	2014-11-10	6	3	0	0	0	0	0	0	0	0	0	0	0	0	0	0	0	0	0	0	0	0	0	0	0	0	B	A	A	A	B	B	B	A	A	A	B	A	A	A	A	A	A	A	B
2	220153	2008-02-10	2	2014-11-10	6	3	2	4	2	3	0	0	0	0	0	7	7	7	7	7	0	0	0	0	0	0	7	7	7	7	A	B	B	A	B	A	A	B	B	A	B	B	A	A	A	A	A	A	A
2	220159	2008-01-19	2	2014-11-10	6	3	2	0	2	2	1	0	0	0	0	0	0	0	0	0	0	0	0	0	0	0	0	0	0	0	B	B	A	B	B	B	A	A	B	B	B	B	A	A	0	7	B	A	B
2	220161	2008-09-25	2	2014-11-10	6	3	0	0	0	0	0	0	0	0	0	0	0	0	0	0	1	0	0	0	0	1	0	0	0	0	B	B	A	0	0	0	0	A	B	B	B	B	A	0	0	0	0	B	A
2	220168	2008-06-10	2	2014-11-10	6	3	4	4	2	4	7	7	7	7	7	7	7	7	7	7	0	0	0	0	0	7	7	7	7	7	B	B	B	B	7	7	B	B	B	B	C	C	A	7	0	0	7	A	B
2	220201	2008-08-07	1	2014-11-10	6	4	4	4	4	4	7	7	7	7	7	7	7	7	7	7	7	7	7	7	7	7	7	7	7	7	A	A	A	A	A	A	A	A	A	A	A	A	A	A	A	A	A	A	A
2	220202	2008-08-07	2	2014-11-10	6	3	4	4	2	4	7	7	7	7	7	7	7	7	7	7	0	0	0	0	0	7	7	7	7	7	B	B	A	A	B	B	A	A	A	B	B	B	A	A	B	0	A	B	B
2	220205	2007-11-16	1	2014-11-10	6	3	0	0	0	2	0	0	0	0	0	0	0	0	0	0	0	0	0	0	0	0	0	0	0	0	B	B	A	A	0	0	0	A	B	B	B	B	A	0	0	0	0	A	B
2	220206	2007-11-19	1	2014-11-10	6	3	0	0	2	2	0	0	0	0	0	0	0	0	0	0	0	0	0	0	0	0	0	0	0	0	B	B	B	A	0	7	A	A	A	A	A	B	A	A	0	0	B	A	A
2	220207	2007-12-13	1	2014-11-10	6	3	2	2	2	2	0	0	0	0	0	0	0	0	0	0	1	0	0	0	0	1	0	0	0	0	B	A	A	7	0	0	7	A	A	B	B	A	A	7	0	0	0	A	A
2	220208	2008-01-16	2	2014-11-10	6	4	0	0	0	0	0	0	0	0	0	0	0	0	0	0	0	0	0	0	0	0	0	0	0	0	B	B	A	A	A	A	A	A	A	B	B	B	A	A	A	A	A	A	B
2	220209	2008-03-14	1	2014-11-10	6	4	0	0	0	0	1	0	0	0	1	1	0	0	0	0	0	0	0	0	0	1	0	0	1	0	A	B	A	B	7	7	B	A	A	B	B	A	A	7	0	0	7	A	B
2	220211	2008-02-08	1	2014-11-10	6	3	0	0	0	2	0	0	0	0	0	0	0	0	0	0	0	0	0	0	0	0	0	0	0	0	A	A	A	A	7	0	A	A	A	A	B	B	A	A	0	0	A	A	B
2	220212	2008-05-15	2	2014-11-10	6	3	0	0	0	0	0	0	0	0	0	0	0	0	0	0	0	0	0	0	0	0	0	0	0	0	B	B	A	A	B	B	A	B	B	B	B	B	B	A	0	0	A	B	B
2	220213	2007-12-27	1	2014-11-10	6	4	0	0	0	0	0	0	0	0	0	0	0	0	0	0	0	0	0	0	0	0	0	0	0	0	B	B	A	A	A	A	A	A	B	B	B	A	B	A	0	0	A	B	A
2	220215	2007-12-05	2	2014-11-10	6	4	0	0	0	0	0	0	0	0	0	2	0	0	0	0	1	0	0	1	0	0	0	0	0	0	B	B	A	A	B	B	A	A	B	B	B	A	A	A	0	0	A	A	B
2	220217	2008-06-20	2	2014-11-10	6	4	4	4	4	2	7	7	7	7	7	7	7	7	7	7	7	7	7	7	7	0	0	0	0	0	B	A	A	A	B	B	A	A	B	B	B	B	B	A	A	A	A	A	B
2	220219	2007-12-24	2	2014-11-10	6	3	4	4	2	2	7	7	7	7	7	7	7	7	7	7	0	0	0	0	0	0	0	0	0	0	B	A	A	A	B	B	A	A	A	B	B	B	A	A	0	0	A	X	B
2	220220	2008-04-18	2	2014-11-10	6	3	0	0	2	2	0	0	0	0	0	0	0	0	0	0	0	0	0	0	0	0	0	0	0	0	A	A	A	A	7	7	A	A	A	A	A	A	A	7	A	A	A	A	A
2	220221	2008-06-28	2	2014-11-10	6	3	4	4	4	4	7	7	7	7	7	7	7	7	7	7	7	7	7	7	7	7	7	7	7	7	A	B	B	A	B	B	B	A	A	A	B	B	A	A	A	A	A	B	B
2	220222	2008-08-27	1	2014-11-10	6	4	4	4	0	0	7	7	7	7	7	7	7	7	7	7	0	0	0	0	0	0	0	0	0	0	B	B	A	A	B	B	B	B	B	B	B	B	B	A	0	0	A	A	B
2	220223	2007-11-25	2	2014-11-10	6	4	0	0	0	0	0	0	0	0	0	1	0	0	0	0	1	0	0	1	0	1	0	0	1	0	B	B	A	B	7	7	B	A	A	B	B	B	A	7	0	0	0	A	B
2	220224	2008-02-20	2	2014-11-10	6	4	0	0	0	0	0	0	0	0	0	0	0	0	0	0	0	0	0	0	0	0	0	0	0	0	B	B	B	B	0	0	B	B	B	B	B	B	A	G	0	0	G	A	B
2	220225	2008-08-23	1	2014-11-10	6	4	0	0	0	0	0	0	0	0	0	0	0	0	0	0	0	0	0	0	0	0	0	0	0	0	B	A	A	A	7	7	A	A	B	B	B	B	A	A	0	0	A	A	B
2	220227	2008-02-17	2	2014-11-10	6	4	0	0	0	0	0	0	0	0	0	0	0	0	0	0	0	0	0	0	0	0	0	0	0	0	A	A	A	B	7	7	A	A	B	B	B	B	A	A	0	0	A	A	A
2	220229	2008-01-04	1	2014-11-10	6	3	2	4	0	0	0	0	0	0	0	7	7	7	7	7	0	0	0	0	0	0	0	0	0	0	A	B	A	A	A	A	A	A	A	A	B	A	A	A	A	7	A	A	A
2	220230	2008-08-22	2	2014-11-10	6	3	2	2	2	2	0	0	0	0	0	0	0	0	0	0	0	0	0	0	0	0	0	0	0	0	A	A	B	A	7	7	A	A	A	A	A	A	A	A	0	0	A	A	B
2	220237	2008-01-13	2	2014-11-10	6	4	0	0	0	0	1	0	0	0	0	0	0	0	0	0	1	0	0	0	0	1	1	0	1	0	A	A	E	0	0	0	0	B	B	B	E	B	B	0	0	0	0	B	B
2	220242	2008-04-15	2	2014-11-10	6	3	0	0	0	0	0	0	0	0	0	0	0	0	0	0	1	0	0	0	0	1	0	0	0	0	B	B	A	0	0	0	0	A	B	B	B	B	B	0	0	0	0	A	B
2	220245	2007-12-28	2	2014-11-10	6	3	4	4	0	2	7	7	7	7	7	7	7	7	7	7	0	0	0	0	0	0	0	0	0	0	A	B	A	A	A	A	A	A	B	B	B	B	A	A	0	0	A	A	B
2	220250	2008-04-12	2	2014-11-10	6	3	4	4	4	4	7	7	7	7	7	7	7	7	7	7	7	7	7	7	7	7	7	7	7	7	A	A	A	B	B	A	A	A	A	A	B	A	A	A	A	A	A	A	A
2	220251	2008-03-22	2	2014-11-10	6	3	4	0	0	0	7	7	7	7	7	0	0	0	0	0	0	0	0	0	0	0	0	0	0	0	A	A	A	A	A	A	A	A	B	B	A	A	A	A	0	0	A	A	A
2	220252	2007-12-09	1	2014-11-10	6	4	4	4	2	4	7	7	7	7	7	7	7	7	7	7	0	0	0	0	0	7	7	7	7	7	B	B	B	B	B	B	A	B	B	A	B	B	A	A	A	7	A	A	B
2	220254	2008-04-07	2	2014-11-10	6	4	1	1	4	4	0	0	0	0	0	0	0	0	0	0	7	7	7	7	7	7	7	7	7	7	B	A	A	A	A	A	A	A	A	A	A	A	A	A	A	A	A	A	A
2	220258	2008-02-22	2	2014-11-10	6	3	0	0	2	2	0	0	0	0	0	0	0	0	0	0	0	0	0	0	0	0	0	0	0	0	B	B	B	B	0	0	B	B	B	B	B	B	B	7	0	0	0	B	B
2	220262	2008-01-04	1	2014-11-10	6	4	4	4	4	4	7	7	7	7	7	7	7	7	7	7	7	7	7	7	7	7	7	7	7	7	A	A	A	A	A	A	A	A	A	A	B	A	A	A	0	7	A	A	B
2	220263	2007-11-29	1	2014-11-10	6	3	4	4	2	2	7	7	7	7	7	7	7	7	7	7	0	0	0	0	0	0	0	0	0	0	B	A	A	A	A	A	A	A	A	B	B	B	B	A	0	0	A	B	B
2	220268	2008-07-07	2	2014-11-10	6	3	2	4	0	0	0	0	0	0	0	7	7	7	7	7	0	0	0	0	0	0	0	0	0	0	B	B	A	A	B	B	A	A	B	B	B	B	A	A	A	A	A	A	B
2	220269	2008-10-25	2	2014-11-10	6	4	2	2	1	2	0	0	0	0	0	0	0	0	0	0	0	0	0	0	0	0	0	0	0	0	B	D	A	B	B	B	B	A	B	D	D	C	B	B	B	A	A	A	D
2	220303	2007-11-26	1	2014-11-10	6	3	0	0	0	0	0	0	0	0	0	0	0	0	0	0	0	0	0	0	0	0	0	0	0	0	A	A	A	B	B	B	B	A	A	A	A	A	A	A	0	0	A	A	A
2	220304	2008-01-26	1	2014-11-10	6	3	4	4	2	4	7	7	7	7	7	7	7	7	7	7	0	0	0	0	0	7	7	7	7	7	A	A	B	A	B	B	B	B	B	B	A	A	A	A	A	0	A	A	A
2	220306	2008-04-29	2	2014-11-10	6	3	4	4	4	4	7	7	7	7	7	7	7	7	7	7	7	7	7	7	7	7	7	7	7	7	B	A	B	A	A	B	A	B	A	A	B	B	A	A	A	0	A	A	B
2	220308	2007-11-14	2	2014-11-10	6	3	0	2	2	2	0	0	0	0	0	0	0	0	0	0	0	0	0	0	0	0	0	0	0	0	B	B	A	A	0	0	B	B	B	B	B	B	B	A	0	0	B	A	B
2	220311	2008-01-13	2	2014-11-10	6	3	4	4	4	2	7	7	7	7	7	7	7	7	7	7	7	7	7	7	7	0	0	0	0	0	B	A	A	A	0	0	A	A	A	B	A	A	A	7	0	0	A	A	A
2	220313	2007-12-20	1	2014-11-10	6	3	0	0	0	0	0	0	0	0	0	0	0	0	0	0	1	0	0	0	0	0	0	0	0	0	D	A	A	A	B	B	A	A	A	D	B	A	A	0	0	0	0	A	A
2	220314	2008-07-24	2	2014-11-10	6	3	4	4	4	4	7	7	7	7	7	7	7	7	7	7	7	7	7	7	7	7	7	7	7	7	A	B	A	B	A	A	B	A	B	A	A	A	A	A	0	0	A	A	A
2	220316	2008-02-03	1	2014-11-10	6	3	4	4	4	4	7	7	7	7	7	7	7	7	7	7	7	7	7	7	7	7	7	7	7	7	B	B	A	A	A	A	A	A	A	B	A	A	A	A	7	7	A	B	A
2	220319	2007-11-27	1	2014-11-10	6	3	0	0	0	0	0	0	0	0	0	0	0	0	0	0	0	0	0	0	0	0	0	0	0	0	A	A	A	A	A	A	A	A	A	A	A	A	A	A	A	A	A	A	A
2	220323	2007-11-14	1	2014-11-10	6	3	0	0	0	0	0	0	0	0	0	0	0	0	0	0	0	0	0	0	0	0	0	0	0	0	A	A	A	A	A	A	A	A	A	A	B	B	A	A	A	A	A	A	B
2	220324	2007-11-19	1	2014-11-10	6	3	4	4	4	4	7	7	7	7	7	7	7	7	7	7	7	7	7	7	7	7	7	7	7	7	B	A	A	A	B	B	A	A	A	B	B	A	A	A	A	A	A	A	A
2	220327	2008-02-11	1	2014-11-10	6	3	4	4	4	4	7	7	7	7	7	7	7	7	7	7	7	7	7	7	7	7	7	7	7	7	B	A	A	B	B	B	B	A	B	B	B	B	A	A	A	7	A	A	B
2	220336	2007-12-01	2	2014-11-10	6	4	0	0	0	0	0	0	0	0	0	0	0	0	0	0	0	0	0	0	0	1	0	0	0	0	A	A	A	A	A	A	A	A	A	A	A	A	A	A	0	0	A	A	A
2	220337	2007-11-30	2	2014-11-10	6	4	2	0	0	2	0	0	0	0	0	0	0	0	0	0	0	0	0	0	0	0	0	0	0	0	B	A	A	A	0	7	A	A	A	B	B	A	A	0	0	0	0	A	B
2	220343	2007-11-29	2	2014-11-10	6	4	4	2	0	0	7	7	7	7	7	0	0	0	0	0	1	0	0	0	0	1	0	0	0	0	B	B	A	A	B	B	A	A	B	B	B	B	A	A	0	0	A	A	B
2	220347	2008-04-28	2	2014-11-10	6	4	4	4	4	4	7	7	7	7	7	7	7	7	7	7	7	7	7	7	7	7	7	7	7	7	B	B	A	A	A	A	A	A	A	A	B	B	A	A	0	A	A	A	B
2	220349	2008-09-05	2	2014-11-10	6	4	4	4	1	1	7	7	7	7	7	7	7	7	7	7	0	0	0	0	0	0	0	0	0	0	A	A	A	A	A	A	A	A	A	A	A	A	A	0	0	0	7	A	A
2	220350	2008-03-22	2	2014-11-10	6	4	0	2	2	2	0	0	0	0	0	0	0	0	0	0	1	0	0	0	0	0	0	0	0	0	B	B	A	B	B	B	B	B	B	B	B	B	B	7	0	0	7	A	B
2	220352	2008-08-21	2	2014-11-10	6	4	4	4	4	4	7	7	7	7	7	7	7	7	7	7	7	7	7	7	7	7	7	7	7	7	A	A	A	A	A	A	A	A	A	A	A	A	A	X	A	A	A	A	A
2	220359	2008-02-19	1	2014-11-10	6	4	4	4	4	4	7	7	7	7	7	7	7	7	7	7	7	7	7	7	7	7	7	7	7	7	B	B	A	B	B	B	B	B	B	B	A	A	A	A	B	B	B	A	A
2	220360	2008-03-23	2	2014-11-10	6	4	0	0	0	0	0	0	0	0	0	0	0	0	0	0	1	0	0	0	0	0	0	0	0	0	B	A	A	A	B	B	A	A	B	B	B	B	A	0	0	0	0	A	A
2	220361	2007-12-15	1	2014-11-10	6	4	0	4	4	0	1	0	0	0	1	7	7	7	7	7	7	7	7	7	7	1	0	0	1	0	B	B	A	B	B	B	B	B	B	B	B	B	B	A	A	B	B	B	B
2	220363	2008-09-05	2	2014-11-10	6	4	4	4	4	0	7	7	7	7	7	7	7	7	7	7	7	7	7	7	7	0	0	0	0	0	A	A	A	B	B	B	B	A	A	A	B	B	A	A	A	B	B	A	A
2	220438	2008-02-12	1	2014-11-10	6	4	4	4	4	2	7	7	7	7	7	7	7	7	7	7	7	7	7	7	7	0	0	0	0	0	A	A	A	B	B	B	B	A	B	A	A	B	A	A	0	0	A	A	B
2	220443	2007-11-18	1	2014-11-10	6	4	0	0	0	0	0	0	0	0	0	0	0	0	0	0	1	0	0	0	0	1	0	0	0	0	B	B	B	7	0	0	7	B	E	B	E	B	B	0	0	0	0	B	B
2	220444	2008-04-03	1	2014-11-10	6	4	4	4	4	4	7	7	7	7	7	7	7	7	7	7	7	7	7	7	7	7	7	7	7	7	A	A	A	B	B	B	B	B	B	B	B	B	A	A	A	A	A	A	A
2	220446	2007-12-25	1	2014-11-10	6	4	4	4	4	4	7	7	7	7	7	7	7	7	7	7	7	7	7	7	7	7	7	7	7	7	B	A	A	B	B	B	B	A	B	B	B	B	A	A	B	B	B	B	B
2	220447	2008-06-13	2	2014-11-10	6	4	4	4	1	1	7	7	7	7	7	7	7	7	7	7	0	0	0	0	0	0	0	0	0	0	B	B	B	B	0	0	B	B	B	B	B	B	B	A	0	0	A	B	B
2	220449	2008-05-24	2	2014-11-10	6	4	4	4	3	4	7	7	7	7	7	7	7	7	7	7	0	7	7	7	7	7	7	7	7	7	B	B	B	B	B	B	B	B	B	A	B	B	B	B	B	B	B	B	B
2	220452	2007-12-09	1	2014-11-10	6	4	0	0	0	0	0	0	0	0	0	0	0	0	0	0	0	0	0	0	0	0	0	0	0	0	A	A	A	A	A	A	A	A	A	A	B	A	A	A	0	0	A	A	A
2	220453	2008-04-09	2	2014-11-10	6	4	0	4	4	4	0	0	0	0	0	7	7	7	7	7	7	7	7	7	7	7	7	7	7	7	A	A	A	A	A	7	A	A	A	A	A	A	A	A	A	A	A	A	A
2	220454	2008-02-05	2	2014-11-10	6	4	4	4	4	4	7	7	7	7	7	7	7	7	7	7	7	7	7	7	7	7	7	7	7	7	A	A	A	A	B	B	B	B	A	A	A	A	A	A	A	A	A	A	B
2	220455	2007-12-14	1	2014-11-10	6	4	2	3	0	2	0	0	0	0	0	0	7	7	7	7	1	0	0	0	0	0	0	0	0	0	A	A	B	B	B	0	B	A	B	A	B	B	A	A	A	A	A	A	B
2	220457	2007-12-13	1	2014-11-10	6	4	0	0	0	0	0	0	0	0	0	0	0	0	0	0	0	0	0	0	0	0	0	0	0	0	B	A	A	A	B	B	A	A	A	B	B	B	A	A	A	A	A	A	B
2	220459	2008-01-01	2	2014-11-10	6	4	0	0	0	0	0	0	0	0	0	0	0	0	0	0	0	0	0	0	0	0	0	0	0	0	A	A	A	A	A	A	A	A	B	B	A	A	A	A	0	0	A	A	B
2	220460	2008-01-19	2	2014-11-10	6	4	0	0	0	0	1	0	0	0	0	0	0	0	0	0	1	0	0	0	0	1	0	0	1	0	B	A	B	B	0	0	B	B	B	A	B	B	A	0	0	0	A	B	B
2	220461	2008-01-11	2	2014-11-10	6	4	0	0	0	0	0	0	0	0	0	0	0	0	0	0	0	0	0	0	0	0	0	0	0	0	B	A	A	B	B	B	B	A	B	A	B	B	B	A	0	0	A	B	B
2	220463	2008-06-05	1	2014-11-10	6	4	0	0	0	0	0	0	0	0	0	0	0	0	0	0	0	0	0	0	0	0	0	0	0	0	B	A	A	A	0	0	A	A	A	B	B	B	A	0	0	0	0	B	A
2	220464	2007-12-11	1	2014-11-10	6	4	4	4	2	0	7	7	7	7	7	7	7	7	7	7	0	0	0	0	0	0	0	0	0	0	B	A	A	B	B	B	B	A	A	B	B	B	A	A	0	0	A	A	B
2	220468	2007-12-22	1	2014-11-10	6	4	0	0	0	0	0	0	0	0	0	0	0	0	0	0	1	0	0	0	0	0	0	0	0	0	B	B	B	B	B	B	B	B	B	B	B	B	B	B	0	0	B	B	B
2	230104	2007-12-10	1	2014-11-11	6	3	0	0	0	0	0	0	0	0	0	0	0	0	0	0	0	0	0	0	0	0	0	0	0	0	A	A	A	A	A	A	A	A	A	A	A	A	A	A	A	A	A	A	A
2	230105	2008-02-11	1	2014-11-11	6	4	0	0	0	0	0	0	0	0	0	0	0	0	0	0	0	0	0	0	0	0	0	0	0	0	B	B	A	A	0	0	A	A	B	B	B	B	A	A	0	0	A	A	B
2	230106	2008-05-02	1	2014-11-11	6	4	0	0	0	0	0	0	0	0	0	0	0	0	0	0	0	0	0	0	0	0	0	0	0	0	A	A	A	A	A	A	A	A	A	A	A	A	A	A	A	A	A	A	A
[truncated: 2,937 more rows]
[truncated: 1 more columns]
