# Supplementary material for: Prevalence and contributing factors of dental caries of 6-year-old children in four regions of China
Source: PeerJ. 2019 May 31;7:e6997. doi: 10.7717/peerj.6997 (PMC6546074; doi:10.7717/peerj.6997)
Supplement: Supplemental Information 1 [file peerj-07-6997-s001.zip › dataset/questionnarie.xlsx]

## Sheet: Sheet1
district	No	gender	age	class	exam date	examiner	Q1	Q2	Q3	Q4	Q5.1	Q5.2	Q6.1	Q6.2	Q6.3	Q7	Q8	Q9	Q10	Q11	Q12.1	Q12.2	Q12.3	Q12.4	Q12.5	Q12.6	Q12.7	Q12.8	Q13.1	Q13.2	Q13.3	Q13.4
1	101001	1	6	1	2014-11-19	2	1	6	6	2	9	9	2	4	4	2	4	1	3	3	2	1	2	1	1	2	1	1	1	1	2	1
1	101002	1	6	1	2014-11-19	1	1	4	2	2	1	1	4	4	1	2	2	3	1		9	1	2	1	1	2	9	9	1	1	2	1
1	101003	2	6	1	2014-11-19	2	1	4	2	1	1	2	4	3	4	2	3	1	3	2	2	1	2	1	1	2	1	1	1	1	2	1
1	101004	1	6	1	2014-11-19	1	1	5	4	3	1	1	3	2	1	2	2	3	1		2	1	2	1	1	2	1	1	1	1	2	1
1	101005	2	6	1	2014-11-19	2	2	4	2	2	1	2	2	2	1	1	3	2	3	3	2	1	9	1	1	2	1	1	1	1	2	1
1	101006	2	6	1	2014-11-19	1	1	6	6	2	1	1	4	1	1	2	2	3	3	4	2	1	2	1	1	9	1	9	1	1	2	1
1	101009	1	6	1	2014-11-19	2	1	2	2	2	1	9	1	2	5	1	3	2	2		2	1	9	9	1	9	1	9	1	1	2	1
1	101010	1	6	1	2014-11-19	1	2	3	2	3	1	2	3	1	5	2	1	3	1		9	9	9	1	1	9	9	9	1	1	2	1
1	101011	1	6	1	2014-11-19	2	2	2	2	3	1	2	4	1	1	2	2	3	1		2	1	2	1	1	2	2	1	1	1	2	2
1	101013	2	6	1	2014-11-19	2	2	2	2	3	1	2	4	2	4	2	3	3	1		2	1	2	1	1	2	1	9	1	1	2	1
1	101015	1	6	1	2014-11-19	2	1	2	2	2	1	9	4	4	4	3	2	3	1		1	1	9	9	1	2	9	1	1	1	2	1
1	101016	1	6	1	2014-11-19	1	1	2	2	1	1	1	4	4	4	2	4	2	2		2	1	1	1	1	2	1	1	1	1	2	1
1	101017	1	6	1	2014-11-19	2	1	6	5	3	1	2	2	3	5	1	3	2	1		2	1	2	1	1	2	1	1	1	1	2	1
1	101018	1	6	1	2014-11-19	1	1	2	4	3	1	1	4	4	4	2	3	2	2		2	1	2	1	1	2	1	1	1	1	2	1
1	101020	2	6	1	2014-11-19	1	1	2	4	2	1	2	4	4	4	2	5	2	1		2	1	2	1	1	2	1	9	1	1	2	2
1	101022	2	6	1	2014-11-19	1	2	2	5	3	1	2	3	1	4	1	2	3	1		2	1	2	9	1	9	9	1	1	1	2	1
1	101023	1	6	1	2014-11-19	2	1	2	2	3	9	9	2	1	1	1	2	3	1		2	1	2	9	1	2	9	9	1	1	2	1
1	101024	2	6	1	2014-11-19	1	1	6	4	2	2	2	6	4	5	1	4	2	2		2	1	2	1	1	2	9	1	1	1	2	1
1	101025	1	6	1	2014-11-19	2	1	9	9	3	1	9	4	4	4	1	4	2	1		2	1	9	1	1	9	9	9	1	1	2	1
1	101026	2	6	1	2014-11-19	1	1	2	2	2	1	2	4	4	6	1	4	2	3	2	2	1	9	1	1	9	9	9	1	1	2	1
1	101028	2	6	1	2014-11-19	1	1	2	2	3	1	2	4	4	2	1	3	2	1		1	1	2	1	1	9	9	9	1	9	2	1
1	101029	2	6	1	2014-11-19	2	1	5	9	1	1	1	6	3	6	2	4	2	3	2	2	9	2	1	1	2	9	1	1	1	2	1
1	101032	1	6	1	2014-11-19	1	1	5	5	1	1	2	4	1	1	2	4	2	3	2	2	1	2	1	1	9	1	9	1	1	2	1
1	101033	2	6	1	2014-11-19	2	2	5	2	1	1	2	5	5	5	2	4	2	3	2	2	1	2	1	1	9	1	1	1	1	2	1
1	101034	2	6	1	2014-11-19	1	1	6	6	2	1	9	5	1	5	1	4	3	1		2	1	2	1	1	2	9	1	1	1	2	1
1	101035	2	6	1	2014-11-19	2	1	4	3	3	1	2	5	1	1	2	2	3	1		1	9	2	1	1	9	9	9	1	1	2	1
1	101036	2	6	1	2014-11-19	1	2	2	2	2	1	9	1	1	1	1	1	3	3	1	2	1	2	1	1	1	9	9	1	1	2	1
1	101037	1	6	1	2014-11-19	2	1	2	2	2	1	9	5	3	1	2	3	2	1		9	9	1	9	1	9	9	9	1	1	2	1
1	101038	1	6	1	2014-11-19	1	2	3	3	1	1	2	1	1	1	2	3	3	1		2	1	9	1	1	9	9	9	1	1	2	1
1	101039	1	6	1	2014-11-19	2	1	4	2	2	1	2	2	3	4	2	4	3	1		2	2	2	1	1	2	9	9	1	9	9	9
1	101040	2	6	1	2014-11-19	1	2	2	2	2	1	1	5	5	1	1	2	3	1		2	1	9	1	1	9	9	9	1	1	2	1
1	101041	2	6	1	2014-11-19	2	1	2	2	2	1	9	2	1	1	3	3	2	2		1	9	9	9	1	9	9	9	1	1	2	1
1	101042	2	6	1	2014-11-19	1	1	3	3	2	1	2	1	1	1	1	2	2	1		9	1	9	1	1	9	9	9	1	9	2	1
1	101043	2	6	2	2014-11-19	2	1	5	5	1	1	2	6	5	5	3	3	2	1		2	1	9	1	1	2	1	1	1	1	2	1
1	101044	2	6	2	2014-11-19	2	1	2	2	3	1	2	6	4	4	1	5	2	3	1	2	1	9	1	2	2	9	9	1	1	2	1
1	101046	2	6	2	2014-11-19	2	1	2	2	2	1	1	2	1	4	1	3	2	2		2	1	2	1	1	2	2	9	1	1	2	1
1	101047	1	6	2	2014-11-19	1	1	5	2	2	1	2	4	4	5	2	5	2	3	2	2	1	2	1	1	2	1	2	1	1	2	1
1	101048	2	6	2	2014-11-19	2	2	2	2	2	1	1	6	6	6	2	3	2	1		1	9	9	9	2	9	9	9	1	1	2	1
1	101049	1	6	2	2014-11-19	1	1	2	2	2	1	1	3	2	3	1	2	3	1		2	1	2	1	1	2	9	2	1	1	2	1
1	101050	1	6	2	2014-11-19	2	1	2	2	1	1	2	3	3	5	1	3	2	3	1	2	1	1	1	1	9	9	2	1	1	2	1
1	101051	2	6	2	2014-11-19	2	1	2	2	3	1	2	1	1	1	1	3	3	1		2	2	2	1	1	9	1	2	1	1	2	1
1	101052	2	6	2	2014-11-19	1	1	2	2	2	1	9	5	1	1	3	3	3	1		2	1	9	1	1	9	9	9	1	9	2	1
1	101053	1	6	2	2014-11-19	2	2	3	2	3	2	9	3	2	1	1	4	4	1		2	1	9	2	1	9	9	9	1	1	2	1
1	101054	2	6	2	2014-11-19	1	1	2	2	2	1	2	3	1	4	1	1	2	1		9	1	2	1	1	2	2	2	1	9	2	1
1	101056	2	6	2	2014-11-19	1	1	6	6	1	1	2	4	2	2	1	4	2	3	4	2	1	2	1	1	2	1	1	1	1	2	1
1	101057	2	6	2	2014-11-19	2	2	5	5	2	1	2	5	1	6	1	1	2	3	1	2	2	2	1	1	2	9	1	1	1	2	1
1	101058	2	6	2	2014-11-19	1	1	2	2	2	1	9	5	1	5	4	4	2	2		1	9	9	1	1	9	9	9	1	1	2	1
1	101060	1	6	2	2014-11-19	2	2	3	2	3	1	2	4	2	2	1	3	2	1		2	9	9	2	1	2	1	9	1	1	2	1
1	101062	1	6	2	2014-11-19	2	2	6	5	4			2	1	4	1	3	2	3	2	2	1	9	1	1	9	1	9	1	1	2	1
1	101063	1	6	2	2014-11-19	1	1	4	4	2	1	2	4	3	5	2	2	3	3	1	2	9	9	9	9	9	9	9	1	1	1	1
1	101064	2	6	2	2014-11-19	2	1	6	6	2	9	9	2	4	4	2	4	1	3	3	2	1	2	1	1	2	1	1	1	1	2	1
1	101066	1	6	2	2014-11-19	2	1	4	2	1	1	2	4	3	4	2	3	1	3	2	2	1	2	1	1	2	1	1	1	1	2	1
1	101067	2	6	2	2014-11-19	1	1	5	4	3	1	1	3	2	1	2	2	3	1		2	1	2	1	1	2	1	1	1	1	2	1
1	101068	2	6	2	2014-11-19	2	2	4	2	2	1	2	2	2	1	1	3	2	3	3	2	1	9	1	1	2	1	1	1	1	2	1
1	101069	1	6	3	2014-11-19	1	1	6	6	2	1	1	4	1	1	2	2	3	3	4	2	1	2	1	1	9	1	9	1	1	2	1
1	101070	1	6	3	2014-11-19	2	1	3	4	3	1	2	1	2	6	3	4	2	1		2	1	2	1	1	9	9	1	1	1	2	1
1	101071	1	6	3	2014-11-19	1	1	2	2	2	1	9	1	5	1	1	2	3	1		2	1	2	2	1	9	9	9	1	1	2	1
1	101072	1	6	3	2014-11-19	2	1	2	2	2	1	9	1	2	5	1	3	2	2		2	1	9	9	1	9	1	9	1	1	2	1
1	101073	1	6	3	2014-11-19	1	2	3	2	3	1	2	3	1	5	2	1	3	1		9	9	9	1	1	9	9	9	1	1	2	1
1	101074	1	6	3	2014-11-19	2	2	2	2	3	1	2	4	1	1	2	2	3	1		2	1	2	1	1	2	2	1	1	1	2	2
1	101075	2	6	2	2014-11-19	1	1	2	2	2	1	1	1	1	5	1	3	2	3	2	2	9	2	9	2	9	2	9	1	1	1	1
1	101076	2	6	2	2014-11-19	2	2	2	2	3	1	2	4	2	4	2	3	3	1		2	1	2	1	1	2	1	9	1	1	2	1
1	101078	1	6	3	2014-11-19	1	2	2	2	2	1	9	1	1	5	1	4	3	3	2	2	9	2	9	1	9	1	9	1	1	1	1
1	101082	1	6	2	2014-11-19	1	1	2	4	3	1	1	4	4	4	2	3	2	2		2	1	2	1	1	2	1	1	1	1	2	1
1	101083	2	6	2	2014-11-19	2	2	2	2	2	1	1	5	2	5	2	3	2	2		2	1	2	1	1	9	1	9	1	1	2	1
1	101084	1	6	2	2014-11-19	1	1	2	4	2	1	2	4	4	4	2	5	2	1		2	1	2	1	1	2	1	9	1	1	2	2
1	101085	1	6	2	2014-11-19	2	1	5	3	2	1	9	4	2	4	2	1	3	1		2	1	2	2	1	2	1	1	1	1	2	1
1	101086	1	6	2	2014-11-19	1	2	2	5	3	1	2	3	1	4	1	2	3	1		2	1	2	9	1	9	9	1	1	1	2	1
1	101087	2	6	2	2014-11-19	2	1	2	2	3	9	9	2	1	1	1	2	3	1		2	1	2	9	1	2	9	9	1	1	2	1
1	101088	1	6	2	2014-11-19	1	1	6	4	2	2	2	6	4	5	1	4	2	2		2	1	2	1	1	2	9	1	1	1	2	1
1	101089	2	6	3	2014-11-19	2	1	9	9	3	1	9	4	4	4	1	4	2	1		2	1	9	1	1	9	9	9	1	1	2	1
1	101090	1	6	2	2014-11-19	1	1	2	2	2	1	2	4	4	6	1	4	2	3	2	2	1	9	1	1	9	9	9	1	1	2	1
1	101092	2	6	2	2014-11-19	1	1	2	2	3	1	2	4	4	2	1	3	2	1		1	1	2	1	1	9	9	9	1	9	2	1
1	101093	1	6	3	2014-11-19	2	1	5	9	1	1	1	6	3	6	2	4	2	3	2	2	9	2	1	1	2	9	1	1	1	2	1
1	101095	2	6	3	2014-11-19	2	2	3	3	3	1	2	3	3	1	2	2	3	3	2	2	1	2	1	1	2	1	1	1	1	2	1
1	101096	1	6	3	2014-11-19	1	1	5	5	1	1	2	4	1	1	2	4	2	3	2	2	1	2	1	1	9	1	9	1	1	2	1
1	101097	2	6	3	2014-11-19	2	2	5	2	1	1	2	5	5	5	2	4	2	3	2	2	1	2	1	1	9	1	1	1	1	2	1
1	101098	1	6	3	2014-11-19	1	1	6	6	2	1	9	5	1	5	1	4	3	1		2	1	2	1	1	2	9	1	1	1	2	1
1	102001	2	6	3	2014-11-20	2	1	2	2	2	1	9	5	3	1	2	3	2	1		9	9	1	9	1	9	9	9	1	1	2	1
1	102002	1	6	3	2014-11-20	1	2	3	3	1	1	2	1	1	1	2	3	3	1		2	1	9	1	1	9	9	9	1	1	2	1
1	102003	2	6	3	2014-11-20	2	1	4	2	2	1	2	2	3	4	2	4	3	1		2	2	2	1	1	2	9	9	1	9	9	9
1	102004	2	6	3	2014-11-20	1	2	2	2	2	1	1	5	5	1	1	2	3	1		2	1	9	1	1	9	9	9	1	1	2	1
1	102006	1	6	3	2014-11-20	1	1	3	3	2	1	2	1	1	1	1	2	2	1		9	1	9	1	1	9	9	9	1	9	2	1
1	102007	2	6	3	2014-11-20	2	1	5	5	1	1	2	6	5	5	3	3	2	1		2	1	9	1	1	2	1	1	1	1	2	1
1	102008	1	6	3	2014-11-20	1	1	2	2	3	1	2	6	4	4	1	5	2	3	1	2	1	9	1	2	2	9	9	1	1	2	1
1	102009	1	6	1	2014-11-20	2	1	4	3	1	1	2	3	2	3	2	2	2	3	2	9	1	1	1	1	9	9	2	1	1	2	1
1	102010	1	6	1	2014-11-20	1	1	2	2	2	9	9	3	2	3	1	1	3	1		2	1	9	1	1	9	9	9	1	1	2	1
1	102012	1	6	1	2014-11-20	1	1	3	2	1	9	9	4	1	1	1	3	3	1		2	1	9	1	1	2	9	1	1	1	2	1
1	102013	1	6	1	2014-11-20	2	1	6	2	1	9	9	1	4	5	2	2	2	3	2	2	1	2	1	1	2	1	1	1	1	2	1
1	102014	2	6	1	2014-11-20	1	1	2	2	2	9	9	2	2	5	2	2	3	1		2	1	2	1	1	2	9	9	1	1	2	1
1	102015	1	6	1	2014-11-20	2	2	6	3	2	1	2	6	5	5	2	2	2	3	1	2	1	2	1	1	2	9	9	1	1	2	1
1	102017	2	6	1	2014-11-20	2	1	2	2	3	1	2	3	2	1	1	3	2	1		9	1	9	9	1	9	1	9	1	1	2	1
1	102018	1	6	1	2014-11-20	1	1	6	6	2	1	2	3	3	3	1	1	3	1		2	1	2	1	1	2	1	1	1	1	2	1
1	102019	1	6	1	2014-11-20	2	1	5	5	1	1	9	1	1	2	1	3	2	3	1	2	9	9	1	1	9	1	2	1	1	2	1
1	102020	1	6	1	2014-11-20	1	1	4	5	2	9	9	1	1	1	2	4	2	3	2	2	1	2	1	1	2	9	1	1	1	2	1
1	102021	2	6	1	2014-11-20	2	1	3	3	3	1	2	6	1	1	2	3	3	1		2	1	1	1	1	2	2	9	1	1	2	1
1	102024	2	6	1	2014-11-20	1	1	6	6	3	9	9	2	2	2	2	4	2	2		2	1	2	1	1	2	1	1	1	1	2	1
1	102025	2	6	1	2014-11-20	2	1	3	3	2	9	9	1	1	1	1	2	3	1		2	9	9	9	9	9	9	9	1	1	2	1
1	102026	2	6	1	2014-11-20	1	1	6	6	3	9	9	3	2	5	2	3	2	3	2	1	1	2	1	1	2	9	9	1	1	2	1
1	102027	1	6	1	2014-11-20	2	1	4	3	1	1	1	5	4	5	1	2	2	1		2	1	9	1	1	9	9	9	1	1	2	1
1	102029	1	6	1	2014-11-20	1	1	5	4	2	1	1	1	1	3	1	2	3	3	4	2	1	2	1	1	2	1	1	1	1	2	1
1	102031	2	6	1	2014-11-20	2	1	3	4	2	1	1	5	4	5	2	3	3	3	1	2	1	2	1	1	2	1	1	1	1	2	1
1	102032	1	6	1	2014-11-20	1	1	4	5	3	1	2	1	2	5	2	3	3	1		2	1	2	2	1	2	9	9	1	1	2	1
1	102033	1	6	1	2014-11-20	2	1	2	2	2	1	2	3	1	2	2	3	3	1		2	2	1	2	1	1	9	9	1	1	2	1
1	102037	2	6	2	2014-11-20	2	1	2	2	4			5	5	6	2	1	3	3	1	2	1	1	1	2	2	2	1	1	1	2	1
1	102038	1	6		2014-11-20	1	1	5	4	2	1	1	1	1	3	1	2	3	3	4	2	1	2	1	1	2	1	1	1	1	2	1
1	102040	1	6	2	2014-11-20	1	1	2	5	1	9	9	4	2	1	2	1	2	3	3	2	1	2	1	1	2	1	1	1	1	2	1
1	102041	1	6	2	2014-11-20	2	1	2	1	2	1	2	4	3	1	1	1	3	3	1	2	1	2	1	1	9	1	9	1	1	2	1
1	102042	1	6	2	2014-11-20	1	1	2	2	3	1	2	5	5	1	1	2	2	1		2	1	2	1	1	2	9	9	1	1	2	1
1	102043	1	6	2	2014-11-20	2	1	2	2	3	9	9	3	2	2	2	5	2	1		2	1	2	1	1	2	2	2	1	1	2	1
1	102044	1	6	2	2014-11-20	1	1	5	2	1	1	2	1	1	1	1	1	3	1		9	1	9	1	1	9	9	1	1	1	2	1
1	102045	1	6	2	2014-11-20	1	1	2	2	4			1	1	1	1	3	2	1		2	1	9	1	1	9	9	9	1	1	2	1
1	102046	1	6	2	2014-11-20	1	1	3	2	4			4	2	5	1	4	2	1		2	1	2	1	1	2	9	1	1	1	2	1
1	102047	1	6	3	2014-11-20	1	1	5	2	2	1	2	3	1	1	3	3	3	1		2	9	2	1	1	2	9	9	1	9	2	1
1	102048	1	6	2	2014-11-20	1	1	6	4	2	1	2	4	4	2	2	3	4	1		1	1	2	1	1	2	9	9	1	1	2	1
1	102049	2	6	3	2014-11-20	1	1	2	2	2	1	2	2	1	4	1	3	2	3	2	2	1	9	1	1	9	1	9	1	9	2	1
1	102050	2	6	2	2014-11-20	1	2	5	4	3	1	2	4	2	4	3	4	2	1		1	1	2	1	1	2	1	1	1	1	2	1
1	102051	2	6	3	2014-11-20	1	2	5	3	2	1	9	4	1	1	1	1	3	3	1	1	1	2	2	1	2	1	2	1	1	2	1
1	102052	1	6	4	2014-11-20	1	2	2	5	2	1	1	2	4	5	2	2	3	3	4	1	1	2	1	1	1	1	9	1	1	2	1
1	102053	1	6	4	2014-11-20	1	1	6	6	3	1	2	4	3	3	2	4	3	1		2	1	2	1	9	1	9	2	1	1	1	1
1	102055	2	6	4	2014-11-20	1	1	5	5	2	1	9	1	1	4	2	5	2	3	2	2	1	9	1	1	9	1	9	1	1	2	1
1	102058	1	6	4	2014-11-20	1	1	2	2	2	1	1	1	2	5	1	1	3	1		2	1	2	1	1	9	9	1	1	1	2	1
1	102059	1	6	4	2014-11-20	2	1	5	5	1	9	9	3	2	2	2	4	3	1		2	1	2	1	1	2	1	1	1	1	2	1
1	102060	2	6	4	2014-11-20	2	1	3	2	3	9	9	2	1	1	1	2	3	1		2	1	2	1	1	9	9	9	1	1	2	1
1	102061	1	6	4	2014-11-20	2	1	6	5	2	9	9	2	2	1	2	3	3	1		1	1	2	1	1	2	9	9	1	1	2	1
1	102062	1	6	4	2014-11-20	2	1	4	2	3	9	9	3	4	4	2	4	2	3	2	2	9	2	9	1	9	9	9	1	1	2	1
1	102063	1	6	4	2014-11-20	2	2	2	2	2	1	2	4	2	1	2	5	2	1		2	1	2	1	2	2	1	1	1	1	2	1
1	102064	2	6	4	2014-11-20	2	2	3	2	1	1	2	1	1	1	2	3	3	2		2	1	2	1	1	9	9	1	1	1	2	1
1	102065	1	6	4	2014-11-20	2	2	3	2	1	1	2	1	1	1	2	3	3	2		1	2	1	1	1	9	9	1	1	1	2	1
1	102066	1	6	4	2014-11-20	2	1	2	2	3	1	2	4	3	3	3	3	2	3	2	2	1	2	1	1	2	9	1	1	1	2	1
1	102068	2	6	4	2014-11-20	2	1	2	5	3	1	2	4	1	2	2	2	3	1		1	2	1	1	1	2	9	1	1	1	2	1
1	102070	2	6	4	2014-11-20	2	1	5	4	2	9	9	5	5	5	2	2	3	1		2	1	2	1	1	1	1	1	1	1	2	1
1	102071	1	6	4	2014-11-20	2	1	3	4	3	1	1	5	4	5	3	3	3	2		2	1	2	1	2	1	9	1	1	1	2	1
1	102072	1	6	4	2014-11-20	2	1	2	2	3	1	9	6	1	5	3	3	2	1		2	1	2	1	1	9	9	1	1	1	2	1
1	102073	1	6	4	2014-11-20	2	1	2	2	2	1	2	2	2	6	1	3	2	3	2	2	1	2	1	1	9	1	9	1	1	2	1
1	102074	2	6	4	2014-11-20	2	1	2	2	1	1	2	2	3	5	2	2	1	2		2	1	2	1	1	9	9	9	1	1	2	1
1	102075	2	6	4	2014-11-20	2	1	2	2	2	1	9	5	3	4	1	2	3	1		2	9	9	1	1	9	9	1	1	9	2	1
1	102076	1	6	4	2014-11-20	2	1	2	2	1	1	1	5	4	5	3	3	3	2		2	1	2	1	2	1	9	1	1	1	2	1
1	102077	2	6	4	2014-11-20	2	1	4	6	2	1	1	2	3	5	1	5	2	1		2	1	2	1	2	2	9	1	1	1	2	1
1	102078	1	6	4	2014-11-20	2	1	2	2	2	1	9	2	2	5	2	3	3	3	1	2	1	9	1	1	2	9	9	1	1	2	1
1	102079	1	6	4	2014-11-20	2	1	6	5	2	1	2	4	2	2	2	3	2	3	4	2	1	2	1	1	2	1	9	1	1	2	1
1	102081	1	6	4	2014-11-20	2	1	2	2	3	1	9	3	1	2	1	3	3	1		2	1	2	1	1	2	2	1	1	1	2	1
1	102084	2	6	4	2014-11-20	1	1	5	4	2	1	1	1	1	3	1	2	3	3	4	2	1	2	1	1	2	1	1	1	1	2	1
1	102085	1	6	5	2014-11-20	1	1	2	6	1	1	2	2	2	2	2	4	2	3	2	2	1	2	1	1	2	1	1	1	1	2	1
1	102086	2	6	5	2014-11-20	1	1	3	2	2	1	1	5	3	1	1	1	3	1		2	1	9	9	1	2	9	1	1	1	2	1
1	102087	2	6	5	2014-11-20	1	1	3	3	2	1	2	2	3	1	1	1	3	1		2	1	2	1	1	9	1	1	1	1	2	1
1	102088	2	6	5	2014-11-20	1	1	6	6	3	1	9	2	1	2	1	5	1	3	2	2	1	2	1	1	9	1	1	1	1	2	1
1	102091	1	6	5	2014-11-20	2	1	4	4	2	1	2	5	1	3	1	1	3	1		2	9	9	1	1	9	9	9	1	1	2	1
1	102093	2	6	5	2014-11-20	2	2	5	4	2	1	2	3	4	1	2	5	1	3	4	2	1	2	1	1	2	1	9	1	1	2	1
1	102094	2	6	5	2014-11-20	1	1	5	4	2	1	2	5	1	1	1	4	2	1		2	1	2	1	1	9	9	1	1	1	2	1
1	102095	1	6	5	2014-11-20	2	1	4	2	3	1	2	4	1	5	3	3	2	1		2	1	2	1	1	9	1	2	1	1	2	1
1	102097	1	6	5	2014-11-20	2	1	4	3	1	1	2	3	2	3	2	2	2	3	2	9	1	1	1	1	9	9	2	1	1	2	1
1	102098	1	6	5	2014-11-20	1	1	2	2	2	9	9	3	2	3	1	1	3	1		2	1	9	1	1	9	9	9	1	1	2	1
1	102099	2	6	5	2014-11-20	2	1	5	4	2	1	2	4	3	2	1	3	2	3	2	2	1	2	1	1	1	9	9	1	1	2	1
1	102103	1	6	5	2014-11-20	2	2	6	3	2	1	2	6	5	5	2	2	2	3	1	2	1	2	1	1	2	9	9	1	1	2	1
1	102104	1	6	5	2014-11-20	1	1	4	4	1	1	2	5	2	5	2	1	3	3	1	2	1	2	1	1	2	1	1	1	1	2	1
1	102105	1	6	5	2014-11-20	2	1	2	2	3	1	2	3	2	1	1	3	2	1		9	1	9	9	1	9	1	9	1	1	2	1
1	102106	1	6	5	2014-11-20	1	1	6	6	2	1	2	3	3	3	1	1	3	1		2	1	2	1	1	2	1	1	1	1	2	1
1	102109	2	6	5	2014-11-20	2	1	3	3	3	1	2	6	1	1	2	3	3	1		2	1	1	1	1	2	2	9	1	1	2	1
1	102110	2	6	5	2014-11-20	1	1	4	3	1	9	9	4	1	1	3	3	3	1		2	1	2	1	1	9	9	9	1	1	2	1
1	103001	1	6	5	2014-11-21	2	1	6	6	3	9	9	2	2	2	2	4	2	2		2	1	2	1	1	2	1	1	1	1	2	1
1	103002	2	6	5	2014-11-21	1	1	3	3	2	9	9	1	1	1	1	2	3	1		2	9	9	9	9	9	9	9	1	1	2	1
1	103003	2	6	5	2014-11-21	2	1	6	6	3	9	9	3	2	5	2	3	2	3	2	1	1	2	1	1	2	9	9	1	1	2	1
1	103004	1	6	5	2014-11-21	1	1	4	3	1	1	1	5	4	5	1	2	2	1		2	1	9	1	1	9	9	9	1	1	2	1
1	103005	1	6	5	2014-11-21	2	1	2	3	3	1	1	3	1	5	1	2	3	1		2	1	2	2	1	2	1	9	1	1	2	1
1	103006	2	6	5	2014-11-21	1	1	5	4	2	1	1	1	1	3	1	2	3	3	4	2	1	2	1	1	2	1	1	1	1	2	1
1	103007	1	6	5	2014-11-21	2	1	4	3	1	1	9	1	1	1	2	2	2	3	2	9	1	1	1	1	9	9	2	1	1	2	1
1	103011	2	6	1	2014-11-21	2	1	3	5	1	1	9	3	4	5	1	2	2	3	1	2	1	2	1	1	9	1	1	1	1	2	1
1	103013	2	6	1	2014-11-21	2	2	2	2	1	1	9	5	4	3	2	3	1	3	2	2	1	2	1	1	9	1	2	1	1	2	1
1	103016	2	6	3	2014-11-21	1	2	2	2	3	1	1	1	2	1	3	3	3	1		2	1	2	1	1	2	1	1	1	1	2	1
1	103017	2	6	3	2014-11-21	2	2	2	2	2	1	9	5	5	5	1	3	2	3	1	1	9	9	9	1	2	1	9	1	1	2	1
1	103018	2	6	3	2014-11-21	1	2	2	2	2	1	9	5	5	5	1	3	2	3	1	1	9	9	9	1	2	1	9	1	1	2	1
1	103020	2	6	3	2014-11-21	1	1	2	2	3	1	9	4	4	1	1	2	2	1		2	1	2	1	1	9	9	9	1	1	2	1
1	103021	1	6	3	2014-11-21	2	2	2	2	3	1	9	1	1	1	2	1	3	1		2	1	2	1	1	2	2	2	1	1	2	1
1	103022	2	6	3	2014-11-21	1	2	2	2	2	1	9	4	2	1	1	2	3	1		2	1	2	1	1	9	9	9	1	1	2	1
1	103023	2	6	3	2014-11-21	2	1	2	2	2	1	1	2	2	3	1	3	2	1		2	1	2	1	1	2	2	1	1	1	2	1
1	103024	2	6	3	2014-11-21	1	2	1	2	2	1	9	4	1	4	2	4	2	1		1	2	1	1	9	9	9	9	1	2	2	1
1	103026	1	6	3	2014-11-21	1	1	2	2	2	1	9	4	1	5	2	2	3	1		2	1	2	1	9	9	9	1	1	9	9	1
1	103027	2	6	3	2014-11-21	2	1	2	2	3	1	1	3	2	1	1	2	3	1		2	1	1	1	1	2	9	1	1	1	2	1
1	103029	1	6	3	2014-11-21	2	1	2	2	1	1	1	3	2	1	1	2	3	1		9	1	9	9	1	2	9	9	1	1	2	1
1	103031	1	6	3	2014-11-21	2	1	2	2	1	1	9	1	1	1	1	2	2	3	3	2	1	2	9	1	9	9	9	1	1	2	1
1	103032	1	6	3	2014-11-21	1	1	2	2	3	1	9	6	5	4	1	2	2	1		2	1	2	1	1	2	1	1	1	1	2	1
1	103034	2	6	3	2014-11-21	1	1	3	3	2	1	9	4	3	2	1	2	2	2		9	1	9	1	1	9	9	9	1	1	2	1
1	103037	1	6	3	2014-11-21	2	1	2	2	2	1	9	3	4	1	1	3	2	3	3	2	1	9	1	1	9	1	9	1	1	2	1
1	103038	1	6	3	2014-11-21	1	2	2	2	3	1	2	5	1	1	1	4	2	3	2	2	1	2	1	1	9	9	9	1	1	2	1
1	103039	1	6	3	2014-11-21	2	2	2	2	2	1	9	5	3	2	1	1	2	1		2	1	2	1	1	2	9	1	1	1	2	1
1	103040	1	6	3	2014-11-21	1	1	2	2	2	1	9	4	4	4	2	2	3	1		2	1	9	1	1	9	9	1	1	1	2	1
1	103041	1	6	3	2014-11-21	2	1	2	2	3	1	9	5	1	1	1	3	2	2		2	1	2	1	1	2	1	9	2	1	2	1
1	103042	1	6	3	2014-11-21	1	1	2	2	3	1	9	5	1	1	1	1	2	2		2	1	2	2	1	9	9	1	1	1	2	1
1	103043	1	6	3	2014-11-21	2	1	3	2	2	1	9	5	5	3	1	3	2	2		2	1	2	1	1	9	1	9	1	1	2	1
1	103044	1	6	3	2014-11-21	1	1	2	2	2	1	2	5	1	1	1	4	2	3	2	2	1	9	1	1	9	1	2	1	1	2	1
1	103045	2	6	3	2014-11-21	2	1	3	3	1	1	9	5	1	1	1	3	2	1		9	9	9	9	9	9	9	9	1	1	2	1
1	103046	2	6	3	2014-11-21	1	1	6	4	2	1	2	2	2	1	2	5	2	3	5	1	1	2	1	1	2	1	1	1	1	2	1
1	103047	1	6	2	2014-11-21	2	1	1	2	3	1	1	4	4	5	4	3	2	3	4	2	2	2	1	1	2	1	9	1	1	2	1
1	103048	2	6	3	2014-11-21	2	1	2	2	2	1	1	1	1	2	1	2	2	1		2	1	2	1	1	2	1	1	1	1	2	1
1	103049	2	6	2	2014-11-21	2	1	2	2	3	1	9	2	2	1	1	4	2	3	2	2	1	2	1	1	2	1	9	1	1	2	1
1	103050	2	6	1	2014-11-21	1	1	2	2	3	1	9	2	2	1	1	4	2	3	2	2	1	2	1	1	2	1	9	1	1	2	1
1	103051	1	6	2	2014-11-21	2	2	2	2	4			1	1	1	1	3	4	1		2	1	2	1	1	2	1	9	1	1	2	1
1	103052	1	6	1	2014-11-21	1	1	2	2	2	1	9	3	5	5	1	3	3	1		2	1	2	2	1	9	9	1	1	1	2	1
1	103053	1	6	2	2014-11-21	2	2	2	2	3	1	9	2	2	4	1	2	3	1		2	1	2	1	1	2	9	9	1	1	2	1
1	103055	1	6	2	2014-11-21	2	2	2	2	2	1	9	2	3	1	2	2	4	1		2	1	2	1	1	9	9	9	1	1	2	1
1	103056	2	6	3	2014-11-21	1	2	2	1	2	1	2	6	1	4	3	3	2	1		1	1	2	9	1	9	9	9	1	1	2	1
1	103057	2	6	4	2014-11-21	2	1	4	4	2	1	1	4	5	2	2	2	3	1		2	1	2	1	1	2	1	2	1	2	2	1
1	103058	1	6	2	2014-11-21	1	1	2	2	3	1	2	2	2	1	1	3	2	3	1	1	1	2	1	1	9	9	9	1	1	2	1
1	103059	1	6	4	2014-11-21	2	1	2	2	2	1	9	1	1	1	1	1	3	1		2	1	1	1	1	9	9	2	1	1	2	1
1	103060	2	6	2	2014-11-21	1	1	3	2	2	1	9	5	5	6	2	4	3	3	2	2	1	1	1	1	9	9	9	1	1	2	1
1	103062	1	6	2	2014-11-21	1	2	2	2	2	1	2	4	1	1	1	2	3	1		2	1	9	1	1	1	1	1	1	1	2	1
1	103063	2	6	4	2014-11-21	2	2	2	2	3	1	9	1	1	1	3	3	2	1		1	1	9	9	1	9	9	9	1	1	2	1
1	103065	1	6	4	2014-11-21	2	2	2	2	2	1	2	4	2	5	1	2	2	1		2	1	2	1	1	2	9	9	1	1	2	1
1	103066	2	6	2	2014-11-21	1	1	1	2	2	1	9	4	3	4	1	2	3	1		2	1	9	1	1	9	9	9	1	1	2	1
1	103067	1	6	1	2014-11-21	2	2	2	2	2	1	9	1	3	1	1	1	4	1		2	1	9	1	1	2	1	9	1	1	2	1
1	103068	1	6	4	2014-11-21	1	1	4	2	2	1	2	1	1	2	3	3	2	3	1	2	1	9	1	1	2	1	9	1	1	2	1
1	103069	1	6	1	2014-11-21	2	1	2	2	3	1	2	2	4	4	1	1	3	1		2	1	1	1	1	9	9	9	1	9	2	1
1	103070	2	6	4	2014-11-21	1	1	2	3	3	1	2	4	2	2	1	4	2	3	2	2	1	2	1	1	2	1	1	1	1	2	1
1	103071	2	6	1	2014-11-21	2	1	2	2	3	1	9	3	2	1	3	4	2	3	2	2	1	2	1	1	9	9	9	1	1	2	1
1	103073	1	6	1	2014-11-21	2	1	2	1	3	1	2	3	1	5	2	3	2	1		2	9	9	1	1	9	9	9	1	1	2	1
1	103074	1	6	4	2014-11-21	1	1	2	2	3	1	9	4	4	4	2	3	3	1		2	1	2	1	1	9	9	9	1	1	2	1
1	103075	2	6	1	2014-11-21	2	2	2	2	3	1	1	5	3	3	2	2	3	1		2	1	2	2	1	2	9	9	1	1	2	1
1	103077	2	6	1	2014-11-21	2	1	2	2	2	1	9	3	2	1	3	3	2	2		9	1	2	2	1	9	2	2	1	9	2	1
1	103078	2	6	4	2014-11-21	1	1	2	3	3	1	2	6	6	5	2	4	2	1		2	1	2	1	1	9	2	9	1	1	2	1
1	103079	2	6	1	2014-11-21	2	2	2	2	3	1	9	5	3	2	1	3	3	1		2	9	2	1	1	9	9	9	1	1	2	1
1	103080	2	6	1	2014-11-21	1	2	2	2	4			6	6	6	3	5	1	1		2	2	1	1	1	9	9	9	1	1	2	1
1	103082	2	6	1	2014-11-21	1	2	2	2	1	1	2	4	1	2	1	3	2	2		2	1	1	1	2	9	9	1	1	1	2	1
1	103083	2	6	5	2014-11-21	2	1	2	2	2	1	2	2	2	1	1	2	2	2		2	1	1	1	1	9	9	9	1	1	2	1
1	103084	1	6	1	2014-11-21	1	1	3	3	2	1	9	2	2	4	4	2	3	3	1	2	1	2	1	1	9	9	1	1	1	2	1
1	103085	2	6	5	2014-11-21	2	1	4	6	3	1	9	2	2	4	4	4	1	3	3	2	2	1	2	2	9	1	9	1	1	2	1
1	103090	1	6	1	2014-11-21	1	1	2	2	1	1	9	5	1	1	1	2	3	3	4	2	1	2	1	1	2	1	1	1	1	2	1
1	103091	2	6	5	2014-11-21	2	1	3	2	3	1	9	4	4	2	2	4	2	1		2	1	2	1	1	2	1	1	1	1	2	1
1	103092	1	6	1	2014-11-21	1	1	2	2	1	2	1	1	2	99	1	1	3	1		2	1	2	9	1	2	9	9	99	99	99	99
1	103093	2	6	5	2014-11-21	2	1	3	2	2	1	9	5	3	1	1	3	2	1		2	1	2	1	1	1	2	1	1	1	2	1
1	103094	1	6	1	2014-11-21	1	1	3	2	3	1	9	4	3	5	2	3	2	3	1	2	1	2	1	1	2	9	9	1	1	2	1
1	103096	1	6	5	2014-11-21	1	2	2	2	3	1	2	4	2	6	3	3	2	1		2	1	2	1	1	9	9	1	1	1	2	1
1	103097	2	6	5	2014-11-21	2	1	2	5	2	1	1	3	1	2	2	3	2	1		2	1	2	1	2	2	1	1	1	1	2	1
1	103098	1	6	5	2014-11-21	1	1	3	3	2	1	1	1	1	5	3	4	1	3	2	2	1	2	9	1	2	9	9	1	1	2	1
1	103099	2	6	5	2014-11-21	2	1	4	2	3	1	2	4	3	4	4	4	2	3	3	2	1	2	1	1	2	1	9	1	1	2	1
1	103100	1	6	5	2014-11-21	1	1	5	2	4			3	1	1	1	4	3	1		2	1	2	1	1	2	9	9	1	1	2	1
1	103103	1	6	5	2014-11-21	2	1	5	5	2	1	9	2	1	1	1	2	3	2		2	1	2	1	1	1	2	9	1	1	2	1
1	103106	1	6	5	2014-11-21	1	2	2	2	2	1	2	3	3	3	3	5	2	2		2	1	2	1	1	9	1	9	1	1	2	1
1	103107	1	6	5	2014-11-21	2	2	2	2	3	1	2	3	1	1	1	1	3	1		9	9	9	1	1	9	9	9	1	2	2	1
1	103108	1	6	5	2014-11-21	1	2	2	2	1	1	9	2	2	2	1	4	4	1		2	2	9	9	1	9	9	9	1	1	2	1
1	103109	1	6	5	2014-11-21	2	1	5	5	2	1	2	4	4	2	1	4	3	3	1	1	1	2	1	1	2	9	9	1	1	2	1
1	103110	1	6	5	2014-11-21	1	1	4	2	2	1	1	4	3	2	1	5	3	3	3	2	1	9	1	1	2	1	9	1	1	2	1
1	103112	1	6	5	2014-11-21	1	1	2	2	2	1	9	4	4	4	2	2	2	3	2	2	1	2	1	1	9	9	1	1	1	2	1
1	103113	2	6	5	2014-11-21	2	1	2	2	1	1	2	1	1	2	2	2	2	3	1	2	1	2	1	1	2	9	9	1	1	2	1
1	103115	1	6	5	2014-11-21	2	1	3	2	1	1	2	1	1	1	2	1	3	2		2	1	2	1	1	1	9	9	1	1	2	1
1	103116	1	6	5	2014-11-21	1	1	3	2	1	1	2	5	1	2	1	3	2	1		2	1	1	2	1	1	9	9	1	1	2	1
1	103117	2	6	4	2014-11-21	2	1	2	2	1	1	9	5	5	4	2	2	2	2		2	1	2	1	1	2	9	9	1	1	2	1
1	103118	2	6	5	2014-11-21	1	1	2	2	3	1	9	4	3	1	1	3	3	1		9	9	9	1	1	9	9	9	1	1	2	1
1	103119	1	6	4	2014-11-21	2	1	2	2	3	1	2	2	4	4	1	5	2	3	1	2	1	9	1	1	9	9	9	1	1	2	1
1	103120	2	6	5	2014-11-21	1	1	5	5	1	1	9	4	4	5	2	2	3	1		2	2	9	1	1	2	1	1	1	1	2	1
1	103121	1	6	4	2014-11-21	2	2	2	2	2	1	9	3	1	1	2	4	2	2		2	1	1	1	1	9	9	1	1	1	2	1
1	103122	1	6	5	2014-11-21	1	1	3	2	2	1	9	5	3	1	1	3	2	1		1	2	1	1	1	9	9	9	1	1	2	1
1	103124	1	6	4	2014-11-21	1	2	5	5	1	1	2	4	1	3	1	2	2	2		99	1	2	1	1	2	1	2	1	1	2	1
1	103127	1	6	4	2014-11-21	2	2	2	2	3	1	9	5	5	2	3	5	2	1		2	1	9	1	1	9	9	9	1	1	2	1
1	103128	1	6	4	2014-11-21	1	1	1	1	3	1	1	1	1	1	1	3	2	3	2	2	1	9	1	1	9	1	9	1	9	2	1
1	103130	2	6	4	2014-11-21	1	1	2	2	3	1	2	4	4	1	1	3	2	1		2	1	2	1	1	9	9	9	1	1	2	1
1	103132	1	6	4	2014-11-21	1	1	2	2	2	1	1	1	5	5	1	3	3	3	3	2	1	2	1	1	1	9	9	1	1	2	1
1	103133	1	6	6	2014-11-21	2	2	2	1	3	1	9	5	1	5	1	3	3	1		2	1	1	1	9	9	9	9	1	1	2	1
1	103134	1	6	4	2014-11-21	1	1	2	2	3	1	9	1	1	3	1	1	3	1		2	1	2	1	1	2	9	1	1	1	2	1
1	103135	1	6	6	2014-11-21	2	1	2	2	4			4	3	3	2	2	2	1		9	1	2	2	1	9	9	1	1	1	2	1
1	103136	2	6	4	2014-11-21	1	1	1	1	3	1	9	2	2	2	2	3	3	1		2	1	2	1	1	9	9	9	1	2	2	1
1	103137	1	6	6	2014-11-21	2	1	2	2	2	1	2	5	5	1	1	3	2	1		1	1	1	1	2	9	9	9	1	1	2	1
1	103138	2	6	4	2014-11-21	1	1	2	2	2	1	9	4	3	2	1	2	3	1		9	9	9	9	1	9	9	9	1	9	2	1
1	103139	1	6	6	2014-11-21	2	1	2	2	1	1	9	2	2	2	1	3	4	1		2	1	2	1	1	2	2	9	1	1	2	1
1	103140	2	6	4	2014-11-21	1	1	2	2	3	1	2	3	3	5	1	3	2	3	2	2	1	2	1	1	9	9	1	1	1	2	1
1	103141	1	6	6	2014-11-21	2	2	2	2	2	1	9	4	3	6	1	3	3	1		2	1	2	1	1	2	1	1	1	1	2	1
1	103143	2	6	6	2014-11-21	2	1	2	2	2	1	9	5	2	1	3	4	2	3	1	2	1	9	1	1	2	9	9	1	1	2	1
1	103144	2	6	4	2014-11-21	1	2	2	2	3	1	1	5	2	3	2	1	3	1		2	1	9	1	1	9	9	1	1	1	2	1
1	103146	2	6	4	2014-11-21	1	1	2	3	2	1	9	4	4	5	2	2	3	1		2	1	1	2	2	9	9	9	1	1	2	1
1	103147	2	6	6	2014-11-21	2	2	2	2	1	1	9	5	5	5	1	1	3	1		2	1	9	1	1	9	2	9	1	1	2	1
1	103148	2	6	4	2014-11-21	1	1	2	2	2	1	2	3	3	4	3	3	2	1		2	1	2	1	1	2	1	2	1	1	2	1
1	103149	2	6	7	2014-11-21	2	1	5	5	1	1	2	2	2	1	1	2	3	3	1	2	1	2	1	1	2	2	9	1	1	2	1
1	103150	2	6	4	2014-11-21	1	1	4	2	2	1	2	2	1	3	2	2	2	3	4	2	1	2	1	1	9	9	9	1	1	2	1
1	103153	2	6	7	2014-11-21	1	1	2	2	2	1	9	3	2	4	2	3	3	3	4	2	1	9	1	1	9	9	9	1	1	2	1
1	103154	2	6	6	2014-11-21	1	1	2	2	2	1	2	3	3	1	3	4	2	2		2	1	9	1	1	2	9	9	1	1	2	1
1	103155	2	6	7	2014-11-21	1	1	4	5	2	1	2	1	2	1	99	1	99	3	1	2	1	9	1	1	2	1	1	1	1	2	1
1	103156	2	6	6	2014-11-21	1	1	3	6	2	1	2	4	1	1	3	2	2	1		2	1	2	1	1	2	9	1	1	1	2	1
1	103157	1	6	7	2014-11-21	1	1	2	2	3	1	2	4	1	4	3	3	3	1		2	1	2	1	1	9	9	1	1	1	2	1
1	103159	2	6	2	2014-11-21	1	2	2	2	2	1	9	5	4	4	1	4	1	3	2	2	9	9	1	1	9	9	9	1	1	2	1
1	103160	1	6	6	2014-11-21	1	1	2	1	4			5	1	1	1	1	3	1		9	9	2	1	1	9	9	9	1	1	2	1
1	103161	1	6	6	2014-11-21	1	2	2	2	3	1	1	3	4	3	1	2	3	1		2	1	2	1	1	2	1	1	1	1	2	1
1	103163	2	6	6	2014-11-21	1	1	2	2	2	1	9	1	1	1	2	3	3	1		2	1	2	1	9	1	9	9	1	1	2	1
1	103164	1	6	7	2014-11-21	1	1	3	2	2	1	2	5	4	5	2	2	2	3	1	2	1	2	1	1	2	2	9	1	1	2	1
1	103165	2	6	7	2014-11-21	1	1	5	4	2	1	2	2	2	2	2	3	2	2		2	1	2	1	1	2	1	2	1	1	2	1
1	103168	2	6	7	2014-11-21	1	1	2	2	2	1	1	4	2	2	1	3	2	3	3	2	1	2	1	1	1	9	9	1	1	2	1
1	103169	2	6	7	2014-11-21	2	1	3	2	1	1	9	4	3	4	2	3	3	1		2	1	9	1	1	9	9	1	1	1	2	1
1	103171	1	6	8	2014-11-21	1	1	1	1	2	1	1	1	1	1	2	3	2	2		2	1	2	1	1	2	1	1	1	1	2	1
1	103172	1	6	8	2014-11-21	2	1	2	2	2	1	2	2	1	2	3	3	2	1		2	1	2	1	1	9	9	9	1	1	2	1
1	103173	1	6	8	2014-11-21	2	2	3	2	3	1	1	4	2	2	3	4	2	2		2	1	9	1	1	9	9	9	1	1	2	1
1	103174	1	6	8	2014-11-21	2	2	2	2	3	1	9	4	4	4	2	3	2	3	2	2	1	1	9	1	9	9	9	1	1	2	1
1	103175	1	6	8	2014-11-21	2	1	2	3	3	1	2	6	4	5	2	2	2	1		2	1	9	1	1	9	9	9	1	1	2	1
1	103176	1	6	8	2014-11-21	2	1	2	2	2	1	9	2	2	1	1	2	2	1		2	1	2	2	1	2	9	9	1	1	2	1
1	103177	1	6	9	2014-11-21	2	1	2	4	2	1	1	3	1	1	1	1	3	3	1	2	1	2	1	1	2	1	1	1	1	2	1
1	103178	1	6	6	2014-11-21	2	1	2	2	2	1	9	2	1	6	1	3	2	3	4	2	1	2	1	1	9	9	9	1	1	2	1
1	103179	1	6	9	2014-11-21	2	2	2	3	2	1	1	2	1	4	1	2	3	1		2	1	2	1	1	2	2	1	1	1	2	1
1	103180	2	6	8	2014-11-21	1	2	2	3	2	1	1	5	5	5	1	3	3	1		1	1	2	1	1	2	1	9	1	1	1	1
1	103181	2	6	8	2014-11-21	2	1	2	2	2	1	2	4	5	2	3	3	3	1		2	1	2	1	1	2	1	1	1	1	2	1
1	103183	2	6	9	2014-11-21	2	2	1	2	4			1	2	1	2	2	3	1		9	1	2	1	1	2	9	9	1	1	1	1
1	103185	2	6	9	2014-11-21	2	1	5	4	2	1	9	1	1	1	2	2	3	1		2	1	2	1	1	2	1	1	1	1	2	1
1	103186	2	6	9	2014-11-21	1	1	2	2	2	1	9	3	3	3	3	5	1	3	2	2	1	1	1	1	2	1	1	1	1	2	1
1	103187	2	6	9	2014-11-21	2	1	2	2	2	1	1	3	4	2	1	1	3	1		9	1	2	1	1	2	9	1	1	1	2	1
1	103188	2	6	9	2014-11-21	2	1	2	1	2	1	9	4	5	5	3	3	2	3	3	2	1	2	1	1	2	9	9	1	1	2	1
1	103189	1	6	9	2014-11-21	2	1	2	2	2	1	9	5	6	2	2	2	2	3	3	2	1	2	1	1	9	9	9	1	1	2	1
1	103190	1	6	9	2014-11-21	1	2	1	1	4			4	5	1	2	3	2	1		2	1	2	1	1	2	2	1	1	1	2	1
1	103191	1	6	9	2014-11-21	2	1	2	2	3	1	9	4	4	4	1	3	4	1		2	1	2	1	1	9	9	1	1	1	2	1
1	103194	2	6	9	2014-11-21	1	1	3	3	2	1	9	3	3	4	1	3	1	3	2	9	1	9	1	1	9	9	9	1	1	2	1
1	103195	2	6	9	2014-11-21	1	2	2	1	4			4	1	2	2	3	3	1		2	1	1	2	1	9	9	1	1	1	2	1
1	103196	2	6	9	2014-11-21	1	2	3	2	2	1	9	2	1	1	1	2	3	1		2	1	9	9	1	9	9	9	1	1	2	1
1	103197	1	6	9	2014-11-21	1	1	2	2	2	1	9	2	2	1	2	3	2	2		1	9	2	9	1	2	9	2	1	1	2	1
1	103198	2	6	9	2014-11-21	1	1	2	2	4			4	4	2	3	1	3	1		9	1	9	1	1	9	9	9	1	1	2	1
1	103199	1	6	9	2014-11-21	1	1	2	2	4			1	5	5	1	2	2	1		2	1	2	1	1	2	2	1	1	1	2	1
1	103200	2	6	9	2014-11-21	1	1	1	1	4			5	3	5	2	4	2	3	4	2	1	2	1	1	2	9	9	1	1	2	1
1	103201	1	6	9	2014-11-21	1	1	2	2	3	1	9	3	1	5	3	3	2	1		2	9	1	1	1	9	9	2	1	1	2	1
1	103202	2	6	8	2014-11-21	1	2	4	4	2	1	2	4	5	1	1	3	2	3	1	2	2	1	2	1	2	9	1	1	1	2	1
1	103203	2	6	8	2014-11-21	1	1	2	2	2	1	9	3	1	1	3	3	2	1		2	9	2	9	1	9	9	1	1	1	2	1
1	103204	1	6	8	2014-11-21	1	1	3	5	1	1	9	3	4	5	1	2	2	3	1	2	1	2	1	1	9	1	1	1	1	2	1
1	103205	1	6	8	2014-11-21	1	1	5	2	3	1	9	3	3	3	1	3	2	1		9	9	1	1	1	9	9	9	1	1	2	1
1	103206	1	6	8	2014-11-21	1	2	2	2	1	1	9	5	4	3	2	3	1	3	2	2	1	2	1	1	9	1	2	1	1	2	1
1	103207	1	6	8	2014-11-21	1	1	4	4	2	1	9	5	1	1	1	1	3	1		1	1	2	1	2	2	1	1	1	1	2	1
1	103208	1	6	8	2014-11-21	1	1	2	2	2	1	9	1	3	2	3	2	2	2		2	1	2	9	1	9	9	1	1	1	2	1
1	103209	2	6	8	2014-11-21	1	2	2	2	3	1	1	1	2	1	3	3	3	1		2	1	2	1	1	2	1	1	1	1	2	1
1	103210	1	6	8	2014-11-21	1	2	2	2	2	1	9	5	5	5	1	3	2	3	1	1	9	9	9	1	2	1	9	1	1	2	1
1	103211	1	6	8	2014-11-21	2	1	2	2	4			2	2	2	1	3	2	3	2	9	1	1	1	1	2	9	9	1	1	9	1
1	103212	1	6	8	2014-11-21	2	1	2	2	4			2	2	2	1	3	2	3	2	9	1	1	1	1	2	9	9	1	1	9	1
1	103213	2	6	8	2014-11-21	2	1	2	2	3	1	9	4	4	1	1	2	2	1		2	1	2	1	1	9	9	9	1	1	2	1
1	103214	2	6	8	2014-11-21	2	2	2	2	3	1	9	1	1	1	2	1	3	1		2	1	2	1	1	2	2	2	1	1	2	1
1	103215	2	6	8	2014-11-21	2	2	2	2	2	1	9	4	2	1	1	2	3	1		2	1	2	1	1	9	9	9	1	1	2	1
1	103216	2	6	8	2014-11-21	2	1	2	2	2	1	1	2	2	3	1	3	2	1		2	1	2	1	1	2	2	1	1	1	2	1
1	103217	2	6	8	2014-11-21	2	2	1	2	2	1	9	4	1	4	2	4	2	1		1	2	1	1	9	9	9	9	1	2	2	1
1	103218	1	6	8	2014-11-21	2	2	2	2	1	1	9	5	5	3	3	3	2	1		2	2	1	1	1	9	9	9	1	1	2	1
1	103219	1	6	8	2014-11-21	2	1	2	2	2	1	9	4	1	5	2	2	3	1		2	1	2	1	9	9	9	1	1	9	9	1
1	103220	1	6	9	2014-11-21	2	1	2	2	3	1	1	3	2	1	1	2	3	1		2	1	1	1	1	2	9	1	1	1	2	1
1	103221	2	6	9	2014-11-21	2	1	2	2	2	1	9	5	4	1	2	3	2	3	2	1	9	2	1	1	9	1	9	1	1	1	1
1	103222	2	6	9	2014-11-21	2	1	2	2	1	1	1	3	2	1	1	2	3	1		9	1	9	9	1	2	9	9	1	1	2	1
1	103223	2	6	9	2014-11-21	2	1	4	4	3	1	9	5	4	5	3	4	3	1		9	1	2	1	1	2	9	9	1	1	2	1
1	103224	1	6	9	2014-11-21	2	1	2	2	1	1	9	1	1	1	1	2	2	3	3	2	1	2	9	1	9	9	9	1	1	2	1
1	103225	2	6	9	2014-11-21	2	1	2	2	3	1	9	6	5	4	1	2	2	1		2	1	2	1	1	2	1	1	1	1	2	1
1	103226	1	6	9	2014-11-21	1	1	2	2	2	1	9	1	1	1	1	1	3	2		9	1	1	1	1	9	9	9	1	1	2	1
1	103227	2	6	9	2014-11-21	2	1	3	3	2	1	9	4	3	2	1	2	2	2		9	1	9	1	1	9	9	9	1	1	2	1
1	103228	2	6	9	2014-11-21	2	1	3	5	4			3	1	3	3	2	2	2		2	9	9	9	1	9	1	9	1	1	2	1
1	103229	2	6	7	2014-11-21	2	1	2	2	3	1	1	1	1	1	1	2	2	1		2	1	2	1	1	2	1	2	1	1	2	1
1	103230	1	6	7	2014-11-21	2	1	2	2	2	1	9	3	4	1	1	3	2	3	3	2	1	9	1	1	9	1	9	1	1	2	1
1	103231	2	6	7	2014-11-21	2	2	2	2	3	1	2	5	1	1	1	4	2	3	2	2	1	2	1	1	9	9	9	1	1	2	1
1	103232	1	6	7	2014-11-21	2	2	2	2	2	1	9	5	3	2	1	1	2	1		2	1	2	1	1	2	9	1	1	1	2	1
1	103233	2	6	7	2014-11-21	2	1	2	2	2	1	9	4	4	4	2	2	3	1		2	1	9	1	1	9	9	1	1	1	2	1
1	104001	2	6	7	2014-11-24	2	1	2	2	3	1	9	5	1	1	1	3	2	2		2	1	2	1	1	2	1	9	2	1	2	1
1	104002	1	6	7	2014-11-24	1	1	2	2	3	1	9	5	1	1	1	1	2	2		2	1	2	2	1	9	9	1	1	1	2	1
1	104003	2	6	7	2014-11-24	2	1	3	2	2	1	9	5	5	3	1	3	2	2		2	1	2	1	1	9	1	9	1	1	2	1
1	104004	1	6	7	2014-11-24	1	1	2	2	2	1	2	5	1	1	1	4	2	3	2	2	1	9	1	1	9	1	2	1	1	2	1
1	104005	1	6	7	2014-11-24	2	1	3	3	1	1	9	5	1	1	1	3	2	1		9	9	9	9	9	9	9	9	1	1	2	1
1	104006	1	6	7	2014-11-24	1	1	6	4	2	1	2	2	2	1	2	5	2	3	5	1	1	2	1	1	2	1	1	1	1	2	1
1	104007	1	6	7	2014-11-24	2	1	1	2	3	1	1	4	4	5	4	3	2	3	4	2	2	2	1	1	2	1	9	1	1	2	1
1	104009	2	6	1	2014-11-24	2	1	2	2	3	1	2	3	3	2	3	3	2	1		2	1	2	9	1	2	9	9	1	1	2	1
1	104010	1	6	1	2014-11-24	1	1	2	2	2	1	1	2	2	2	2	3	2	1		2	1	2	1	1	2	1	9	1	1	2	1
1	104011	1	6	1	2014-11-24	2	1	4	2	2	1	2	4	2	5	1	4	2	1		2	1	2	1	1	9	9	9	1	1	2	1
1	104013	2	6	1	2014-11-24	2	2	2	2	2	1	2	2	1	4	1	4	2	3	2	2	1	2	1	1	9	9	2	1	1	2	1
1	104015	2	6	1	2014-11-24	2	2	5	6	2	1	2	1	1	1	1	3	3	3	1	2	1	2	1	1	1	9	2	1	1	2	1
1	104017	1	6	1	2014-11-24	2	1	5	5	3	1	2	1	1	1	3	4	2	3	1	2	1	2	1	1	9	9	9	1	1	2	1
1	104018	2	6	1	2014-11-24	1	1	2	2	3	1	2	2	4	1	1	3	3	1		2	1	9	1	1	9	9	9	1	1	2	1
1	104019	1	6	1	2014-11-24	2	1	2	2	2	1	9	5	1	5	1	3	2	3	2	2	1	2	1	1	9	9	9	1	1	2	1
1	104020	2	6	1	2014-11-24	1	1	1	4	2	1	9	1	1	1	1	3	2	1		2	9	2	1	2	9	9	9	1	1	2	1
1	104021	1	6	1	2014-11-24	2	1	3	3	1	1	1	5	2	2	1	4	2	2		2	1	2	1	1	2	9	9	1	1	2	1
1	104023	2	6	1	2014-11-24	2	1	3	5	4			3	1	3	2	2	3	2		2	2	2	1	1	2	2	1	1	1	2	1
1	104024	2	6	1	2014-11-24	1	1	5	5	2	1	9	1	2	2	2	4	3	3	2	2	1	2	1	1	2	1	1	1	1	2	1
1	104026	1	6	1	2014-11-24	1	1	5	5	1	1	2	2	1	1	3	2	2	1		2	1	2	1	1	1	1	9	1	1	2	1
1	104027	2	6	1	2014-11-24	2	2	2	2	2	1	9	3	2	6	1	1	3	1		2	1	1	1	1	9	1	1	1	1	2	1
1	104028	2	6	1	2014-11-24	1	1	3	2	3	1	1	5	3	1	1	3	2	1		2	1	2	9	1	9	1	1	1	1	2	1
1	104029	1	6	1	2014-11-24	2	1	2	5	2	1	2	5	4	5	3	5	1	3	2	2	1	2	1	1	2	9	1	1	1	2	1
1	104031	1	6	1	2014-11-24	2	1	5	5	2	1	1	1	4	2	1	3	3	1		2	1	1	1	1	1	1	1	1	1	2	1
1	104032	1	6	1	2014-11-24	1	1	6	6	2	1	1	6	4	3	1	3	2	3	2	2	1	2	1	1	2	1	1	1	1	2	1
1	104033	1	6	1	2014-11-24	2	1	2	2	3	1	9	2	2	1	1	2	1	1		2	9	2	9	1	9	9	2	1	1	2	1
1	104034	1	6	1	2014-11-24	1	1	5	5	2	1	1	2	3	5	1	4	2	2		2	1	2	1	1	2	9	1	1	1	2	1
1	104036	2	6	1	2014-11-24	1	2	3	3	2	1	1	3	3	4	1	1	3	1		2	1	1	1	1	2	9	9	1	1	2	1
1	104037	1	6	1	2014-11-24	2	1	2	2	2	1	1	1	2	3	1	1	3	3	4	2	1	2	1	1	2	1	1	1	1	2	1
1	104038	2	6	2	2014-11-24	1	1	2	2	2	1	2	3	1	2	1	3	2	3	1	2	1	2	1	1	9	1	2	1	1	2	1
1	104039	1	6	2	2014-11-24	2	2	2	2	2	1	2	5	3	1	3	3	2	1		2	1	2	1	2	2	9	9	1	1	2	1
1	104041	1	6	2	2014-11-24	2	1	1	1	3	99	99	1	1	1	1	1	2	3	5	2	1	9	1	1	2	1	1	1	1	2	1
1	104042	2	6	2	2014-11-24	1	1	2	2	3	1	2	2	2	3	1	4	2	1		2	9	2	9	1	9	9	2	1	1	2	1
1	104045	1	6	2	2014-11-24	2	1	1	2	3	1	9	2	5	1	1	1	2	3	5	2	1	2	9	1	9	9	9	1	1	2	1
1	104046	2	6	2	2014-11-24	1	1	2	4	2	1	2	3	4	3	1	1	3	1		2	1	2	1	1	9	9	9	1	1	2	1
1	104047	1	6	2	2014-11-24	2	1	2	2	2	1	9	1	1	1	1	1	3	2		9	9	9	9	1	9	9	9	1	1	2	1
1	104048	2	6	2	2014-11-24	1	1	3	2	1	1	2	2	1	2	3	2	3	1		2	1	2	1	1	9	1	9	1	1	2	1
1	104049	1	6	2	2014-11-24	2	1	2	2	4			5	5	5	2	5	2	1		1	1	9	9	1	9	2	9	1	1	1	1
1	104050	2	6	2	2014-11-24	1	1	2	2	2	1	9	3	3	2	1	1	2	1		2	1	2	1	1	9	9	9	1	1	2	1
1	104051	1	6	2	2014-11-24	2	1	2	2	1	1	1	5	5	3	1	3	2	1		2	1	1	1	1	2	2	9	1	1	2	1
1	104053	1	6	3	2014-11-24	2	2	2	2	2	1	9	5	4	2	3	3	3	1		2	2	2	1	1	9	9	9	1	1	2	1
1	104054	2	6	3	2014-11-24	1	2	2	2	2	1	2	5	5	4	1	5	2	3	1	9	1	2	1	1	9	9	1	1	1	2	1
1	104055	1	6	3	2014-11-24	2	1	2	2	3	1	9	2	2	1	1	3	3	3	1	2	1	2	1	1	2	1	9	1	1	2	1
1	104056	2	6	3	2014-11-24	1	2	2	1	2	1	1	1	1	1	1	1	2	1		2	9	2	9	1	2	9	9	1	2	2	1
1	104057	1	6	3	2014-11-24	2	2	2	5	2	1	2	2	1	2	1	3	2	3	1	2	9	2	1	1	2	1	9	1	1	2	1
1	104058	2	6	3	2014-11-24	1	2	3	2	1	1	9	5	1	5	4	1	3	1		2	1	2	1	1	2	9	9	1	1	2	1
1	104059	2	6	3	2014-11-24	2	1	3	2	2	1	9	2	1	1	1	3	3	3	2	2	1	2	1	1	2	9	9	1	1	2	1
1	104060	2	6	3	2014-11-24	1	2	2	2	3	1	9	1	1	1	3	3	2	1		9	1	9	1	1	2	9	2	1	1	2	1
1	104063	2	6	3	2014-11-24	2	2	2	3	2	1	9	3	3	4	3	3	2	1		2	1	2	1	1	2	2	9	1	1	2	1
1	104064	2	6	3	2014-11-24	1	2	2	2	4			1	1	1	3	4	2	1		2	1	1	1	1	9	9	1	1	1	2	1
1	104065	1	6	3	2014-11-24	2	1	2	4	2	1	1	4	3	1	1	2	3	1		2	1	2	9	1	2	1	9	1	1	2	1
1	104066	1	6	3	2014-11-24	1	1	2	2	3	1	9	4	3	4	2	3	2	1		2	1	9	1	1	2	9	9	1	1	2	1
1	104067	2	6	3	2014-11-24	2	1	2	2	4			1	1	1	1	3	3	1		2	1	9	1	1	2	1	9	1	1	2	1
1	104069	1	6	4	2014-11-24	2	1	6	6	3	1	9	1	1	5	1	2	3	1		2	1	2	9	2	2	9	1	1	1	2	1
1	104070	1	6	3	2014-11-24	1	1	2	2	3	1	1	1	1	1	2	1	3	1		2	1	2	1	1	9	9	9	1	1	2	1
1	104071	1	6	4	2014-11-24	2	2	2	2	3	1	9	4	1	2	2	3	3	1		2	1	9	1	1	9	1	1	1	1	2	1
1	104072	1	6	3	2014-11-24	1	1	2	2	1	1	9	1	1	1	1	1	3	3	1	2	1	2	1	1	9	9	9	1	2	2	1
1	104073	1	6	4	2014-11-24	2	2	2	2	3	1	9	5	6	1	3	3	4	3	3	2	1	9	1	1	9	9	9	1	1	2	1
1	104074	2	6	3	2014-11-24	1	1	2	2	2	1	2	3	1	5	1	3	3	1		2	1	1	2	1	1	2	2	1	1	2	2
1	104075	2	6	4	2014-11-24	2	1	2	2	1	1	2	5	4	4	2	2	3	3	3	9	1	2	1	1	9	1	9	1	1	2	1
1	104076	2	6	3	2014-11-24	1	1	2	2	2	1	2	4	4	4	2	2	3	1		2	1	2	1	1	2	1	1	1	1	2	1
1	104077	2	6	4	2014-11-24	2	1	2	3	3	9	2	4	4	4	1	2	3	3	5	1	1	2	1	1	2	9	9	1	1	2	1
1	104078	2	6	3	2014-11-24	1	1	3	4	2	1	2	5	3	1	2	3	3	1		2	1	2	1	1	2	1	1	1	1	2	1
1	104081	1	6	4	2014-11-24	2	1	5	3	2	1	9	4	1	1	4	2	3	1		2	1	1	1	1	9	9	9	1	1	2	1
1	104082	1	6	4	2014-11-24	1	2	2	2	3	1	2	3	3	5	1	2	2	3	1	2	1	2	1	1	2	2	1	1	1	2	1
1	104083	2	6	3	2014-11-24	2	1	2	2	2	1	9	4	2	3	1	3	2	3	2	2	1	9	1	1	2	9	9	1	1	2	1
1	104084	2	6	4	2014-11-24	1	2	2	2	2	1	2	2	5	2	3	3	2	1		2	9	9	9	9	9	9	9	1	9	9	1
1	104085	2	6	3	2014-11-24	2	1	2	2	2	1	2	1	1	1	2	2	3	1		1	1	9	9	1	2	9	9	1	1	2	1
1	104089	1	6	4	2014-11-24	2	1	2	3	3	1	1	3	1	5	1	2	3	1		2	1	2	1	1	2	9	1	1	1	2	1
1	104090	2	6	4	2014-11-24	1	1	2	2	3	1	9	4	2	2	1	3	2	3	3	2	1	2	1	1	9	9	9	1	1	2	1
1	104091	2	6	4	2014-11-24	2	1	3	2	3	1	1	4	1	1	1	3	2	2		2	1	9	1	1	1	1	1	1	1	2	1
1	104092	1	6	3	2014-11-24	1	1	2	2	1	1	2	3	1	1	2	4	2	1		2	1	2	1	1	9	9	2	1	1	2	1
1	104094	2	6	3	2014-11-24	1	1	2	2	2	1	1	2	2	2	2	3	2	1		2	1	2	1	1	2	1	9	1	1	2	1
1	104096	2	6	3	2014-11-24	1	1	2	2	2	1	2	2	1	1	2	3	3	2		2	1	2	1	1	2	9	1	1	1	2	1
1	104097	1	6	4	2014-11-24	2	2	2	2	2	1	2	2	1	4	1	4	2	3	2	2	1	2	1	1	9	9	2	1	1	2	1
1	104098	2	6	4	2014-11-24	1	1	2	2	2	1	2	3	4	5	2	3	2	1		2	1	1	1	1	2	2	2	1	1	2	1
1	104100	1	6	4	2014-11-24	1	1	6	6	2	1	2	4	1	1	1	1	3	1		2	1	2	1	1	9	2	9	1	1	2	1
1	104101	2	6	4	2014-11-24	2	1	5	5	3	1	2	1	1	1	3	4	2	3	1	2	1	2	1	1	9	9	9	1	1	2	1
1	104102	2	6	4	2014-11-24	1	1	2	2	3	1	2	2	4	1	1	3	3	1		2	1	9	1	1	9	9	9	1	1	2	1
1	105001	1	6	4	2014-11-25	1	1	1	4	2	1	9	1	1	1	1	3	2	1		2	9	2	1	2	9	9	9	1	1	2	1
1	105002	2	6	4	2014-11-25	2	1	3	3	1	1	1	5	2	2	1	4	2	2		2	1	2	1	1	2	9	9	1	1	2	1
1	105003	1	6	4	2014-11-25	2	1	2	2	2	1	9	3	4	2	3	4	2	3	2	2	1	2	1	1	9	2	9	1	1	2	1
1	105004	2	6	4	2014-11-25	1	1	3	5	4			3	1	3	2	2	3	2		2	2	2	1	1	2	2	1	1	1	2	1
1	105006	2	6	4	2014-11-25	2	1	4	6	3	1	9	2	2	2	1	2	3	1		2	1	2	1	1	2	2	2	1	1	2	1
1	105010	1	6	1	2014-11-25	2	1	2	2	2	1	9	2	3	2	2	4	3	1		2	1	2	1	1	2	9	1	1	1	2	1
1	105012	2	6	1	2014-11-25	2	1	2	2	2	1	1	1	1	6	1	4	3	1		2	1	1	1	1	9	9	1	1	1	2	1
1	105013	1	6	1	2014-11-25	1	1	2	2	2	1	1	4	4	1	1	3	2	1		2	2	9	2	2	1	9	2	1	1	2	1
1	105014	1	6	1	2014-11-25	2	2	3	2	2	1	9	6	3	1	1	5	2	1		2	1	2	2	1	2	9	9	1	1	2	1
1	105015	2	6	1	2014-11-25	1	1	2	2	2	1	9	5	3	1	2	2	2	3	2	2	1	2	1	1	2	9	9	1	1	2	1
1	105016	1	6	1	2014-11-25	2	2	2	2	2	1	2	4	2	1	1	3	2	1		2	1	2	9	1	9	9	2	1	9	2	1
1	105017	2	6	1	2014-11-25	1	2	2	2	2	1	1	3	1	1	3	3	2	1		2	9	2	1	1	2	9	9	1	1	2	1
1	105019	1	6	1	2014-11-25	1	1	2	2	2	1	1	4	2	1	2	3	3	2		2	1	2	1	1	9	9	1	1	1	2	1
1	105021	1	6	1	2014-11-25	2	1	2	2	3	1	1	5	3	5	3	3	3	1		2	2	9	9	1	2	9	9	1	1	2	1
1	105022	2	6	1	2014-11-25	1	1	2	2	2	1	1	6	4	6	2	3	2	3	2	2	1	9	1	1	2	9	9	1	1	2	1
1	105023	1	6	1	2014-11-25	2	2	2	2	2	1	2	4	4	4	2	3	2	1		2	1	2	9	1	1	1	9	1	1	2	1
1	105027	2	6	1	2014-11-25	2	1	3	3	2	1	2	6	6	6	1	2	3	1		2	1	2	2	1	9	9	9	1	1	2	1
1	105028	2	6	1	2014-11-25	1	2	3	2	3	2	9	3	2	1	1	4	4	1		2	1	9	2	1	9	9	9	1	1	2	1
1	105029	2	6	1	2014-11-25	1	2	2	2	4			4	3	1	1	2	3	1		2	9	1	1	1	9	9	2	1	1	2	1
1	105030	2	6	1	2014-11-25	1	1	2	2	2	1	9	1	5	1	1	2	3	1		2	1	2	2	1	9	9	9	1	1	2	1
1	105031	2	6	1	2014-11-25	2	1	2	2	2	1	9	1	2	5	1	3	2	2		2	1	9	9	1	9	1	9	1	1	2	1
1	105032	2	6	1	2014-11-25	1	2	2	2	4			2	1	4	3	4	2	1		9	2	9	9	9	9	9	2	1	1	2	1
1	105033	1	6	1	2014-11-25	1	1	3	3	3	1	2	6	1	1	2	3	3	1		2	1	1	1	1	2	2	9	1	1	2	1
1	105034	2	6	1	2014-11-25	2	2	2	2	2	1	9	1	1	5	1	4	3	3	2	2	9	2	9	1	9	1	9	1	1	1	1
1	105036	1	6	1	2014-11-25	2	2	2	1	3	1	9	1	1	1	3	5	2	3	2	9	9	9	9	9	9	9	9	1	1	2	1
1	105037	1	6	1	2014-11-25	1	1	6	6	2	9	9	2	4	4	2	4	1	3	3	2	1	2	1	1	2	1	1	1	1	2	1
1	105038	2	6	1	2014-11-25	2	1	4	2	2	1	1	4	4	1	2	2	3	1		9	1	2	1	1	2	9	9	1	1	2	1
1	105039	1	6	1	2014-11-25	1	1	4	2	1	1	2	4	3	4	2	3	1	3	2	2	1	2	1	1	2	1	1	1	1	2	1
1	105040	1	6	1	2014-11-25	2	1	5	4	3	1	1	3	2	1	2	2	3	1		2	1	2	1	1	2	1	1	1	1	2	1
1	105042	2	6	2	2014-11-25	1	1	6	6	2	1	1	4	1	1	2	2	3	3	4	2	1	2	1	1	9	1	9	1	1	2	1
1	105043	1	6	2	2014-11-25	2	1	3	4	3	1	2	1	2	6	3	4	2	1		2	1	2	1	1	9	9	1	1	1	2	1
1	105045	2	6	2	2014-11-25	2	1	2	2	2	1	9	1	2	5	1	3	2	2		2	1	9	9	1	9	1	9	1	1	2	1
1	105046	1	6	2	2014-11-25	1	2	3	2	3	1	2	3	1	5	2	1	3	1		9	9	9	1	1	9	9	9	1	1	2	1
1	105050	2	6	2	2014-11-25	2	2	2	2	3	1	2	4	2	4	2	3	3	1		2	1	2	1	1	2	1	9	1	1	2	1
1	105051	2	6	2	2014-11-25	1	2	2	2	2	1	9	1	1	5	1	4	3	3	2	2	9	2	9	1	9	1	9	1	1	1	1
1	105053	2	6	2	2014-11-25	1	1	2	2	1	1	1	4	4	4	2	4	2	2		2	1	1	1	1	2	1	1	1	1	2	1
1	105055	1	6	2	2014-11-25	1	1	2	4	3	1	1	4	4	4	2	3	2	2		2	1	2	1	1	2	1	1	1	1	2	1
1	105056	1	6	2	2014-11-25	2	2	2	2	2	1	1	5	2	5	2	3	2	2		2	1	2	1	1	9	1	9	1	1	2	1
1	105057	1	6	2	2014-11-25	1	1	2	4	2	1	2	4	4	4	2	5	2	1		2	1	2	1	1	2	1	9	1	1	2	2
1	105061	2	6	2	2014-11-25	1	1	6	4	2	2	2	6	4	5	1	4	2	2		2	1	2	1	1	2	9	1	1	1	2	1
1	106002	1	6	2	2014-11-25	1	1	2	2	3	1	2	4	2	4	1	3	2	1		2	1	1	2	1	2	9	1	1	1	2	1
1	106004	2	6	2	2014-11-25	1	1	5	9	1	1	1	6	3	6	2	4	2	3	2	2	9	2	1	1	2	9	1	1	1	2	1
1	106006	2	6	2	2014-11-25	1	2	3	3	3	1	2	3	3	1	2	2	3	3	2	2	1	2	1	1	2	1	1	1	1	2	1
1	106007	2	6	2	2014-11-25	2	1	5	5	1	1	2	4	1	1	2	4	2	3	2	2	1	2	1	1	9	1	9	1	1	2	1
1	106008	1	6	2	2014-11-25	2	2	5	2	1	1	2	5	5	5	2	4	2	3	2	2	1	2	1	1	9	1	1	1	1	2	1
1	106009	1	6	1	2014-11-25	2	1	6	6	2	1	9	5	1	5	1	4	3	1		2	1	2	1	1	2	9	1	1	1	2	1
1	106010	2	6	1	2014-11-25	1	1	4	3	3	1	2	5	1	1	2	2	3	1		1	9	2	1	1	9	9	9	1	1	2	1
1	106013	2	6	1	2014-11-25	2	2	3	3	1	1	2	1	1	1	2	3	3	1		2	1	9	1	1	9	9	9	1	1	2	1
1	106014	1	6	1	2014-11-25	2	1	4	2	2	1	2	2	3	4	2	4	3	1		2	2	2	1	1	2	9	9	1	9	9	9
1	106015	1	6	1	2014-11-25	2	2	2	2	2	1	1	5	5	1	1	2	3	1		2	1	9	1	1	9	9	9	1	1	2	1
1	106016	2	6	1	2014-11-25	1	1	2	2	2	1	9	2	1	1	3	3	2	2		1	9	9	9	1	9	9	9	1	1	2	1
1	106018	2	6	1	2014-11-25	2	1	3	3	2	1	2	1	1	1	1	2	2	1		9	1	9	1	1	9	9	9	1	9	2	1
1	106019	2	6	1	2014-11-25	1	1	5	5	1	1	2	6	5	5	3	3	2	1		2	1	9	1	1	2	1	1	1	1	2	1
1	106020	2	6	1	2014-11-25	1	1	2	2	3	1	2	6	4	4	1	5	2	3	1	2	1	9	1	2	2	9	9	1	1	2	1
1	106021	2	6	1	2014-11-25	1	1	6	6	2	1	2	2	1	2	1	3	2	3	1	2	1	2	1	1	2	1	1	1	1	2	1
1	106022	1	6	1	2014-11-25	2	1	2	2	2	1	1	2	1	4	1	3	2	2		2	1	2	1	1	2	2	9	1	1	2	1
1	106023	1	6	1	2014-11-25	2	1	5	2	2	1	2	4	4	5	2	5	2	3	2	2	1	2	1	1	2	1	2	1	1	2	1
1	106024	2	6	1	2014-11-25	1	2	2	2	2	1	1	6	6	6	2	3	2	1		1	9	9	9	2	9	9	9	1	1	2	1
1	106025	2	6	1	2014-11-25	1	1	2	2	2	1	1	3	2	3	1	2	3	1		2	1	2	1	1	2	9	2	1	1	2	1
1	106027	2	6	1	2014-11-25	2	1	4	2	2	1	1	3	1	4	3	2	3	3	1	2	1	2	2	1	2	1	1	1	1	2	1
1	106028	2	6	1	2014-11-25	1	1	2	2	3	1	2	1	1	1	1	3	3	1		2	2	2	1	1	9	1	2	1	1	2	1
1	106030	2	6	1	2014-11-25	2	2	3	2	3	2	9	3	2	1	1	4	4	1		2	1	9	2	1	9	9	9	1	1	2	1
1	106034	2	6	1	2014-11-25	2	2	5	5	2	1	2	5	1	6	1	1	2	3	1	2	2	2	1	1	2	9	1	1	1	2	1
1	106035	1	6	1	2014-11-25	2	1	2	2	2	1	9	5	1	5	4	4	2	2		1	9	9	1	1	9	9	9	1	1	2	1
1	106036	2	6	1	2014-11-25	2	2	3	2	3	1	2	4	2	2	1	3	2	1		2	9	9	2	1	2	1	9	1	1	2	1
1	106037	2	6	1	2014-11-25	1	1	6	4	1	1	9	4	4	4	2	3	3	1		9	2	2	9	2	9	2	9	1	9	9	9
1	106038	2	6	1	2014-11-25	2	2	6	5	4			2	1	4	1	3	2	3	2	2	1	9	1	1	9	1	9	1	1	2	1
1	106040	2	6	1	2014-11-25	1	1	6	6	2	9	9	2	4	4	2	4	1	3	3	2	1	2	1	1	2	1	1	1	1	2	1
1	106041	2	6	1	2014-11-25	1	1	4	2	2	1	1	4	4	1	2	2	3	1		9	1	2	1	1	2	9	9	1	1	2	1
1	106042	1	6	2	2014-11-25	2	1	4	2	1	1	2	4	3	4	2	3	1	3	2	2	1	2	1	1	2	1	1	1	1	2	1
1	106043	1	6	2	2014-11-25	2	1	5	4	3	1	1	3	2	1	2	2	3	1		2	1	2	1	1	2	1	1	1	1	2	1
1	106044	2	6	2	2014-11-25	2	2	4	2	2	1	2	2	2	1	1	3	2	3	3	2	1	9	1	1	2	1	1	1	1	2	1
1	106047	1	6	2	2014-11-25	1	1	2	2	2	1	9	1	5	1	1	2	3	1		2	1	2	2	1	9	9	9	1	1	2	1
1	106048	1	6	2	2014-11-25	2	1	2	2	2	1	9	1	2	5	1	3	2	2		2	1	9	9	1	9	1	9	1	1	2	1
1	106049	2	6	2	2014-11-25	1	2	3	2	3	1	2	3	1	5	2	1	3	1		9	9	9	1	1	9	9	9	1	1	2	1
1	106050	1	6	2	2014-11-25	2	2	2	2	3	1	2	4	1	1	2	2	3	1		2	1	2	1	1	2	2	1	1	1	2	2
1	106051	1	6	2	2014-11-25	2	1	2	2	2	1	1	1	1	5	1	3	2	3	2	2	9	2	9	2	9	2	9	1	1	1	1
1	106052	2	6	2	2014-11-25	1	2	2	2	3	1	2	4	2	4	2	3	3	1		2	1	2	1	1	2	1	9	1	1	2	1
1	106053	2	6	2	2014-11-25	1	2	2	2	2	1	9	1	1	5	1	4	3	3	2	2	9	2	9	1	9	1	9	1	1	1	1
1	106054	1	6	2	2014-11-25	2	1	2	2	2	1	9	4	4	4	3	2	3	1		1	1	9	9	1	2	9	1	1	1	2	1
1	106055	2	6	2	2014-11-25	1	1	2	2	1	1	1	4	4	4	2	4	2	2		2	1	1	1	1	2	1	1	1	1	2	1
1	106056	2	6	2	2014-11-25	2	1	6	5	3	1	2	2	3	5	1	3	2	1		2	1	2	1	1	2	1	1	1	1	2	1
1	106057	2	6	2	2014-11-25	2	1	2	4	3	1	1	4	4	4	2	3	2	2		2	1	2	1	1	2	1	1	1	1	2	1
1	106059	2	6	2	2014-11-25	1	1	2	4	2	1	2	4	4	4	2	5	2	1		2	1	2	1	1	2	1	9	1	1	2	2
1	106061	1	6	2	2014-11-25	2	2	2	5	3	1	2	3	1	4	1	2	3	1		2	1	2	9	1	9	9	1	1	1	2	1
1	106062	1	6	2	2014-11-25	1	1	2	2	3	9	9	2	1	1	1	2	3	1		2	1	2	9	1	2	9	9	1	1	2	1
1	106063	2	6	2	2014-11-25	1	1	6	4	2	2	2	6	4	5	1	4	2	2		2	1	2	1	1	2	9	1	1	1	2	1
1	106065	1	6	2	2014-11-25	2	1	2	2	2	1	2	4	4	6	1	4	2	3	2	2	1	9	1	1	9	9	9	1	1	2	1
1	106066	1	6	2	2014-11-25	1	1	2	2	3	1	2	4	2	4	1	3	2	1		2	1	1	2	1	2	9	1	1	1	2	1
1	106068	2	6	2	2014-11-25	2	1	5	9	1	1	1	6	3	6	2	4	2	3	2	2	9	2	1	1	2	9	1	1	1	2	1
1	106069	1	6	2	2014-11-25	1	1	2	2	3	1	9	4	3	2	3	1	2	1		2	1	2	9	1	9	9	9	1	1	2	1
1	106070	1	6	2	2014-11-25	2	2	3	3	3	1	2	3	3	1	2	2	3	3	2	2	1	2	1	1	2	1	1	1	1	2	1
1	106071	1	6	3	2014-11-25	1	1	5	5	1	1	2	4	1	1	2	4	2	3	2	2	1	2	1	1	9	1	9	1	1	2	1
1	106073	2	6	3	2014-11-25	2	1	6	6	2	1	9	5	1	5	1	4	3	1		2	1	2	1	1	2	9	1	1	1	2	1
1	106074	2	6	3	2014-11-25	1	1	4	3	3	1	2	5	1	1	2	2	3	1		1	9	2	1	1	9	9	9	1	1	2	1
1	106075	1	6	3	2014-11-25	2	2	2	2	2	1	9	1	1	1	1	1	3	3	1	2	1	2	1	1	1	9	9	1	1	2	1
1	106076	2	6	3	2014-11-25	2	1	2	2	2	1	9	5	3	1	2	3	2	1		9	9	1	9	1	9	9	9	1	1	2	1
1	106077	1	6	3	2014-11-25	2	2	3	3	1	1	2	1	1	1	2	3	3	1		2	1	9	1	1	9	9	9	1	1	2	1
1	106078	1	6	3	2014-11-25	1	1	4	2	2	1	2	2	3	4	2	4	3	1		2	2	2	1	1	2	9	9	1	9	9	9
1	106079	2	6	3	2014-11-25	2	2	2	2	2	1	1	5	5	1	1	2	3	1		2	1	9	1	1	9	9	9	1	1	2	1
1	106080	1	6	3	2014-11-25	1	1	2	2	2	1	9	2	1	1	3	3	2	2		1	9	9	9	1	9	9	9	1	1	2	1
1	106081	1	6	3	2014-11-25	2	1	3	3	2	1	2	1	1	1	1	2	2	1		9	1	9	1	1	9	9	9	1	9	2	1
1	106082	1	6	3	2014-11-25	1	1	5	5	1	1	2	6	5	5	3	3	2	1		2	1	9	1	1	2	1	1	1	1	2	1
1	106083	1	6	3	2014-11-25	1	1	2	2	3	1	2	6	4	4	1	5	2	3	1	2	1	9	1	2	2	9	9	1	1	2	1
1	106085	2	6	3	2014-11-25	1	1	2	2	2	9	9	3	2	3	1	1	3	1		2	1	9	1	1	9	9	9	1	1	2	1
1	106086	2	6	3	2014-11-25	2	1	5	4	2	1	2	4	3	2	1	3	2	3	2	2	1	2	1	1	1	9	9	1	1	2	1
1	107002	1	6	3	2014-11-25	2	1	6	2	1	9	9	1	4	5	2	2	2	3	2	2	1	2	1	1	2	1	1	1	1	2	1
1	107003	1	6	3	2014-11-25	1	1	2	2	2	9	9	2	2	5	2	2	3	1		2	1	2	1	1	2	9	9	1	1	2	1
1	107004	1	6	3	2014-11-25	2	2	6	3	2	1	2	6	5	5	2	2	2	3	1	2	1	2	1	1	2	9	9	1	1	2	1
1	107005	1	6	3	2014-11-25	1	1	4	4	1	1	2	5	2	5	2	1	3	3	1	2	1	2	1	1	2	1	1	1	1	2	1
1	107006	1	6	3	2014-11-25	2	1	2	2	3	1	2	3	2	1	1	3	2	1		9	1	9	9	1	9	1	9	1	1	2	1
1	107008	2	6	3	2014-11-25	2	1	5	5	1	1	9	1	1	2	1	3	2	3	1	2	9	9	1	1	9	1	2	1	1	2	1
1	107009	2	6	1	2014-11-25	1	1	4	5	2	9	9	1	1	1	2	4	2	3	2	2	1	2	1	1	2	9	1	1	1	2	1
1	107010	2	6	1	2014-11-25	2	1	3	3	3	1	2	6	1	1	2	3	3	1		2	1	1	1	1	2	2	9	1	1	2	1
1	107014	2	6	1	2014-11-25	2	1	3	3	2	9	9	1	1	1	1	2	3	1		2	9	9	9	9	9	9	9	1	1	2	1
1	107015	2	6	1	2014-11-25	1	1	6	6	3	9	9	3	2	5	2	3	2	3	2	1	1	2	1	1	2	9	9	1	1	2	1
1	107016	1	6	1	2014-11-25	2	1	4	3	1	1	1	5	4	5	1	2	2	1		2	1	9	1	1	9	9	9	1	1	2	1
1	107017	2	6	1	2014-11-25	1	1	2	3	3	1	1	3	1	5	1	2	3	1		2	1	2	2	1	2	1	9	1	1	2	1
1	107018	2	6	1	2014-11-25	2	1	5	4	2	1	1	1	1	3	1	2	3	3	4	2	1	2	1	1	2	1	1	1	1	2	1
1	107021	2	6	1	2014-11-25	1	1	4	5	3	1	2	1	2	5	2	3	3	1		2	1	2	2	1	2	9	9	1	1	2	1
1	107024	1	6	1	2014-11-25	2	1	5	2	2	1	1	3	2	5	1	4	2	1		2	1	2	1	1	2	1	2	1	1	2	1
1	107025	1	6	1	2014-11-25	1	1	2	2	3	1	1	4	4	4	1	1	2	2		2	1	2	1	1	2	9	1	1	1	2	1
1	107026	1	6	1	2014-11-25	2	1	2	2	4			5	5	6	2	1	3	3	1	2	1	1	1	2	2	2	1	1	1	2	1
1	107027	1	6	1	2014-11-25	1	1	5	4	2	1	1	1	1	3	1	2	3	3	4	2	1	2	1	1	2	1	1	1	1	2	1
1	107028	1	6	1	2014-11-25	2	1	2	2	2	2	9	6	5	3	1	4	2	1		2	1	2	9	1	2	9	9	1	1	2	1
1	107029	1	6	1	2014-11-25	1	1	2	5	1	9	9	4	2	1	2	1	2	3	3	2	1	2	1	1	2	1	1	1	1	2	1
1	107030	2	6	1	2014-11-25	2	1	2	1	2	1	2	4	3	1	1	1	3	3	1	2	1	2	1	1	9	1	9	1	1	2	1
1	107031	1	6	1	2014-11-25	1	1	2	2	3	1	2	5	5	1	1	2	2	1		2	1	2	1	1	2	9	9	1	1	2	1
1	107032	1	6	1	2014-11-25	2	1	2	2	3	9	9	3	2	2	2	5	2	1		2	1	2	1	1	2	2	2	1	1	2	1
1	107033	1	6	1	2014-11-25	1	1	5	2	1	1	2	1	1	1	1	1	3	1		9	1	9	1	1	9	9	1	1	1	2	1
1	107034	2	6	1	2014-11-25	2	1	2	2	4			1	1	1	1	3	2	1		2	1	9	1	1	9	9	9	1	1	2	1
1	107035	1	6	1	2014-11-25	1	1	3	2	4			4	2	5	1	4	2	1		2	1	2	1	1	2	9	1	1	1	2	1
1	107036	1	6	1	2014-11-25	2	1	5	2	2	1	2	3	1	1	3	3	3	1		2	9	2	1	1	2	9	9	1	9	2	1
1	107037	1	6	1	2014-11-25	1	1	6	4	2	1	2	4	4	2	2	3	4	1		1	1	2	1	1	2	9	9	1	1	2	1
1	107041	1	6	2	2014-11-25	1	2	2	5	2	1	1	2	4	5	2	2	3	3	4	1	1	2	1	1	1	1	9	1	1	2	1
1	107042	2	6	2	2014-11-25	2	1	6	6	3	1	2	4	3	3	2	4	3	1		2	1	2	1	9	1	9	2	1	1	1	1
1	107043	2	6	2	2014-11-25	1	1	3	3	2	1	2	3	3	4	3	4	2	3	1	2	1	2	1	1	2	1	1	1	1	2	1
1	107044	1	6	2	2014-11-25	2	1	5	5	2	1	9	1	1	4	2	5	2	3	2	2	1	9	1	1	9	1	9	1	1	2	1
1	107045	1	6	2	2014-11-25	1	1	6	2	3	1	9	1	1	1	1	2	2	1		2	1	1	2	1	9	9	9	1	9	1	1
1	107046	1	6	2	2014-11-25	2	1	5	6	3	1	1	5	3	4	1	1	2	3	1	2	1	2	1	1	2	1	1	1	1	2	1
1	107047	2	6	2	2014-11-25	1	1	2	2	2	1	1	1	2	5	1	1	3	1		2	1	2	1	1	9	9	1	1	1	2	1
1	107048	2	6	2	2014-11-25	2	1	5	5	1	9	9	3	2	2	2	4	3	1		2	1	2	1	1	2	1	1	1	1	2	1
1	107049	2	6	2	2014-11-25	1	1	3	2	3	9	9	2	1	1	1	2	3	1		2	1	2	1	1	9	9	9	1	1	2	1
1	107050	1	6	2	2014-11-25	2	1	6	5	2	9	9	2	2	1	2	3	3	1		1	1	2	1	1	2	9	9	1	1	2	1
1	107051	2	6	2	2014-11-25	1	1	4	2	3	9	9	3	4	4	2	4	2	3	2	2	9	2	9	1	9	9	9	1	1	2	1
1	107052	2	6	2	2014-11-25	2	2	2	2	2	1	2	4	2	1	2	5	2	1		2	1	2	1	2	2	1	1	1	1	2	1
1	107053	2	6	2	2014-11-25	1	2	3	2	1	1	2	1	1	1	2	3	3	2		2	1	2	1	1	9	9	1	1	1	2	1
1	107054	2	6	2	2014-11-25	1	2	3	2	1	1	2	1	1	1	2	3	3	2		1	2	1	1	1	9	9	1	1	1	2	1
1	107055	1	6	2	2014-11-25	2	1	2	2	3	1	2	4	3	3	3	3	2	3	2	2	1	2	1	1	2	9	1	1	1	2	1
1	107057	2	6	2	2014-11-25	2	1	2	5	3	1	2	4	1	2	2	2	3	1		1	2	1	1	1	2	9	1	1	1	2	1
1	107058	1	6	2	2014-11-25	1	1	2	2	2	1	1	5	4	5	2	4	3	1		2	1	2	1	2	2	1	1	1	1	2	1
1	107059	2	6	2	2014-11-25	2	1	5	4	2	9	9	5	5	5	2	2	3	1		2	1	2	1	1	1	1	1	1	1	2	1
1	107062	1	6	2	2014-11-25	1	1	2	2	2	1	2	2	2	6	1	3	2	3	2	2	1	2	1	1	9	1	9	1	1	2	1
1	107065	1	6	2	2014-11-25	2	1	2	2	1	1	1	5	4	5	3	3	3	2		2	1	2	1	2	1	9	1	1	1	2	1
1	107071	2	6	2	2014-11-25	2	1	5	6	2	1	2	4	3	3	1	4	2	1		2	1	2	1	1	2	9	9	1	1	2	1
1	107075	2	6	1	2014-11-25	1	1	3	2	2	1	1	5	3	1	1	1	3	1		2	1	9	9	1	2	9	1	1	1	2	1
1	107077	1	6	1	2014-11-25	1	1	6	6	3	1	9	2	1	2	1	5	1	3	2	2	1	2	1	1	9	1	1	1	1	2	1
1	107078	1	6	1	2014-11-25	1	1	2	2	1	1	2	1	1	5	2	3	3	3	1	2	1	9	9	1	9	1	9	1	1	2	1
1	107079	1	6	1	2014-11-25	2	1	4	4	1	1	2	2	2	1	2	2	3	1		2	1	2	1	1	2	2	1	1	1	2	1
1	107080	2	6	1	2014-11-25	1	1	4	4	2	1	2	5	1	3	1	1	3	1		2	9	9	1	1	9	9	9	1	1	2	1
1	107082	1	6	1	2014-11-25	1	2	5	4	2	1	2	3	4	1	2	5	1	3	4	2	1	2	1	1	2	1	9	1	1	2	1
1	107085	2	6	1	2014-11-25	2	1	3	2	3	1	2	5	5	5	2	3	2	1		2	1	2	1	1	9	9	9	1	1	2	1
1	107086	2	6	1	2014-11-25	1	1	4	3	1	1	2	3	2	3	2	2	2	3	2	9	1	1	1	1	9	9	2	1	1	2	1
1	107087	2	6	1	2014-11-27	2	1	2	2	2	9	9	3	2	3	1	1	3	1		2	1	9	1	1	9	9	9	1	1	2	1
1	107088	1	6	1	2014-11-27	2	1	5	4	2	1	2	4	3	2	1	3	2	3	2	2	1	2	1	1	1	9	9	1	1	2	1
1	107089	2	6	1	2014-11-27	2	1	3	2	1	9	9	4	1	1	1	3	3	1		2	1	9	1	1	2	9	1	1	1	2	1
1	107091	2	6	1	2014-11-25	1	1	2	2	2	9	9	2	2	5	2	2	3	1		2	1	2	1	1	2	9	9	1	1	2	1
1	107092	2	6	1	2014-11-25	1	2	6	3	2	1	2	6	5	5	2	2	2	3	1	2	1	2	1	1	2	9	9	1	1	2	1
1	107093	2	6	1	2014-11-25	1	1	4	4	1	1	2	5	2	5	2	1	3	3	1	2	1	2	1	1	2	1	1	1	1	2	1
1	107095	1	6	1	2014-11-25	2	1	6	6	2	1	2	3	3	3	1	1	3	1		2	1	2	1	1	2	1	1	1	1	2	1
1	107096	2	6	1	2014-11-25	2	1	5	5	1	1	9	1	1	2	1	3	2	3	1	2	9	9	1	1	9	1	2	1	1	2	1
1	107098	2	6	1	2014-11-25	2	1	3	3	3	1	2	6	1	1	2	3	3	1		2	1	1	1	1	2	2	9	1	1	2	1
1	108001	2	6	1	2014-11-26	2	1	4	3	1	9	9	4	1	1	3	3	3	1		2	1	2	1	1	9	9	9	1	1	2	1
1	108003	1	6	1	2014-11-26	2	1	6	6	3	9	9	2	2	2	2	4	2	2		2	1	2	1	1	2	1	1	1	1	2	1
1	108004	2	6	1	2014-11-26	1	1	3	3	2	9	9	1	1	1	1	2	3	1		2	9	9	9	9	9	9	9	1	1	2	1
1	108005	1	6	1	2014-11-26	1	1	6	6	3	9	9	3	2	5	2	3	2	3	2	1	1	2	1	1	2	9	9	1	1	2	1
1	108006	2	6	1	2014-11-26	1	1	4	3	1	1	1	5	4	5	1	2	2	1		2	1	9	1	1	9	9	9	1	1	2	1
1	108007	2	6	1	2014-11-26	1	1	2	3	3	1	1	3	1	5	1	2	3	1		2	1	2	2	1	2	1	9	1	1	2	1
1	108009	1	6	1	2014-11-26	2	1	4	3	1	1	9	1	1	1	2	2	2	3	2	9	1	1	1	1	9	9	2	1	1	2	1
1	108010	2	6	1	2014-11-26	2	1	3	4	2	1	1	5	4	5	2	3	3	3	1	2	1	2	1	1	2	1	1	1	1	2	1
1	109001	1	6	1	2014-11-26	2	1	4	5	3	1	2	1	2	5	2	3	3	1		2	1	2	2	1	2	9	9	1	1	2	1
1	109002	2	6	1	2014-11-26	1	1	2	2	2	1	2	3	1	2	2	3	3	1		2	2	1	2	1	1	9	9	1	1	2	1
1	109004	1	6	1	2014-11-26	1	1	5	2	2	1	1	3	2	5	1	4	2	1		2	1	2	1	1	2	1	2	1	1	2	1
1	109006	2	6	1	2014-11-26	1	1	2	2	4			5	5	6	2	1	3	3	1	2	1	1	1	2	2	2	1	1	1	2	1
1	109009	2	6	1	2014-11-26	2	1	2	2	2	1	9	3	1	1	3	3	2	1		2	9	2	9	1	9	9	1	1	1	2	1
1	109010	2	6	1	2014-11-26	1	1	3	5	1	1	9	3	4	5	1	2	2	3	1	2	1	2	1	1	9	1	1	1	1	2	1
1	109011	2	6	1	2014-11-26	2	1	5	2	3	1	9	3	3	3	1	3	2	1		9	9	1	1	1	9	9	9	1	1	2	1
1	109012	1	6	1	2014-11-26	1	2	2	2	1	1	9	5	4	3	2	3	1	3	2	2	1	2	1	1	9	1	2	1	1	2	1
1	109015	1	6	1	2014-11-26	2	2	2	2	3	1	1	1	2	1	3	3	3	1		2	1	2	1	1	2	1	1	1	1	2	1
1	109016	2	6	1	2014-11-26	1	2	2	2	2	1	9	5	5	5	1	3	2	3	1	1	9	9	9	1	2	1	9	1	1	2	1
1	109017	1	6	1	2014-11-26	2	2	2	2	2	1	9	5	5	5	1	3	2	3	1	1	9	9	9	1	2	1	9	1	1	2	1
1	109018	1	6	1	2014-11-26	1	1	2	2	4			2	2	2	1	3	2	3	2	9	1	1	1	1	2	9	9	1	1	9	1
1	109020	2	6	1	2014-11-26	1	2	2	2	3	1	9	1	1	1	2	1	3	1		2	1	2	1	1	2	2	2	1	1	2	1
1	109021	1	6	1	2014-11-26	2	2	2	2	2	1	9	4	2	1	1	2	3	1		2	1	2	1	1	9	9	9	1	1	2	1
1	109022	2	6	1	2014-11-26	1	1	2	2	2	1	1	2	2	3	1	3	2	1		2	1	2	1	1	2	2	1	1	1	2	1
1	109023	2	6	1	2014-11-26	2	2	1	2	2	1	9	4	1	4	2	4	2	1		1	2	1	1	9	9	9	9	1	2	2	1
1	109024	1	6	2	2014-11-26	2	2	2	2	1	1	9	5	5	3	3	3	2	1		2	2	1	1	1	9	9	9	1	1	2	1
1	109025	2	6	2	2014-11-26	2	1	2	2	2	1	9	4	1	5	2	2	3	1		2	1	2	1	9	9	9	1	1	9	9	1
1	109027	2	6	2	2014-11-26	1	1	2	2	2	1	9	5	4	1	2	3	2	3	2	1	9	2	1	1	9	1	9	1	1	1	1
1	109028	2	6	2	2014-11-26	2	1	2	2	1	1	1	3	2	1	1	2	3	1		9	1	9	9	1	2	9	9	1	1	2	1
1	109029	2	6	2	2014-11-26	2	1	4	4	3	1	9	5	4	5	3	4	3	1		9	1	2	1	1	2	9	9	1	1	2	1
1	109030	2	6	2	2014-11-26	2	1	2	2	1	1	9	1	1	1	1	2	2	3	3	2	1	2	9	1	9	9	9	1	1	2	1
1	109031	1	6	2	2014-11-26	1	1	2	2	3	1	9	6	5	4	1	2	2	1		2	1	2	1	1	2	1	1	1	1	2	1
1	109032	2	6	2	2014-11-26	1	1	2	2	2	1	9	1	1	1	1	1	3	2		9	1	1	1	1	9	9	9	1	1	2	1
1	109033	2	6	2	2014-11-26	2	1	3	3	2	1	9	4	3	2	1	2	2	2		9	1	9	1	1	9	9	9	1	1	2	1
1	109034	1	6	2	2014-11-26	2	1	3	5	4			3	1	3	3	2	2	2		2	9	9	9	1	9	1	9	1	1	2	1
1	109035	1	6	2	2014-11-26	1	1	2	2	3	1	1	1	1	1	1	2	2	1		2	1	2	1	1	2	1	2	1	1	2	1
1	109037	2	6	2	2014-11-26	2	2	2	2	3	1	2	5	1	1	1	4	2	3	2	2	1	2	1	1	9	9	9	1	1	2	1
1	109038	1	6	2	2014-11-26	1	2	2	2	2	1	9	5	3	2	1	1	2	1		2	1	2	1	1	2	9	1	1	1	2	1
1	109039	2	6	2	2014-11-26	1	1	2	2	2	1	9	4	4	4	2	2	3	1		2	1	9	1	1	9	9	1	1	1	2	1
1	109040	2	6	3	2014-11-26	1	1	2	2	3	1	9	5	1	1	1	3	2	2		2	1	2	1	1	2	1	9	2	1	2	1
1	109041	1	6	3	2014-11-26	2	1	2	2	3	1	9	5	1	1	1	1	2	2		2	1	2	2	1	9	9	1	1	1	2	1
1	109042	2	6	3	2014-11-26	2	1	3	2	2	1	9	5	5	3	1	3	2	2		2	1	2	1	1	9	1	9	1	1	2	1
1	109043	1	6	3	2014-11-26	1	1	2	2	2	1	2	5	1	1	1	4	2	3	2	2	1	9	1	1	9	1	2	1	1	2	1
1	109045	1	6	3	2014-11-26	1	1	6	4	2	1	2	2	2	1	2	5	2	3	5	1	1	2	1	1	2	1	1	1	1	2	1
1	109046	1	6	3	2014-11-26	1	1	1	2	3	1	1	4	4	5	4	3	2	3	4	2	2	2	1	1	2	1	9	1	1	2	1
1	109047	2	6	3	2014-11-26	2	1	2	2	2	1	1	1	1	2	1	2	2	1		2	1	2	1	1	2	1	1	1	1	2	1
1	109049	2	6	3	2014-11-26	1	1	2	2	3	1	9	2	2	1	1	4	2	3	2	2	1	2	1	1	2	1	9	1	1	2	1
1	109050	1	6	3	2014-11-26	1	2	2	2	4			1	1	1	1	3	4	1		2	1	2	1	1	2	1	9	1	1	2	1
1	109051	2	6	3	2014-11-26	2	1	2	2	2	1	9	3	5	5	1	3	3	1		2	1	2	2	1	9	9	1	1	1	2	1
1	109057	1	6	3	2014-11-26	2	1	2	2	3	1	2	2	2	1	1	3	2	3	1	1	1	2	1	1	9	9	9	1	1	2	1
1	109058	1	6	3	2014-11-26	2	1	2	2	2	1	9	1	1	1	1	1	3	1		2	1	1	1	1	9	9	2	1	1	2	1
1	110005	2	6	3	2014-11-26	2	2	2	2	2	1	9	4	3	1	2	2	3	1		2	1	1	1	9	9	9	9	1	1	2	1
1	110006	2	6	3	2014-11-26	1	2	2	2	2	1	2	4	2	5	1	2	2	1		2	1	2	1	1	2	9	9	1	1	2	1
1	110007	2	6	3	2014-11-26	2	1	1	2	2	1	9	4	3	4	1	2	3	1		2	1	9	1	1	9	9	9	1	1	2	1
1	110008	2	6	3	2014-11-26	1	2	2	2	2	1	9	1	3	1	1	1	4	1		2	1	9	1	1	2	1	9	1	1	2	1
1	110009	2	6	1	2014-11-26	2	1	4	2	2	1	2	1	1	2	3	3	2	3	1	2	1	9	1	1	2	1	9	1	1	2	1
1	110011	2	6	1	2014-11-26	2	1	2	3	3	1	2	4	2	2	1	4	2	3	2	2	1	2	1	1	2	1	1	1	1	2	1
1	110013	2	6	1	2014-11-26	2	1	2	2	2	1	9	5	1	5	2	4	2	1		2	1	2	1	1	9	9	9	1	9	2	1
1	110016	1	6	1	2014-11-26	1	2	2	2	3	1	1	5	3	3	2	2	3	1		2	1	2	2	1	2	9	9	1	1	2	1
1	110020	1	6	1	2014-11-26	1	2	2	2	3	1	9	5	3	2	1	3	3	1		2	9	2	1	1	9	9	9	1	1	2	1
1	110026	1	6	1	2014-11-26	1	1	4	6	3	1	9	2	2	4	4	4	1	3	3	2	2	1	2	2	9	1	9	1	1	2	1
1	110028	2	6	1	2014-11-26	1	1	2	2	1	1	9	5	1	5	1	3	3	1		2	1	1	1	1	9	9	9	1	1	2	1
1	110029	2	6	1	2014-11-26	2	1	2	3	2	1	9	3	2	1	1	3	2	3	1	2	1	1	1	1	2	2	2	1	1	2	1
1	110030	2	6	1	2014-11-26	1	2	2	2	2	1	9	3	2	1	1	3	2	3	1	2	1	1	1	1	2	2	2	1	1	2	1
1	110035	1	6	1	2014-11-26	2	1	3	2	3	1	9	4	3	5	2	3	2	3	1	2	1	2	1	1	2	9	9	1	1	2	1
1	110037	2	6	1	2014-11-26	2	2	2	2	3	1	2	4	2	6	3	3	2	1		2	1	2	1	1	9	9	1	1	1	2	1
1	110039	2	6	1	2014-11-26	2	1	3	3	2	1	1	1	1	5	3	4	1	3	2	2	1	2	9	1	2	9	9	1	1	2	1
1	110041	2	6	1	2014-11-26	1	1	5	2	4			3	1	1	1	4	3	1		2	1	2	1	1	2	9	9	1	1	2	1
1	110043	1	6	1	2014-11-26	1	1	5	5	2	1	9	2	1	1	1	2	3	2		2	1	2	1	1	1	2	9	1	1	2	1
1	110047	1	6	1	2014-11-26	1	2	2	2	2	1	2	3	3	3	3	5	2	2		2	1	2	1	1	9	1	9	1	1	2	1
1	110048	2	6	1	2014-11-26	1	2	2	2	3	1	2	3	1	1	1	1	3	1		9	9	9	1	1	9	9	9	1	2	2	1
1	110050	1	6	1	2014-11-26	1	1	5	5	2	1	2	4	4	2	1	4	3	3	1	1	1	2	1	1	2	9	9	1	1	2	1
1	110051	2	6	1	2014-11-26	1	1	4	2	2	1	1	4	3	2	1	5	3	3	3	2	1	9	1	1	2	1	9	1	1	2	1
1	110052	1	6	1	2014-11-26	2	1	5	6	2	1	9	4	4	6	1	1	3	1		2	9	9	1	1	9	1	9	1	1	2	1
1	110054	1	6	1	2014-11-26	2	1	2	2	1	1	2	1	1	2	2	2	2	3	1	2	1	2	1	1	2	9	9	1	1	2	1
1	110055	1	6	1	2014-11-26	2	1	5	5	1	1	2	2	1	6	3	3	3	1		9	1	2	1	1	2	2	9	1	1	2	1
1	110056	2	6	1	2014-11-26	2	1	3	2	1	1	2	1	1	1	2	1	3	2		2	1	2	1	1	1	9	9	1	1	2	1
1	110057	2	6	1	2014-11-26	2	1	3	2	1	1	2	5	1	2	1	3	2	1		2	1	1	2	1	1	9	9	1	1	2	1
1	111001	1	6	1	2014-11-26	1	1	3	2	2	1	9	5	3	1	1	3	2	1		1	2	1	1	1	9	9	9	1	1	2	1
1	111002	2	6	1	2014-11-26	1	1	3	2	1	1	1	3	4	3	2	5	2	3	1	2	1	9	1	1	2	1	9	1	1	2	1
1	111004	2	6	1	2014-11-26	2	1	3	2	3	1	1	5	1	5	1	2	3	1		2	1	2	1	1	2	9	9	1	1	2	1
1	111005	1	6	1	2014-11-26	2	1	2	2	1	1	1	2	1	3	3	3	3	1		1	1	2	1	1	2	9	9	1	1	2	1
1	111006	1	6	1	2014-11-26	2	2	2	2	3	1	9	5	5	2	3	5	2	1		2	1	9	1	1	9	9	9	1	1	2	1
1	111007	1	6	1	2014-11-26	1	1	1	1	3	1	1	1	1	1	1	3	2	3	2	2	1	9	1	1	9	1	9	1	9	2	1
1	111010	1	6	1	2014-11-26	1	1	2	2	3	1	2	4	4	1	1	3	2	1		2	1	2	1	1	9	9	9	1	1	2	1
1	111013	2	6	1	2014-11-26	2	2	2	1	3	1	9	5	1	5	1	3	3	1		2	1	1	1	9	9	9	9	1	1	2	1
1	111014	1	6	1	2014-11-26	2	1	2	2	3	1	9	1	1	3	1	1	3	1		2	1	2	1	1	2	9	1	1	1	2	1
1	111015	2	6	1	2014-11-26	2	1	2	2	4			4	3	3	2	2	2	1		9	1	2	2	1	9	9	1	1	1	2	1
1	111016	1	6	1	2014-11-26	2	1	1	1	3	1	9	2	2	2	2	3	3	1		2	1	2	1	1	9	9	9	1	2	2	1
1	111017	2	6	1	2014-11-26	2	1	2	2	2	1	2	5	5	1	1	3	2	1		1	1	1	1	2	9	9	9	1	1	2	1
1	111019	2	6	1	2014-11-26	2	1	2	2	1	1	9	2	2	2	1	3	4	1		2	1	2	1	1	2	2	9	1	1	2	1
1	111020	1	6	1	2014-11-26	2	1	2	2	3	1	2	3	3	5	1	3	2	3	2	2	1	2	1	1	9	9	1	1	1	2	1
1	111022	2	6	1	2014-11-26	1	1	2	2	2	1	9	5	1	5	3	3	3	1		2	1	2	1	1	2	1	1	1	1	2	1
1	111024	2	6	1	2014-11-26	1	2	2	2	3	1	1	5	2	3	2	1	3	1		2	1	9	1	1	9	9	1	1	1	2	1
1	111025	2	6	1	2014-11-26	1	1	2	2	3	1	9	1	2	1	2	2	3	1		2	1	2	1	1	2	9	2	1	1	2	1
1	111026	2	6	1	2014-11-26	1	1	2	3	2	1	9	4	4	5	2	2	3	1		2	1	1	2	2	9	9	9	1	1	2	1
1	111027	1	6	1	2014-11-26	1	2	2	2	1	1	9	5	5	5	1	1	3	1		2	1	9	1	1	9	2	9	1	1	2	1
1	111031	1	6	1	2014-11-26	2	1	2	2	2	1	9	4	2	2	2	5	2	3	3	2	1	1	1	1	9	1	9	1	1	2	1
1	111034	1	6	1	2014-11-26	2	1	2	2	2	1	2	3	3	1	3	4	2	2		2	1	9	1	1	2	9	9	1	1	2	1
1	111035	1	6	1	2014-11-26	2	1	4	5	2	1	2	1	2	1	99	1	99	3	1	2	1	9	1	1	2	1	1	1	1	2	1
1	111036	1	6	1	2014-11-26	2	1	3	6	2	1	2	4	1	1	3	2	2	1		2	1	2	1	1	2	9	1	1	1	2	1
1	111037	2	6	1	2014-11-26	2	1	2	2	3	1	2	4	1	4	3	3	3	1		2	1	2	1	1	9	9	1	1	1	2	1
1	111038	2	6	1	2014-11-26	2	2	2	2	2	1	2	1	1	2	1	1	3	1		2	1	2	2	1	9	2	9	1	9	2	1
1	111039	1	6	1	2014-11-26	2	2	2	2	2	1	9	5	4	4	1	4	1	3	2	2	9	9	1	1	9	9	9	1	1	2	1
1	111040	1	6	1	2014-11-26	1	1	2	1	4			5	1	1	1	1	3	1		9	9	2	1	1	9	9	9	1	1	2	1
1	111043	2	6	1	2014-11-26	1	1	2	2	2	1	9	1	1	1	2	3	3	1		2	1	2	1	9	1	9	9	1	1	2	1
1	111044	1	6	1	2014-11-26	1	1	3	2	2	1	2	5	4	5	2	2	2	3	1	2	1	2	1	1	2	2	9	1	1	2	1
1	111046	2	6	1	2014-11-26	1	1	2	2	1	1	9	1	2	1	2	3	2	3	5	2	1	2	1	1	2	9	1	1	1	2	1
1	111047	1	6	1	2014-11-26	1	1	1	1	3	1	9	5	4	1	3	5	1	3	2	2	1	2	1	1	9	9	9	1	1	2	1
1	112001	1	6	1	2014-11-26	1	1	2	2	1	1	2	1	1	1	1	3	3	1		2	1	2	1	1	9	9	9	1	1	2	1
1	112002	1	6	1	2014-11-26	1	1	1	1	2	1	1	1	1	1	2	3	2	2		2	1	2	1	1	2	1	1	1	1	2	1
1	112003	1	6	1	2014-11-26	1	1	2	2	2	1	2	2	1	2	3	3	2	1		2	1	2	1	1	9	9	9	1	1	2	1
1	112004	1	6	1	2014-11-26	1	2	3	2	3	1	1	4	2	2	3	4	2	2		2	1	9	1	1	9	9	9	1	1	2	1
1	112006	2	6	1	2014-11-26	1	1	2	3	3	1	2	6	4	5	2	2	2	1		2	1	9	1	1	9	9	9	1	1	2	1
1	112007	2	6	1	2014-11-26	1	1	2	2	2	1	9	2	2	1	1	2	2	1		2	1	2	2	1	2	9	9	1	1	2	1
1	112008	2	6	1	2014-11-26	1	1	2	4	2	1	1	3	1	1	1	1	3	3	1	2	1	2	1	1	2	1	1	1	1	2	1
1	112009	2	6	1	2014-11-26	1	1	2	2	2	1	9	2	1	6	1	3	2	3	4	2	1	2	1	1	9	9	9	1	1	2	1
1	112013	2	6	1	2014-11-26	2	2	2	2	3	1	9	3	1	1	1	2	3	1		2	9	9	1	1	9	9	9	1	9	2	1
1	112014	1	6	1	2014-11-26	2	2	1	2	4			1	2	1	2	2	3	1		9	1	2	1	1	2	9	9	1	1	1	1
1	112017	1	6	1	2014-11-26	2	1	2	2	2	1	9	3	3	3	3	5	1	3	2	2	1	1	1	1	2	1	1	1	1	2	1
1	112018	2	6	1	2014-11-26	2	1	2	2	2	1	1	3	4	2	1	1	3	1		9	1	2	1	1	2	9	1	1	1	2	1
1	113001	2	6	1	2014-11-27	2	2	1	1	4			4	5	1	2	3	2	1		2	1	2	1	1	2	2	1	1	1	2	1
1	113002	2	6	1	2014-11-27	1	1	2	2	3	1	9	4	4	4	1	3	4	1		2	1	2	1	1	9	9	1	1	1	2	1
1	113003	2	6	1	2014-11-27	2	1	2	2	2	1	9	5	4	4	3	3	3	2		2	1	2	1	1	9	9	9	1	1	2	1
1	113004	1	6	1	2014-11-27	1	1	2	2	4			4	3	6	1	3	2	1		1	1	2	1	1	2	9	2	1	1	2	1
1	113005	2	6	1	2014-11-27	2	1	3	3	2	1	9	3	3	4	1	3	1	3	2	9	1	9	1	1	9	9	9	1	1	2	1
1	113006	1	6	1	2014-11-27	1	2	2	1	4			4	1	2	2	3	3	1		2	1	1	2	1	9	9	1	1	1	2	1
1	113007	2	6	1	2014-11-27	2	2	3	2	2	1	9	2	1	1	1	2	3	1		2	1	9	9	1	9	9	9	1	1	2	1
1	113008	1	6	1	2014-11-27	1	1	2	2	2	1	9	2	2	1	2	3	2	2		1	9	2	9	1	2	9	2	1	1	2	1
1	113009	1	6	1	2014-11-27	2	1	2	2	4			4	4	2	3	1	3	1		9	1	9	1	1	9	9	9	1	1	2	1
1	113011	1	6	1	2014-11-27	2	1	1	1	4			5	3	5	2	4	2	3	4	2	1	2	1	1	2	9	9	1	1	2	1
1	113012	1	6	1	2014-11-27	1	1	2	2	3	1	9	3	1	5	3	3	2	1		2	9	1	1	1	9	9	2	1	1	2	1
1	113014	1	6	1	2014-11-27	1	1	2	2	2	1	9	3	1	1	3	3	2	1		2	9	2	9	1	9	9	1	1	1	2	1
1	113015	2	6	1	2014-11-27	2	1	3	5	1	1	9	3	4	5	1	2	2	3	1	2	1	2	1	1	9	1	1	1	1	2	1
1	113016	1	6	1	2014-11-27	1	1	5	2	3	1	9	3	3	3	1	3	2	1		9	9	1	1	1	9	9	9	1	1	2	1
1	113017	1	6	1	2014-11-27	2	2	2	2	1	1	9	5	4	3	2	3	1	3	2	2	1	2	1	1	9	1	2	1	1	2	1
1	113018	1	6	1	2014-11-27	1	1	4	4	2	1	9	5	1	1	1	1	3	1		1	1	2	1	2	2	1	1	1	1	2	1
1	113020	1	6	1	2014-11-27	1	2	2	2	3	1	1	1	2	1	3	3	3	1		2	1	2	1	1	2	1	1	1	1	2	1
1	113021	1	6	1	2014-11-27	2	2	2	2	2	1	9	5	5	5	1	3	2	3	1	1	9	9	9	1	2	1	9	1	1	2	1
1	113023	1	6	1	2014-11-27	2	1	2	2	4			2	2	2	1	3	2	3	2	9	1	1	1	1	2	9	9	1	1	9	1
1	113026	2	6	1	2014-11-27	1	2	2	2	2	1	9	4	2	1	1	2	3	1		2	1	2	1	1	9	9	9	1	1	2	1
1	113027	2	6	1	2014-11-27	2	1	2	2	2	1	1	2	2	3	1	3	2	1		2	1	2	1	1	2	2	1	1	1	2	1
1	113028	1	6	1	2014-11-27	1	2	1	2	2	1	9	4	1	4	2	4	2	1		1	2	1	1	9	9	9	9	1	2	2	1
1	113029	2	6	1	2014-11-27	2	2	2	2	1	1	9	5	5	3	3	3	2	1		2	2	1	1	1	9	9	9	1	1	2	1
1	113030	2	6	1	2014-11-27	1	1	2	2	2	1	9	4	1	5	2	2	3	1		2	1	2	1	9	9	9	1	1	9	9	1
1	113031	1	6	1	2014-11-27	2	1	2	2	3	1	1	3	2	1	1	2	3	1		2	1	1	1	1	2	9	1	1	1	2	1
1	113032	2	6	1	2014-11-27	1	1	2	2	2	1	9	5	4	1	2	3	2	3	2	1	9	2	1	1	9	1	9	1	1	1	1
1	113034	1	6	1	2014-11-27	1	1	4	4	3	1	9	5	4	5	3	4	3	1		9	1	2	1	1	2	9	9	1	1	2	1
1	113037	2	6	1	2014-11-27	2	1	2	2	1	1	9	1	1	1	1	2	2	3	3	2	1	2	9	1	9	9	9	1	1	2	1
1	113038	2	6	1	2014-11-27	2	1	2	2	3	1	9	6	5	4	1	2	2	1		2	1	2	1	1	2	1	1	1	1	2	1
1	113040	2	6	1	2014-11-27	2	1	3	3	2	1	9	4	3	2	1	2	2	2		9	1	9	1	1	9	9	9	1	1	2	1
1	113041	1	6	1	2014-11-27	2	1	3	5	4			3	1	3	3	2	2	2		2	9	9	9	1	9	1	9	1	1	2	1
1	113043	2	6	1	2014-11-27	2	1	2	2	2	1	9	3	4	1	1	3	2	3	3	2	1	9	1	1	9	1	9	1	1	2	1
1	113044	1	6	1	2014-11-27	2	2	2	2	3	1	2	5	1	1	1	4	2	3	2	2	1	2	1	1	9	9	9	1	1	2	1
1	113046	2	6	1	2014-11-27	2	2	2	2	2	1	9	5	3	2	1	1	2	1		2	1	2	1	1	2	9	1	1	1	2	1
1	113047	2	6	1	2014-11-27	2	1	2	2	2	1	9	4	4	4	2	2	3	1		2	1	9	1	1	9	9	1	1	1	2	1
1	113048	2	6	1	2014-11-27	1	1	2	2	3	1	9	5	1	1	1	3	2	2		2	1	2	1	1	2	1	9	2	1	2	1
1	113051	2	6	1	2014-11-27	1	1	2	2	2	1	2	5	1	1	1	4	2	3	2	2	1	9	1	1	9	1	2	1	1	2	1
1	113052	2	6	1	2014-11-27	1	1	3	3	1	1	9	5	1	1	1	3	2	1		9	9	9	9	9	9	9	9	1	1	2	1
1	113053	2	6	1	2014-11-27	1	1	6	4	2	1	2	2	2	1	2	5	2	3	5	1	1	2	1	1	2	1	1	1	1	2	1
1	113055	1	6	1	2014-11-27	1	1	2	2	2	1	1	1	1	2	1	2	2	1		2	1	2	1	1	2	1	1	1	1	2	1
1	113057	1	6	1	2014-11-27	1	1	2	2	2	1	1	2	2	2	2	3	2	1		2	1	2	1	1	2	1	9	1	1	2	1
1	113058	1	6	1	2014-11-27	1	1	4	2	2	1	2	4	2	5	1	4	2	1		2	1	2	1	1	9	9	9	1	1	2	1
1	113059	1	6	1	2014-11-27	1	1	2	2	2	1	2	2	1	1	2	3	3	2		2	1	2	1	1	2	9	1	1	1	2	1
1	113060	2	6	1	2014-11-27	1	2	2	2	2	1	2	2	1	4	1	4	2	3	2	2	1	2	1	1	9	9	2	1	1	2	1
1	113062	2	6	1	2014-11-27	1	2	5	6	2	1	2	1	1	1	1	3	3	3	1	2	1	2	1	1	1	9	2	1	1	2	1
1	113064	1	6	1	2014-11-27	1	1	5	5	3	1	2	1	1	1	3	4	2	3	1	2	1	2	1	1	9	9	9	1	1	2	1
1	113065	1	6	1	2014-11-27	1	1	2	2	3	1	2	2	4	1	1	3	3	1		2	1	9	1	1	9	9	9	1	1	2	1
1	113068	1	6	1	2014-11-27	2	1	3	3	1	1	1	5	2	2	1	4	2	2		2	1	2	1	1	2	9	9	1	1	2	1
1	113069	2	6	1	2014-11-27	2	1	2	2	2	1	9	3	4	2	3	4	2	3	2	2	1	2	1	1	9	2	9	1	1	2	1
1	113070	1	6	1	2014-11-27	2	1	3	5	4			3	1	3	2	2	3	2		2	2	2	1	1	2	2	1	1	1	2	1
1	113071	2	6	1	2014-11-27	2	1	5	5	2	1	9	1	2	2	2	4	3	3	2	2	1	2	1	1	2	1	1	1	1	2	1
1	113072	1	6	1	2014-11-27	2	1	4	6	3	1	9	2	2	2	1	2	3	1		2	1	2	1	1	2	2	2	1	1	2	1
1	113074	2	6	1	2014-11-27	2	1	5	5	1	1	2	2	1	1	3	2	2	1		2	1	2	1	1	1	1	9	1	1	2	1
1	113075	2	6	1	2014-11-27	2	1	3	2	3	1	1	5	3	1	1	3	2	1		2	1	2	9	1	9	1	1	1	1	2	1
1	113077	1	6	1	2014-11-27	2	1	2	2	2	1	1	3	5	1	1	2	3	3	5	2	1	2	1	1	2	2	2	1	1	2	1
1	113080	2	6	1	2014-11-27	2	1	2	2	3	1	9	2	2	1	1	2	1	1		2	9	2	9	1	9	9	2	1	1	2	1
1	113081	2	6	1	2014-11-27	1	1	5	5	2	1	1	2	3	5	1	4	2	2		2	1	2	1	1	2	9	1	1	1	2	1
1	113084	2	6	1	2014-11-27	1	1	2	2	2	1	1	1	2	3	1	1	3	3	4	2	1	2	1	1	2	1	1	1	1	2	1
1	113085	1	6	1	2014-11-27	1	1	2	2	2	1	2	3	1	2	1	3	2	3	1	2	1	2	1	1	9	1	2	1	1	2	1
1	113087	1	6	1	2014-11-27	1	1	2	2	3	1	2	6	4	5	3	3	3	1		1	2	9	1	1	1	9	9	1	1	1	1
1	113088	2	6	1	2014-11-27	1	1	1	1	3	99	99	1	1	1	1	1	2	3	5	2	1	9	1	1	2	1	1	1	1	2	1
1	113089	2	6	1	2014-11-27	1	1	2	2	3	1	2	2	2	3	1	4	2	1		2	9	2	9	1	9	9	2	1	1	2	1
1	113090	1	6	1	2014-11-27	1	2	1	2	4			5	1	1	3	2	2	1		2	1	2	9	1	2	9	9	9	1	2	1
1	113091	2	6	1	2014-11-27	1	2	2	2	3	1	2	4	2	2	1	3	2	1		2	2	2	9	1	2	1	1	1	1	2	1
1	113094	1	6	1	2014-11-27	1	1	2	2	2	1	9	1	1	1	1	1	3	2		9	9	9	9	1	9	9	9	1	1	2	1
1	113095	1	6	1	2014-11-27	1	1	3	2	1	1	2	2	1	2	3	2	3	1		2	1	2	1	1	9	1	9	1	1	2	1
1	113096	2	6	1	2014-11-27	2	2	2	2	2	1	9	3	2	6	1	1	3	1		2	1	1	1	1	9	1	1	1	1	2	1
1	114002	1	6	1	2014-11-27	1	1	2	2	2	1	9	3	3	2	1	1	2	1		2	1	2	1	1	9	9	9	1	1	2	1
1	114003	1	6	1	2014-11-27	2	1	2	2	1	1	1	5	5	3	1	3	2	1		2	1	1	1	1	2	2	9	1	1	2	1
1	114005	1	6	1	2014-11-27	1	2	2	2	2	1	9	5	4	2	3	3	3	1		2	2	2	1	1	9	9	9	1	1	2	1
1	114006	2	6	1	2014-11-27	2	2	2	2	2	1	2	5	5	4	1	5	2	3	1	9	1	2	1	1	9	9	1	1	1	2	1
1	114009	1	6	1	2014-11-27	2	2	2	5	2	1	2	2	1	2	1	3	2	3	1	2	9	2	1	1	2	1	9	1	1	2	1
1	114010	1	6	1	2014-11-27	1	2	3	2	1	1	9	5	1	5	4	1	3	1		2	1	2	1	1	2	9	9	1	1	2	1
1	114011	1	6	1	2014-11-27	2	1	3	2	2	1	9	2	1	1	1	3	3	3	2	2	1	2	1	1	2	9	9	1	1	2	1
1	114012	2	6	1	2014-11-27	1	2	2	2	3	1	9	1	1	1	3	3	2	1		9	1	9	1	1	2	9	2	1	1	2	1
1	114014	1	6	1	2014-11-27	2	1	3	3	3	1	9	3	2	1	2	3	2	1		2	1	2	1	1	9	9	9	1	1	2	1
1	114015	1	6	1	2014-11-27	2	2	2	3	2	1	9	3	3	4	3	3	2	1		2	1	2	1	1	2	2	9	1	1	2	1
1	115001	2	6	1	2014-11-27	2	2	2	2	4			1	1	1	3	4	2	1		2	1	1	1	1	9	9	1	1	1	2	1
1	115003	2	6	1	2014-11-27	1	1	2	2	3	1	9	4	3	4	2	3	2	1		2	1	9	1	1	2	9	9	1	1	2	1
1	115004	1	6	1	2014-11-27	2	1	2	2	4			1	1	1	1	3	3	1		2	1	9	1	1	2	1	9	1	1	2	1
1	115005	2	6	1	2014-11-27	1	1	2	2	1	1	2	2	3	4	3	5	1	1		2	1	2	1	1	2	1	1	1	1	2	1
1	115006	1	6	1	2014-11-27	2	1	6	6	3	1	9	1	1	5	1	2	3	1		2	1	2	9	2	2	9	1	1	1	2	1
1	115007	2	6	1	2014-11-27	1	1	2	2	3	1	1	1	1	1	2	1	3	1		2	1	2	1	1	9	9	9	1	1	2	1
1	115008	1	6	1	2014-11-27	2	2	2	2	3	1	9	4	1	2	2	3	3	1		2	1	9	1	1	9	1	1	1	1	2	1
1	115009	2	6	1	2014-11-27	1	1	2	2	1	1	9	1	1	1	1	1	3	3	1	2	1	2	1	1	9	9	9	1	2	2	1
1	115010	2	6	1	2014-11-27	2	2	2	2	3	1	9	5	6	1	3	3	4	3	3	2	1	9	1	1	9	9	9	1	1	2	1
1	115011	1	6	1	2014-11-27	1	1	2	2	2	1	2	3	1	5	1	3	3	1		2	1	1	2	1	1	2	2	1	1	2	2
1	115012	2	6	1	2014-11-27	2	1	2	2	1	1	2	5	4	4	2	2	3	3	3	9	1	2	1	1	9	1	9	1	1	2	1
1	115013	1	6	1	2014-11-27	1	1	2	2	2	1	2	4	4	4	2	2	3	1		2	1	2	1	1	2	1	1	1	1	2	1
1	115014	2	6	1	2014-11-27	2	1	2	3	3	9	2	4	4	4	1	2	3	3	5	1	1	2	1	1	2	9	9	1	1	2	1
1	115015	1	6	1	2014-11-27	1	1	3	4	2	1	2	5	3	1	2	3	3	1		2	1	2	1	1	2	1	1	1	1	2	1
1	115016	2	6	1	2014-11-27	2	1	3	5	3	1	9	1	2	3	1	3	3	1		2	1	2	1	1	2	1	1	1	1	2	1
1	115017	1	6	1	2014-11-27	1	1	2	2	3	1	2	1	1	3	2	2	3	1		9	1	1	2	1	9	9	9	1	1	2	1
1	115018	2	6	1	2014-11-27	2	1	5	3	2	1	9	4	1	1	4	2	3	1		2	1	1	1	1	9	9	9	1	1	2	1
1	115019	1	6	1	2014-11-27	2	2	2	2	3	1	2	3	3	5	1	2	2	3	1	2	1	2	1	1	2	2	1	1	1	2	1
1	115020	1	6	1	2014-11-27	1	1	2	2	2	1	9	4	2	3	1	3	2	3	2	2	1	9	1	1	2	9	9	1	1	2	1
1	115021	2	6	1	2014-11-27	2	2	2	2	2	1	2	2	5	2	3	3	2	1		2	9	9	9	9	9	9	9	1	9	9	1
1	115022	1	6	1	2014-11-27	2	1	2	2	2	1	2	1	1	1	2	2	3	1		1	1	9	9	1	2	9	9	1	1	2	1
1	115023	2	6	1	2014-11-27	2	1	2	2	3	1	9	2	4	1	2	4	2	1		2	1	2	1	1	2	9	9	1	1	2	1
1	115024	1	6	1	2014-11-27	1	1	2	3	2	1	2	1	2	3	1	1	2	1		1	1	2	1	2	1	9	1	1	1	1	1
1	115025	2	6	1	2014-11-27	2	1	4	2	2	1	9	4	2	2	3	3	1	3	2	2	1	2	1	1	9	1	1	1	1	2	1
1	115026	1	6	1	2014-11-27	1	1	2	3	3	1	1	3	1	5	1	2	3	1		2	1	2	1	1	2	9	1	1	1	2	1
1	115030	2	6	1	2014-11-27	1	1	2	2	3	1	2	3	3	2	3	3	2	1		2	1	2	9	1	2	9	9	1	1	2	1
1	115031	1	6	1	2014-11-27	2	1	2	2	2	1	1	2	2	2	2	3	2	1		2	1	2	1	1	2	1	9	1	1	2	1
1	115032	1	6	1	2014-11-27	1	1	4	2	2	1	2	4	2	5	1	4	2	1		2	1	2	1	1	9	9	9	1	1	2	1
1	115033	1	6	1	2014-11-27	2	1	2	2	2	1	2	2	1	1	2	3	3	2		2	1	2	1	1	2	9	1	1	1	2	1
1	115036	1	6	1	2014-11-27	1	2	5	6	2	1	2	1	1	1	1	3	3	3	1	2	1	2	1	1	1	9	2	1	1	2	1
1	115037	2	6	1	2014-11-27	2	1	6	6	2	1	2	4	1	1	1	1	3	1		2	1	2	1	1	9	2	9	1	1	2	1
1	115038	1	6	1	2014-11-27	1	1	5	5	3	1	2	1	1	1	3	4	2	3	1	2	1	2	1	1	9	9	9	1	1	2	1
1	115039	2	6	1	2014-11-27	2	1	2	2	3	1	2	2	4	1	1	3	3	1		2	1	9	1	1	9	9	9	1	1	2	1
1	115042	1	6	1	2014-11-27	1	1	3	3	1	1	1	5	2	2	1	4	2	2		2	1	2	1	1	2	9	9	1	1	2	1
1	115043	2	6	1	2014-11-27	2	1	2	2	2	1	9	3	4	2	3	4	2	3	2	2	1	2	1	1	9	2	9	1	1	2	1
1	115044	2	6	1	2014-11-27	1	1	3	5	4			3	1	3	2	2	3	2		2	2	2	1	1	2	2	1	1	1	2	1
1	115045	1	6	1	2014-11-27	2	1	5	5	2	1	9	1	2	2	2	4	3	3	2	2	1	2	1	1	2	1	1	1	1	2	1
1	115047	2	6	1	2014-11-27	2	1	5	5	1	1	2	2	1	1	3	2	2	1		2	1	2	1	1	1	1	9	1	1	2	1
1	115048	2	6	1	2014-11-27	1	2	2	2	2	1	9	3	2	6	1	1	3	1		2	1	1	1	1	9	1	1	1	1	2	1
1	115049	2	6	1	2014-11-27	2	1	3	2	3	1	1	5	3	1	1	3	2	1		2	1	2	9	1	9	1	1	1	1	2	1
1	115050	2	6	1	2014-11-27	1	1	2	5	2	1	2	5	4	5	3	5	1	3	2	2	1	2	1	1	2	9	1	1	1	2	1
1	115051	2	6	1	2014-11-27	2	1	2	2	2	1	1	3	5	1	1	2	3	3	5	2	1	2	1	1	2	2	2	1	1	2	1
1	115052	2	6	1	2014-11-27	1	1	5	5	2	1	1	1	4	2	1	3	3	1		2	1	1	1	1	1	1	1	1	1	2	1
1	115053	1	6	1	2014-11-27	2	1	6	6	2	1	1	6	4	3	1	3	2	3	2	2	1	2	1	1	2	1	1	1	1	2	1
1	115054	2	6	1	2014-11-27	1	1	2	2	3	1	9	2	2	1	1	2	1	1		2	9	2	9	1	9	9	2	1	1	2	1
1	115055	1	6	1	2014-11-27	2	1	5	5	2	1	1	2	3	5	1	4	2	2		2	1	2	1	1	2	9	1	1	1	2	1
1	115056	1	6	1	2014-11-27	1	1	2	2	3	1	2	4	3	5	2	5	1	3	3	2	1	1	1	1	9	1	9	1	1	2	1
1	116001	2	6	1	2014-11-27	1	2	3	3	2	1	1	3	3	4	1	1	3	1		2	1	1	1	1	2	9	9	1	1	2	1
1	116002	2	6	1	2014-11-27	2	1	2	2	2	1	1	1	2	3	1	1	3	3	4	2	1	2	1	1	2	1	1	1	1	2	1
1	116004	1	6	1	2014-11-27	2	2	2	2	2	1	2	5	3	1	3	3	2	1		2	1	2	1	2	2	9	9	1	1	2	1
1	116006	1	6	1	2014-11-27	2	1	2	2	2	1	9	2	3	2	2	4	3	1		2	1	2	1	1	2	9	1	1	1	2	1
1	116008	2	6	1	2014-11-27	2	1	2	2	2	1	1	1	1	6	1	4	3	1		2	1	1	1	1	9	9	1	1	1	2	1
1	116009	2	6	1	2014-11-27	1	1	2	2	2	1	1	4	4	1	1	3	2	1		2	2	9	2	2	1	9	2	1	1	2	1
1	116010	2	6	1	2014-11-27	2	2	3	2	2	1	9	6	3	1	1	5	2	1		2	1	2	2	1	2	9	9	1	1	2	1
1	117001	1	6	1	2014-11-28	2	2	2	2	2	1	2	4	2	1	1	3	2	1		2	1	2	9	1	9	9	2	1	9	2	1
1	117002	2	6	1	2014-11-28	1	2	2	2	2	1	1	3	1	1	3	3	2	1		2	9	2	1	1	2	9	9	1	1	2	1
1	117008	1	6	1	2014-11-28	1	2	2	2	2	1	2	4	4	4	2	3	2	1		2	1	2	9	1	1	1	9	1	1	2	1
1	117011	2	6	1	2014-11-28	2	1	2	2	2	1	1	5	1	1	1	2	3	1		2	1	2	2	1	2	1	1	1	1	2	1
1	117012	2	6	1	2014-11-28	1	1	3	3	2	1	2	6	6	6	1	2	3	1		2	1	2	2	1	9	9	9	1	1	2	1
1	117013	1	6	1	2014-11-28	2	2	3	2	3	2	9	3	2	1	1	4	4	1		2	1	9	2	1	9	9	9	1	1	2	1
1	117014	1	6	1	2014-11-28	1	2	2	2	4			4	3	1	1	2	3	1		2	9	1	1	1	9	9	2	1	1	2	1
1	117015	1	6	1	2014-11-28	1	1	2	2	2	1	9	1	5	1	1	2	3	1		2	1	2	2	1	9	9	9	1	1	2	1
1	117016	1	6	1	2014-11-28	1	1	2	2	2	1	9	1	2	5	1	3	2	2		2	1	9	9	1	9	1	9	1	1	2	1
1	117017	1	6	1	2014-11-28	1	2	2	2	4			2	1	4	3	4	2	1		9	2	9	9	9	9	9	2	1	1	2	1
1	117018	1	6	1	2014-11-28	1	1	3	3	3	1	2	6	1	1	2	3	3	1		2	1	1	1	1	2	2	9	1	1	2	1
1	117019	1	6	1	2014-11-28	1	2	2	2	2	1	9	1	1	5	1	4	3	3	2	2	9	2	9	1	9	1	9	1	1	1	1
1	117022	2	6	1	2014-11-28	1	1	6	6	2	9	9	2	4	4	2	4	1	3	3	2	1	2	1	1	2	1	1	1	1	2	1
1	117023	1	6	1	2014-11-28	1	1	4	2	2	1	1	4	4	1	2	2	3	1		9	1	2	1	1	2	9	9	1	1	2	1
1	117024	1	6	1	2014-11-28	1	1	4	2	1	1	2	4	3	4	2	3	1	3	2	2	1	2	1	1	2	1	1	1	1	2	1
1	117026	1	6	1	2014-11-28	1	2	4	2	2	1	2	2	2	1	1	3	2	3	3	2	1	9	1	1	2	1	1	1	1	2	1
1	117028	2	6	1	2014-11-28	1	1	3	4	3	1	2	1	2	6	3	4	2	1		2	1	2	1	1	9	9	1	1	1	2	1
1	117029	2	6	1	2014-11-28	1	1	2	2	2	1	9	1	5	1	1	2	3	1		2	1	2	2	1	9	9	9	1	1	2	1
1	117030	1	6	1	2014-11-28	1	1	2	2	2	1	9	1	2	5	1	3	2	2		2	1	9	9	1	9	1	9	1	1	2	1
1	117031	2	6	1	2014-11-28	1	2	3	2	3	1	2	3	1	5	2	1	3	1		9	9	9	1	1	9	9	9	1	1	2	1
1	117033	1	6	1	2014-11-28	1	1	2	2	2	1	1	1	1	5	1	3	2	3	2	2	9	2	9	2	9	2	9	1	1	1	1
1	117034	2	6	1	2014-11-28	1	2	2	2	3	1	2	4	2	4	2	3	3	1		2	1	2	1	1	2	1	9	1	1	2	1
1	117035	1	6	1	2014-11-28	1	2	2	2	2	1	9	1	1	5	1	4	3	3	2	2	9	2	9	1	9	1	9	1	1	1	1
1	117036	2	6	1	2014-11-28	1	1	2	2	2	1	9	4	4	4	3	2	3	1		1	1	9	9	1	2	9	1	1	1	2	1
1	117037	2	6	1	2014-11-28	1	1	2	2	1	1	1	4	4	4	2	4	2	2		2	1	1	1	1	2	1	1	1	1	2	1
1	117039	1	6	1	2014-11-28	1	1	2	4	3	1	1	4	4	4	2	3	2	2		2	1	2	1	1	2	1	1	1	1	2	1
1	117040	2	6	1	2014-11-28	1	2	2	2	2	1	1	5	2	5	2	3	2	2		2	1	2	1	1	9	1	9	1	1	2	1
1	117042	1	6	1	2014-11-28	1	1	5	3	2	1	9	4	2	4	2	1	3	1		2	1	2	2	1	2	1	1	1	1	2	1
1	117043	1	6	1	2014-11-28	2	2	2	5	3	1	2	3	1	4	1	2	3	1		2	1	2	9	1	9	9	1	1	1	2	1
1	117044	1	6	1	2014-11-28	1	1	2	2	3	9	9	2	1	1	1	2	3	1		2	1	2	9	1	2	9	9	1	1	2	1
1	117045	1	6	1	2014-11-28	1	1	6	4	2	2	2	6	4	5	1	4	2	2		2	1	2	1	1	2	9	1	1	1	2	1
1	117046	1	6	1	2014-11-28	1	1	9	9	3	1	9	4	4	4	1	4	2	1		2	1	9	1	1	9	9	9	1	1	2	1
1	117047	1	6	1	2014-11-28	1	1	2	2	2	1	2	4	4	6	1	4	2	3	2	2	1	9	1	1	9	9	9	1	1	2	1
1	117050	1	6	1	2014-11-28	2	1	5	9	1	1	1	6	3	6	2	4	2	3	2	2	9	2	1	1	2	9	1	1	1	2	1
1	117051	1	6	1	2014-11-28	1	1	2	2	3	1	9	4	3	2	3	1	2	1		2	1	2	9	1	9	9	9	1	1	2	1
1	117052	1	6	1	2014-11-28	2	2	3	3	3	1	2	3	3	1	2	2	3	3	2	2	1	2	1	1	2	1	1	1	1	2	1
1	117055	1	6	1	2014-11-28	1	1	6	6	2	1	9	5	1	5	1	4	3	1		2	1	2	1	1	2	9	1	1	1	2	1
1	117057	1	6	1	2014-11-28	1	2	2	2	2	1	9	1	1	1	1	1	3	3	1	2	1	2	1	1	1	9	9	1	1	2	1
1	117058	1	6	1	2014-11-28	1	1	2	2	2	1	9	5	3	1	2	3	2	1		9	9	1	9	1	9	9	9	1	1	2	1
1	117059	2	6	1	2014-11-28	1	2	3	3	1	1	2	1	1	1	2	3	3	1		2	1	9	1	1	9	9	9	1	1	2	1
1	117060	2	6	1	2014-11-28	1	1	4	2	2	1	2	2	3	4	2	4	3	1		2	2	2	1	1	2	9	9	1	9	9	9
1	117062	1	6	1	2014-11-28	1	1	2	2	2	1	9	2	1	1	3	3	2	2		1	9	9	9	1	9	9	9	1	1	2	1
1	117063	2	6	1	2014-11-28	1	1	3	3	2	1	2	1	1	1	1	2	2	1		9	1	9	1	1	9	9	9	1	9	2	1
1	117064	2	6	1	2014-11-28	1	1	5	5	1	1	2	6	5	5	3	3	2	1		2	1	9	1	1	2	1	1	1	1	2	1
1	117065	1	6	1	2014-11-28	2	1	2	2	3	1	2	6	4	4	1	5	2	3	1	2	1	9	1	2	2	9	9	1	1	2	1
1	117066	2	6	1	2014-11-28	1	1	6	6	2	1	2	2	1	2	1	3	2	3	1	2	1	2	1	1	2	1	1	1	1	2	1
1	117067	1	6	1	2014-11-28	1	1	5	2	2	1	2	4	4	5	2	5	2	3	2	2	1	2	1	1	2	1	2	1	1	2	1
1	117068	2	6	1	2014-11-28	2	2	2	2	2	1	1	6	6	6	2	3	2	1		1	9	9	9	2	9	9	9	1	1	2	1
1	117070	2	6	1	2014-11-28	2	1	2	2	1	1	2	3	3	5	1	3	2	3	1	2	1	1	1	1	9	9	2	1	1	2	1
1	117071	2	6	1	2014-11-28	2	1	4	2	2	1	1	3	1	4	3	2	3	3	1	2	1	2	2	1	2	1	1	1	1	2	1
1	117072	2	6	1	2014-11-28	2	1	2	2	3	1	2	1	1	1	1	3	3	1		2	2	2	1	1	9	1	2	1	1	2	1
1	117073	2	6	1	2014-11-28	2	1	2	2	2	1	9	5	1	1	3	3	3	1		2	1	9	1	1	9	9	9	1	9	2	1
1	117080	2	6	1	2014-11-28	2	2	3	2	3	1	2	4	2	2	1	3	2	1		2	9	9	2	1	2	1	9	1	1	2	1
1	117083	1	6	1	2014-11-28	2	1	4	4	2	1	2	4	3	5	2	2	3	3	1	2	9	9	9	9	9	9	9	1	1	1	1
1	117090	1	6	1	2014-11-28	2	1	3	4	3	1	2	1	2	6	3	4	2	1		2	1	2	1	1	9	9	1	1	1	2	1
1	117091	1	6	1	2014-11-28	1	1	2	2	2	1	9	1	5	1	1	2	3	1		2	1	2	2	1	9	9	9	1	1	2	1
1	117093	1	6	1	2014-11-28	1	2	3	2	3	1	2	3	1	5	2	1	3	1		9	9	9	1	1	9	9	9	1	1	2	1
1	117096	1	6	1	2014-11-28	2	2	2	2	3	1	2	4	2	4	2	3	3	1		2	1	2	1	1	2	1	9	1	1	2	1
1	117097	2	6	1	2014-11-28	1	2	2	2	2	1	9	1	1	5	1	4	3	3	2	2	9	2	9	1	9	1	9	1	1	1	1
1	118008	1	6	1	2014-12-01	2	1	2	2	3	9	9	2	1	1	1	2	3	1		2	1	2	9	1	2	9	9	1	1	2	1
1	118011	1	6	1	2014-12-01	2	1	2	2	2	1	2	4	4	6	1	4	2	3	2	2	1	9	1	1	9	9	9	1	1	2	1
1	118013	1	6	1	2014-12-01	2	1	2	2	3	1	2	4	4	2	1	3	2	1		1	1	2	1	1	9	9	9	1	9	2	1
1	118014	2	6	1	2014-12-01	2	1	5	9	1	1	1	6	3	6	2	4	2	3	2	2	9	2	1	1	2	9	1	1	1	2	1
1	118015	2	6	1	2014-12-01	1	1	2	2	3	1	9	4	3	2	3	1	2	1		2	1	2	9	1	9	9	9	1	1	2	1
1	118017	1	6	1	2014-12-01	1	1	5	5	1	1	2	4	1	1	2	4	2	3	2	2	1	2	1	1	9	1	9	1	1	2	1
1	118018	2	6	1	2014-12-01	2	2	5	2	1	1	2	5	5	5	2	4	2	3	2	2	1	2	1	1	9	1	1	1	1	2	1
1	118022	1	6	1	2014-12-01	1	1	2	2	2	1	9	5	3	1	2	3	2	1		9	9	1	9	1	9	9	9	1	1	2	1
1	118023	1	6	1	2014-12-01	1	2	3	3	1	1	2	1	1	1	2	3	3	1		2	1	9	1	1	9	9	9	1	1	2	1
1	118024	2	6	1	2014-12-01	2	1	4	2	2	1	2	2	3	4	2	4	3	1		2	2	2	1	1	2	9	9	1	9	9	9
1	118025	1	6	1	2014-12-01	1	2	2	2	2	1	1	5	5	1	1	2	3	1		2	1	9	1	1	9	9	9	1	1	2	1
1	118026	1	6	1	2014-12-01	2	1	2	2	2	1	9	2	1	1	3	3	2	2		1	9	9	9	1	9	9	9	1	1	2	1
1	118028	1	6	1	2014-12-01	2	1	5	5	1	1	2	6	5	5	3	3	2	1		2	1	9	1	1	2	1	1	1	1	2	1
1	118029	2	6	1	2014-12-01	1	1	2	2	3	1	2	6	4	4	1	5	2	3	1	2	1	9	1	2	2	9	9	1	1	2	1
1	118030	2	6	1	2014-12-01	2	1	4	3	1	1	2	3	2	3	2	2	2	3	2	9	1	1	1	1	9	9	2	1	1	2	1
1	118031	1	6	1	2014-12-01	1	1	2	2	2	9	9	3	2	3	1	1	3	1		2	1	9	1	1	9	9	9	1	1	2	1
1	118033	1	6	1	2014-12-01	1	1	3	2	1	9	9	4	1	1	1	3	3	1		2	1	9	1	1	2	9	1	1	1	2	1
1	118035	1	6	1	2014-12-01	1	1	2	2	2	9	9	2	2	5	2	2	3	1		2	1	2	1	1	2	9	9	1	1	2	1
1	118036	2	6	1	2014-12-01	2	2	6	3	2	1	2	6	5	5	2	2	2	3	1	2	1	2	1	1	2	9	9	1	1	2	1
1	118037	1	6	1	2014-12-01	1	1	4	4	1	1	2	5	2	5	2	1	3	3	1	2	1	2	1	1	2	1	1	1	1	2	1
1	119001	2	6	1	2014-12-01	1	1	2	2	3	1	2	3	2	1	1	3	2	1		9	1	9	9	1	9	1	9	1	1	2	1
1	119002	2	6	1	2014-12-01	2	1	6	6	2	1	2	3	3	3	1	1	3	1		2	1	2	1	1	2	1	1	1	1	2	1
1	119003	1	6	1	2014-12-01	1	1	5	5	1	1	9	1	1	2	1	3	2	3	1	2	9	9	1	1	9	1	2	1	1	2	1
1	119006	1	6	1	2014-12-01	2	1	4	3	1	9	9	4	1	1	3	3	3	1		2	1	2	1	1	9	9	9	1	1	2	1
1	119007	1	6	1	2014-12-01	1	1	6	6	3	1	9	5	4	5	1	3	3	1		2	1	2	1	1	2	1	1	1	1	2	1
1	119008	2	6	1	2014-12-01	2	1	6	6	3	9	9	2	2	2	2	4	2	2		2	1	2	1	1	2	1	1	1	1	2	1
1	119009	1	6	1	2014-12-01	1	1	3	3	2	9	9	1	1	1	1	2	3	1		2	9	9	9	9	9	9	9	1	1	2	1
1	119010	1	6	1	2014-12-01	2	1	6	6	3	9	9	3	2	5	2	3	2	3	2	1	1	2	1	1	2	9	9	1	1	2	1
1	119011	1	6	1	2014-12-01	1	1	4	3	1	1	1	5	4	5	1	2	2	1		2	1	9	1	1	9	9	9	1	1	2	1
1	119012	2	6	1	2014-12-01	2	1	2	3	3	1	1	3	1	5	1	2	3	1		2	1	2	2	1	2	1	9	1	1	2	1
1	119013	1	6	1	2014-12-01	1	1	5	4	2	1	1	1	1	3	1	2	3	3	4	2	1	2	1	1	2	1	1	1	1	2	1
1	119015	2	6	1	2014-12-01	1	1	3	4	2	1	1	5	4	5	2	3	3	3	1	2	1	2	1	1	2	1	1	1	1	2	1
1	119016	1	6	1	2014-12-01	2	1	4	5	3	1	2	1	2	5	2	3	3	1		2	1	2	2	1	2	9	9	1	1	2	1
1	119017	2	6	1	2014-12-01	1	1	2	2	2	1	2	3	1	2	2	3	3	1		2	2	1	2	1	1	9	9	1	1	2	1
1	119018	1	6	1	2014-12-01	2	1	6	4	2	1	1	1	1	2	1	3	3	1		2	1	2	1	1	9	1	9	1	1	2	1
1	119019	2	6	1	2014-12-01	1	1	5	2	2	1	1	3	2	5	1	4	2	1		2	1	2	1	1	2	1	2	1	1	2	1
1	119020	2	6	1	2014-12-01	2	1	2	2	3	1	1	4	4	4	1	1	2	2		2	1	2	1	1	2	9	1	1	1	2	1
1	119021	1	6	1	2014-12-01	1	1	2	2	4			5	5	6	2	1	3	3	1	2	1	1	1	2	2	2	1	1	1	2	1
1	119022	1	6	1	2014-12-01	2	1	5	4	2	1	1	1	1	3	1	2	3	3	4	2	1	2	1	1	2	1	1	1	1	2	1
1	119023	2	6	1	2014-12-01	1	1	2	2	2	2	9	6	5	3	1	4	2	1		2	1	2	9	1	2	9	9	1	1	2	1
1	119024	1	6	1	2014-12-01	2	1	2	5	1	9	9	4	2	1	2	1	2	3	3	2	1	2	1	1	2	1	1	1	1	2	1
1	119025	2	6	1	2014-12-01	1	1	2	1	2	1	2	4	3	1	1	1	3	3	1	2	1	2	1	1	9	1	9	1	1	2	1
1	119026	1	6	1	2014-12-01	2	1	2	2	3	1	2	5	5	1	1	2	2	1		2	1	2	1	1	2	9	9	1	1	2	1
1	120001	1	6	1	2014-12-01	1	1	2	2	3	9	9	3	2	2	2	5	2	1		2	1	2	1	1	2	2	2	1	1	2	1
1	120002	2	6	1	2014-12-01	1	1	5	2	1	1	2	1	1	1	1	1	3	1		9	1	9	1	1	9	9	1	1	1	2	1
1	120003	2	6	1	2014-12-01	1	1	2	2	4			1	1	1	1	3	2	1		2	1	9	1	1	9	9	9	1	1	2	1
1	120005	1	6	1	2014-12-01	2	1	5	2	2	1	2	3	1	1	3	3	3	1		2	9	2	1	1	2	9	9	1	9	2	1
1	120006	2	6	1	2014-12-01	2	1	6	4	2	1	2	4	4	2	2	3	4	1		1	1	2	1	1	2	9	9	1	1	2	1
1	121001	2	6	1	2014-12-01	1	1	2	2	2	1	2	2	1	4	1	3	2	3	2	2	1	9	1	1	9	1	9	1	9	2	1
1	121003	2	6	1	2014-12-01	1	2	5	3	2	1	9	4	1	1	1	1	3	3	1	1	1	2	2	1	2	1	2	1	1	2	1
1	121004	1	6	1	2014-12-01	1	2	2	5	2	1	1	2	4	5	2	2	3	3	4	1	1	2	1	1	1	1	9	1	1	2	1
1	121005	1	6	1	2014-12-01	1	1	6	6	3	1	2	4	3	3	2	4	3	1		2	1	2	1	9	1	9	2	1	1	1	1
1	121006	2	6	1	2014-12-01	1	1	3	3	2	1	2	3	3	4	3	4	2	3	1	2	1	2	1	1	2	1	1	1	1	2	1
1	121007	2	6	1	2014-12-01	1	1	5	5	2	1	9	1	1	4	2	5	2	3	2	2	1	9	1	1	9	1	9	1	1	2	1
1	121008	2	6	1	2014-12-01	1	1	6	2	3	1	9	1	1	1	1	2	2	1		2	1	1	2	1	9	9	9	1	9	1	1
1	121009	1	6	1	2014-12-01	1	1	5	6	3	1	1	5	3	4	1	1	2	3	1	2	1	2	1	1	2	1	1	1	1	2	1
1	121010	1	6	1	2014-12-01	1	1	2	2	2	1	1	1	2	5	1	1	3	1		2	1	2	1	1	9	9	1	1	1	2	1
1	121011	2	6	1	2014-12-01	1	1	5	5	1	9	9	3	2	2	2	4	3	1		2	1	2	1	1	2	1	1	1	1	2	1
1	121013	1	6	1	2014-12-01	1	1	6	5	2	9	9	2	2	1	2	3	3	1		1	1	2	1	1	2	9	9	1	1	2	1
1	121014	2	6	1	2014-12-01	1	1	4	2	3	9	9	3	4	4	2	4	2	3	2	2	9	2	9	1	9	9	9	1	1	2	1
1	121015	2	6	1	2014-12-01	1	2	2	2	2	1	2	4	2	1	2	5	2	1		2	1	2	1	2	2	1	1	1	1	2	1
1	121016	1	6	1	2014-12-01	1	2	3	2	1	1	2	1	1	1	2	3	3	2		2	1	2	1	1	9	9	1	1	1	2	1
1	121017	1	6	1	2014-12-01	1	2	3	2	1	1	2	1	1	1	2	3	3	2		1	2	1	1	1	9	9	1	1	1	2	1
1	121018	1	6	1	2014-12-01	2	1	2	2	3	1	2	4	3	3	3	3	2	3	2	2	1	2	1	1	2	9	1	1	1	2	1
1	121022	2	6	1	2014-12-01	2	1	5	4	2	9	9	5	5	5	2	2	3	1		2	1	2	1	1	1	1	1	1	1	2	1
1	121023	2	6	1	2014-12-01	2	1	3	4	3	1	1	5	4	5	3	3	3	2		2	1	2	1	2	1	9	1	1	1	2	1
1	121024	1	6	1	2014-12-01	2	1	2	2	3	1	9	6	1	5	3	3	2	1		2	1	2	1	1	9	9	1	1	1	2	1
1	121025	2	6	1	2014-12-01	2	1	2	2	2	1	2	2	2	6	1	3	2	3	2	2	1	2	1	1	9	1	9	1	1	2	1
1	121026	1	6	1	2014-12-01	2	1	2	2	1	1	2	2	3	5	2	2	1	2		2	1	2	1	1	9	9	9	1	1	2	1
1	121027	1	6	1	2014-12-01	2	1	2	2	2	1	9	5	3	4	1	2	3	1		2	9	9	1	1	9	9	1	1	9	2	1
1	121029	2	6	1	2014-12-01	2	1	4	6	2	1	1	2	3	5	1	5	2	1		2	1	2	1	2	2	9	1	1	1	2	1
1	121030	1	6	1	2014-12-01	2	1	2	2	2	1	9	2	2	5	2	3	3	3	1	2	1	9	1	1	2	9	9	1	1	2	1
1	121031	1	6	1	2014-12-01	2	1	6	5	2	1	2	4	2	2	2	3	2	3	4	2	1	2	1	1	2	1	9	1	1	2	1
1	121033	1	6	1	2014-12-01	2	1	2	2	3	1	9	3	1	2	1	3	3	1		2	1	2	1	1	2	2	1	1	1	2	1
1	121034	1	6	1	2014-12-01	2	1	5	6	2	1	2	4	3	3	1	4	2	1		2	1	2	1	1	2	9	9	1	1	2	1
1	121035	1	6	1	2014-12-01	1	1	2	2	3	1	9	3	1	3	1	4	2	1		1	2	1	1	1	2	2	1	1	1	2	1
1	121036	2	6	1	2014-12-01	1	1	5	4	2	1	1	1	1	3	1	2	3	3	4	2	1	2	1	1	2	1	1	1	1	2	1
1	121039	2	6	1	2014-12-01	1	1	3	3	2	1	2	2	3	1	1	1	3	1		2	1	2	1	1	9	1	1	1	1	2	1
1	121041	2	6	1	2014-12-01	2	1	2	2	1	1	2	1	1	5	2	3	3	3	1	2	1	9	9	1	9	1	9	1	1	2	1
1	121043	1	6	1	2014-12-01	2	1	4	4	2	1	2	5	1	3	1	1	3	1		2	9	9	1	1	9	9	9	1	1	2	1
1	121050	1	6	1	2014-12-01	2	1	2	2	2	9	9	3	2	3	1	1	3	1		2	1	9	1	1	9	9	9	1	1	2	1
1	121052	1	6	1	2014-12-01	2	1	3	2	1	9	9	4	1	1	1	3	3	1		2	1	9	1	1	2	9	1	1	1	2	1
1	121053	2	6	1	2014-12-01	1	1	6	2	1	9	9	1	4	5	2	2	2	3	2	2	1	2	1	1	2	1	1	1	1	2	1
1	121054	2	6	1	2014-12-01	1	1	2	2	2	9	9	2	2	5	2	2	3	1		2	1	2	1	1	2	9	9	1	1	2	1
1	121055	2	6	1	2014-12-01	2	2	6	3	2	1	2	6	5	5	2	2	2	3	1	2	1	2	1	1	2	9	9	1	1	2	1
1	122001	1	6	1	2014-12-02	2	1	2	2	3	1	2	3	2	1	1	3	2	1		9	1	9	9	1	9	1	9	1	1	2	1
1	122002	1	6	1	2014-12-02	2	1	6	6	2	1	2	3	3	3	1	1	3	1		2	1	2	1	1	2	1	1	1	1	2	1
1	122006	1	6	1	2014-12-02	2	1	4	3	1	9	9	4	1	1	3	3	3	1		2	1	2	1	1	9	9	9	1	1	2	1
1	122008	2	6	1	2014-12-02	2	1	6	6	3	9	9	2	2	2	2	4	2	2		2	1	2	1	1	2	1	1	1	1	2	1
1	122010	2	6	1	2014-12-02	2	1	6	6	3	9	9	3	2	5	2	3	2	3	2	1	1	2	1	1	2	9	9	1	1	2	1
1	122011	1	6	1	2014-12-02	2	1	4	3	1	1	1	5	4	5	1	2	2	1		2	1	9	1	1	9	9	9	1	1	2	1
1	122013	2	6	1	2014-12-02	2	1	5	4	2	1	1	1	1	3	1	2	3	3	4	2	1	2	1	1	2	1	1	1	1	2	1
1	122014	2	6	1	2014-12-02	1	1	4	3	1	1	9	1	1	1	2	2	2	3	2	9	1	1	1	1	9	9	2	1	1	2	1
1	122015	2	6	1	2014-12-02	2	1	3	4	2	1	1	5	4	5	2	3	3	3	1	2	1	2	1	1	2	1	1	1	1	2	1
1	122016	2	6	1	2014-12-02	1	1	4	5	3	1	2	1	2	5	2	3	3	1		2	1	2	2	1	2	9	9	1	1	2	1
1	122017	2	6	1	2014-12-02	2	1	2	2	2	1	2	3	1	2	2	3	3	1		2	2	1	2	1	1	9	9	1	1	2	1
1	122018	1	6	1	2014-12-02	1	1	6	4	2	1	1	1	1	2	1	3	3	1		2	1	2	1	1	9	1	9	1	1	2	1
1	122019	1	6	1	2014-12-02	2	1	5	2	2	1	1	3	2	5	1	4	2	1		2	1	2	1	1	2	1	2	1	1	2	1
1	122020	2	6	1	2014-12-02	1	1	2	2	3	1	1	4	4	4	1	1	2	2		2	1	2	1	1	2	9	1	1	1	2	1
1	122021	2	6	1	2014-12-02	2	1	2	2	4			5	5	6	2	1	3	3	1	2	1	1	1	2	2	2	1	1	1	2	1
1	122022	2	6	1	2014-12-02	1	1	5	4	2	1	1	1	1	3	1	2	3	3	4	2	1	2	1	1	2	1	1	1	1	2	1
1	122023	2	6	1	2014-12-02	2	2	4	4	2	1	2	4	5	1	1	3	2	3	1	2	2	1	2	1	2	9	1	1	1	2	1
1	122024	2	6	1	2014-12-02	1	1	2	2	2	1	9	3	1	1	3	3	2	1		2	9	2	9	1	9	9	1	1	1	2	1
1	122026	2	6	1	2014-12-02	1	1	5	2	3	1	9	3	3	3	1	3	2	1		9	9	1	1	1	9	9	9	1	1	2	1
1	122027	2	6	1	2014-12-02	2	2	2	2	1	1	9	5	4	3	2	3	1	3	2	2	1	2	1	1	9	1	2	1	1	2	1
1	122028	1	6	1	2014-12-02	1	1	4	4	2	1	9	5	1	1	1	1	3	1		1	1	2	1	2	2	1	1	1	1	2	1
1	122029	2	6	1	2014-12-02	2	1	2	2	2	1	9	1	3	2	3	2	2	2		2	1	2	9	1	9	9	1	1	1	2	1
1	122030	2	6	1	2014-12-02	1	2	2	2	3	1	1	1	2	1	3	3	3	1		2	1	2	1	1	2	1	1	1	1	2	1
1	122031	2	6	1	2014-12-02	2	2	2	2	2	1	9	5	5	5	1	3	2	3	1	1	9	9	9	1	2	1	9	1	1	2	1
1	122032	2	6	1	2014-12-02	1	2	2	2	2	1	9	5	5	5	1	3	2	3	1	1	9	9	9	1	2	1	9	1	1	2	1
1	122033	1	6	1	2014-12-02	2	1	2	2	4			2	2	2	1	3	2	3	2	9	1	1	1	1	2	9	9	1	1	9	1
1	122037	1	6	1	2014-12-02	2	1	2	2	2	1	1	2	2	3	1	3	2	1		2	1	2	1	1	2	2	1	1	1	2	1
1	122038	2	6	1	2014-12-02	1	2	1	2	2	1	9	4	1	4	2	4	2	1		1	2	1	1	9	9	9	9	1	2	2	1
1	122039	2	6	1	2014-12-02	2	2	2	2	1	1	9	5	5	3	3	3	2	1		2	2	1	1	1	9	9	9	1	1	2	1
1	122043	1	6	1	2014-12-02	2	1	2	2	1	1	1	3	2	1	1	2	3	1		9	1	9	9	1	2	9	9	1	1	2	1
1	122044	2	6	1	2014-12-02	1	1	4	4	3	1	9	5	4	5	3	4	3	1		9	1	2	1	1	2	9	9	1	1	2	1
1	122049	1	6	1	2014-12-02	2	1	3	5	4			3	1	3	3	2	2	2		2	9	9	9	1	9	1	9	1	1	2	1
1	122050	2	6	1	2014-12-02	1	1	2	2	3	1	1	1	1	1	1	2	2	1		2	1	2	1	1	2	1	2	1	1	2	1
1	122051	1	6	1	2014-12-02	2	1	2	2	2	1	9	3	4	1	1	3	2	3	3	2	1	9	1	1	9	1	9	1	1	2	1
1	122055	1	6	1	2014-12-02	2	1	2	2	3	1	9	5	1	1	1	3	2	2		2	1	2	1	1	2	1	9	2	1	2	1
1	122058	2	6	1	2014-12-02	1	1	2	2	2	1	2	5	1	1	1	4	2	3	2	2	1	9	1	1	9	1	2	1	1	2	1
1	122059	1	6	1	2014-12-02	2	1	3	3	1	1	9	5	1	1	1	3	2	1		9	9	9	9	9	9	9	9	1	1	2	1
1	122063	1	6	1	2014-12-02	2	1	2	2	3	1	9	2	2	1	1	4	2	3	2	2	1	2	1	1	2	1	9	1	1	2	1
1	122065	2	6	1	2014-12-02	2	2	2	2	4			1	1	1	1	3	4	1		2	1	2	1	1	2	1	9	1	1	2	1
1	122066	1	6	1	2014-12-02	1	1	2	2	2	1	9	3	5	5	1	3	3	1		2	1	2	2	1	9	9	1	1	1	2	1
1	122068	2	6	1	2014-12-02	2	1	2	2	3	1	2	1	1	6	2	3	3	1		2	1	9	1	1	9	9	9	1	1	2	1
1	122069	2	6	1	2014-12-02	2	2	2	2	2	1	9	2	3	1	2	2	4	1		2	1	2	1	1	9	9	9	1	1	2	1
1	122072	1	6	1	2014-12-02	2	1	2	2	3	1	2	2	2	1	1	3	2	3	1	1	1	2	1	1	9	9	9	1	1	2	1
1	122078	1	6	1	2014-12-02	1	2	2	2	2	1	9	4	3	1	2	2	3	1		2	1	1	1	9	9	9	9	1	1	2	1
1	122079	2	6	1	2014-12-02	1	2	2	2	2	1	2	4	2	5	1	2	2	1		2	1	2	1	1	2	9	9	1	1	2	1
1	122080	2	6	1	2014-12-02	1	1	1	2	2	1	9	4	3	4	1	2	3	1		2	1	9	1	1	9	9	9	1	1	2	1
1	122083	2	6	1	2014-12-02	1	1	2	2	3	1	2	2	4	4	1	1	3	1		2	1	1	1	1	9	9	9	1	9	2	1
1	122084	2	6	1	2014-12-02	1	1	2	3	3	1	2	4	2	2	1	4	2	3	2	2	1	2	1	1	2	1	1	1	1	2	1
1	122085	2	6	1	2014-12-02	1	1	2	2	3	1	9	3	2	1	3	4	2	3	2	2	1	2	1	1	9	9	9	1	1	2	1
1	122088	2	6	1	2014-12-02	1	1	2	2	3	1	9	4	4	4	2	3	3	1		2	1	2	1	1	9	9	9	1	1	2	1
1	122092	2	6	1	2014-12-02	1	1	2	3	3	1	2	6	6	5	2	4	2	1		2	1	2	1	1	9	2	9	1	1	2	1
1	122093	1	6	1	2014-12-02	1	2	2	2	3	1	9	5	3	2	1	3	3	1		2	9	2	1	1	9	9	9	1	1	2	1
1	122094	1	6	1	2014-12-02	1	2	2	2	4			6	6	6	3	5	1	1		2	2	1	1	1	9	9	9	1	1	2	1
1	122098	1	6	1	2014-12-02	2	1	3	3	2	1	9	2	2	4	4	2	3	3	1	2	1	2	1	1	9	9	1	1	1	2	1
1	122099	2	6	1	2014-12-02	2	1	4	6	3	1	9	2	2	4	4	4	1	3	3	2	2	1	2	2	9	1	9	1	1	2	1
1	122100	2	6	1	2014-12-02	2	2	3	5	2	1	9	2	2	2	2	2	3	1		2	1	2	1	1	2	9	1	1	1	2	1
1	122101	1	6	1	2014-12-02	1	1	2	2	1	1	9	5	1	5	1	3	3	1		2	1	1	1	1	9	9	9	1	1	2	1
1	123001	2	6	1	2014-12-02	1	1	3	2	3	1	9	4	4	2	2	4	2	1		2	1	2	1	1	2	1	1	1	1	2	1
1	123002	2	6	1	2014-12-02	2	1	2	2	1	2	1	1	2	99	1	1	3	1		2	1	2	9	1	2	9	9	99	99	99	99
1	123003	2	6	1	2014-12-02	1	1	3	2	2	1	9	5	3	1	1	3	2	1		2	1	2	1	1	1	2	1	1	1	2	1
1	123004	2	6	1	2014-12-02	2	1	3	2	3	1	9	4	3	5	2	3	2	3	1	2	1	2	1	1	2	9	9	1	1	2	1
1	123005	2	6	1	2014-12-02	1	1	2	2	2	1	2	5	5	5	1	3	2	2		2	1	9	1	1	9	9	9	1	1	2	1
1	123006	2	6	1	2014-12-02	2	2	2	2	3	1	2	4	2	6	3	3	2	1		2	1	2	1	1	9	9	1	1	1	2	1
1	123007	1	6	1	2014-12-02	1	1	2	5	2	1	1	3	1	2	2	3	2	1		2	1	2	1	2	2	1	1	1	1	2	1
1	123008	1	6	1	2014-12-02	2	1	3	3	2	1	1	1	1	5	3	4	1	3	2	2	1	2	9	1	2	9	9	1	1	2	1
1	123010	1	6	1	2014-12-02	2	1	5	2	4			3	1	1	1	4	3	1		2	1	2	1	1	2	9	9	1	1	2	1
1	123011	1	6	1	2014-12-02	1	2	2	2	3	1	2	4	3	4	4	4	2	3	3	2	1	2	1	1	2	1	9	1	1	2	1
1	123012	1	6	1	2014-12-02	2	1	5	5	2	1	9	2	1	1	1	2	3	2		2	1	2	1	1	1	2	9	1	1	2	1
1	123013	1	6	1	2014-12-02	1	1	5	5	2	1	9	2	1	1	1	2	3	2		2	1	2	1	1	1	2	9	1	1	2	1
1	123014	2	6	1	2014-12-02	1	2	2	2	2	1	2	3	1	4	3	5	2	1		2	1	2	1	1	9	1	9	1	1	2	1
1	123015	2	6	1	2014-12-02	2	1	2	2	3	1	1	4	2	5	2	2	2	2		2	1	1	1	1	9	9	9	1	1	2	1
1	123016	1	6	1	2014-12-02	2	2	2	2	2	1	2	3	3	3	3	5	2	2		2	1	2	1	1	9	1	9	1	1	2	1
1	124003	1	6	1	2014-12-02	2	1	5	5	2	1	2	4	4	2	1	4	3	3	1	1	1	2	1	1	2	9	9	1	1	2	1
1	124004	2	6	1	2014-12-02	1	1	4	2	2	1	1	4	3	2	1	5	3	3	3	2	1	9	1	1	2	1	9	1	1	2	1
1	124006	2	6	1	2014-12-02	1	1	2	2	2	1	9	4	4	4	2	2	2	3	2	2	1	2	1	1	9	9	1	1	1	2	1
1	124007	1	6	1	2014-12-02	2	1	2	2	1	1	2	1	1	2	2	2	2	3	1	2	1	2	1	1	2	9	9	1	1	2	1
1	124008	1	6	1	2014-12-02	1	1	5	5	1	1	2	2	1	6	3	3	3	1		9	1	2	1	1	2	2	9	1	1	2	1
1	124009	2	6	1	2014-12-02	2	1	3	2	1	1	2	1	1	1	2	1	3	2		2	1	2	1	1	1	9	9	1	1	2	1
1	124011	1	6	1	2014-12-02	2	1	2	2	1	1	9	5	5	4	2	2	2	2		2	1	2	1	1	2	9	9	1	1	2	1
1	124013	2	6	1	2014-12-02	2	1	2	2	3	1	2	2	4	4	1	5	2	3	1	2	1	9	1	1	9	9	9	1	1	2	1
1	124014	2	6	1	2014-12-02	1	1	5	5	1	1	9	4	4	5	2	2	3	1		2	2	9	1	1	2	1	1	1	1	2	1
1	124015	1	6	1	2014-12-02	2	2	2	2	2	1	9	3	1	1	2	4	2	2		2	1	1	1	1	9	9	1	1	1	2	1
1	124018	1	6	1	2014-12-02	2	2	5	5	1	1	2	4	1	3	1	2	2	2		99	1	2	1	1	2	1	2	1	1	2	1
1	124020	2	6	1	2014-12-02	1	1	2	2	1	1	1	2	1	3	3	3	3	1		1	1	2	1	1	2	9	9	1	1	2	1
1	124024	2	6	1	2014-12-02	1	1	2	2	3	1	2	4	4	1	1	3	2	1		2	1	2	1	1	9	9	9	1	1	2	1
1	124025	2	6	1	2014-12-02	2	1	1	2	2	1	2	3	3	4	3	3	2	3	1	2	1	2	1	1	2	1	2	1	1	2	1
1	124026	2	6	1	2014-12-02	1	1	2	2	2	1	1	1	5	5	1	3	3	3	3	2	1	2	1	1	1	9	9	1	1	2	1
1	124027	2	6	1	2014-12-02	2	2	2	1	3	1	9	5	1	5	1	3	3	1		2	1	1	1	9	9	9	9	1	1	2	1
1	124028	2	6	1	2014-12-02	1	1	2	2	3	1	9	1	1	3	1	1	3	1		2	1	2	1	1	2	9	1	1	1	2	1
1	124029	2	6	1	2014-12-02	2	1	2	2	4			4	3	3	2	2	2	1		9	1	2	2	1	9	9	1	1	1	2	1
1	124030	1	6	1	2014-12-02	1	1	1	1	3	1	9	2	2	2	2	3	3	1		2	1	2	1	1	9	9	9	1	2	2	1
1	124032	1	6	1	2014-12-02	1	1	2	2	2	1	9	4	3	2	1	2	3	1		9	9	9	9	1	9	9	9	1	9	2	1
1	124033	2	6	1	2014-12-02	2	1	2	2	1	1	9	2	2	2	1	3	4	1		2	1	2	1	1	2	2	9	1	1	2	1
1	124034	2	6	1	2014-12-02	1	1	2	2	3	1	2	3	3	5	1	3	2	3	2	2	1	2	1	1	9	9	1	1	1	2	1
1	124035	2	6	1	2014-12-02	2	2	2	2	2	1	9	4	3	6	1	3	3	1		2	1	2	1	1	2	1	1	1	1	2	1
1	124036	1	6	1	2014-12-02	1	1	2	2	2	1	9	5	1	5	3	3	3	1		2	1	2	1	1	2	1	1	1	1	2	1
1	124037	2	6	1	2014-12-02	2	1	2	2	2	1	9	5	2	1	3	4	2	3	1	2	1	9	1	1	2	9	9	1	1	2	1
1	124038	2	6	1	2014-12-02	1	2	2	2	3	1	1	5	2	3	2	1	3	1		2	1	9	1	1	9	9	1	1	1	2	1
1	124039	2	6	1	2014-12-02	2	1	2	2	3	1	9	1	2	1	2	2	3	1		2	1	2	1	1	2	9	2	1	1	2	1
1	124040	1	6	1	2014-12-02	1	1	2	3	2	1	9	4	4	5	2	2	3	1		2	1	1	2	2	9	9	9	1	1	2	1
1	124041	2	6	1	2014-12-02	2	2	2	2	1	1	9	5	5	5	1	1	3	1		2	1	9	1	1	9	2	9	1	1	2	1
1	124042	2	6	1	2014-12-02	1	1	2	2	2	1	2	3	3	4	3	3	2	1		2	1	2	1	1	2	1	2	1	1	2	1
1	124043	2	6	1	2014-12-02	2	1	5	5	1	1	2	2	2	1	1	2	3	3	1	2	1	2	1	1	2	2	9	1	1	2	1
1	124044	2	6	1	2014-12-02	1	1	4	2	2	1	2	2	1	3	2	2	2	3	4	2	1	2	1	1	9	9	9	1	1	2	1
1	124045	1	6	1	2014-12-02	2	1	2	2	2	1	9	4	2	2	2	5	2	3	3	2	1	1	1	1	9	1	9	1	1	2	1
1	124046	2	6	1	2014-12-02	1	2	2	2	2	1	9	4	1	5	3	3	2	3	2	2	1	2	1	1	9	9	9	1	1	2	1
1	124047	2	6	1	2014-12-02	2	1	2	2	2	1	9	3	2	4	2	3	3	3	4	2	1	9	1	1	9	9	9	1	1	2	1
1	124048	1	6	1	2014-12-02	1	1	2	2	2	1	2	3	3	1	3	4	2	2		2	1	9	1	1	2	9	9	1	1	2	1
1	124049	2	6	1	2014-12-02	2	1	4	5	2	1	2	1	2	1	99	1	99	3	1	2	1	9	1	1	2	1	1	1	1	2	1
1	124052	2	6	1	2014-12-02	1	2	2	2	2	1	2	1	1	2	1	1	3	1		2	1	2	2	1	9	2	9	1	9	2	1
1	124054	1	6	1	2014-12-02	1	1	2	1	4			5	1	1	1	1	3	1		9	9	2	1	1	9	9	9	1	1	2	1
1	124055	1	6	1	2014-12-02	2	2	2	2	3	1	1	3	4	3	1	2	3	1		2	1	2	1	1	2	1	1	1	1	2	1
1	124056	1	6	1	2014-12-02	2	1	2	2	4			2	5	5	1	1	3	1		2	1	2	1	1	9	1	1	1	9	1	1
1	124057	1	6	1	2014-12-02	1	1	2	2	2	1	9	1	1	1	2	3	3	1		2	1	2	1	9	1	9	9	1	1	2	1
1	124058	1	6	1	2014-12-02	2	1	3	2	2	1	2	5	4	5	2	2	2	3	1	2	1	2	1	1	2	2	9	1	1	2	1
1	125001	1	6	1	2014-12-02	2	1	5	4	2	1	2	2	2	2	2	3	2	2		2	1	2	1	1	2	1	2	1	1	2	1
1	125003	2	6	1	2014-12-02	1	1	1	1	3	1	9	5	4	1	3	5	1	3	2	2	1	2	1	1	9	9	9	1	1	2	1
1	125005	2	6	1	2014-12-02	1	1	3	2	1	1	9	4	3	4	2	3	3	1		2	1	9	1	1	9	9	1	1	1	2	1
1	125006	1	6	1	2014-12-02	1	1	2	2	1	1	2	1	1	1	1	3	3	1		2	1	2	1	1	9	9	9	1	1	2	1
1	125010	1	6	1	2014-12-02	2	2	2	2	3	1	9	4	4	4	2	3	2	3	2	2	1	1	9	1	9	9	9	1	1	2	1
1	126001	2	6	1	2014-12-03	1	1	2	2	2	1	9	2	2	1	1	2	2	1		2	1	2	2	1	2	9	9	1	1	2	1
1	126002	1	6	1	2014-12-03	1	1	2	4	2	1	1	3	1	1	1	1	3	3	1	2	1	2	1	1	2	1	1	1	1	2	1
1	126003	1	6	1	2014-12-03	1	1	2	2	2	1	9	2	1	6	1	3	2	3	4	2	1	2	1	1	9	9	9	1	1	2	1
1	126004	2	6	1	2014-12-03	1	2	2	3	2	1	1	2	1	4	1	2	3	1		2	1	2	1	1	2	2	1	1	1	2	1
1	126006	2	6	1	2014-12-03	1	1	2	2	2	1	2	4	5	2	3	3	3	1		2	1	2	1	1	2	1	1	1	1	2	1
1	126007	1	6	1	2014-12-03	1	2	2	2	3	1	9	3	1	1	1	2	3	1		2	9	9	1	1	9	9	9	1	9	2	1
1	126010	1	6	1	2014-12-03	2	1	5	4	2	1	9	1	1	1	2	2	3	1		2	1	2	1	1	2	1	1	1	1	2	1
1	126013	1	6	1	2014-12-03	2	1	2	1	2	1	9	4	5	5	3	3	2	3	3	2	1	2	1	1	2	9	9	1	1	2	1
1	126014	2	6	1	2014-12-03	2	1	2	2	2	1	9	5	6	2	2	2	2	3	3	2	1	2	1	1	9	9	9	1	1	2	1
1	126015	2	6	1	2014-12-03	2	2	1	1	4			4	5	1	2	3	2	1		2	1	2	1	1	2	2	1	1	1	2	1
1	126016	2	6	1	2014-12-03	2	1	2	2	3	1	9	4	4	4	1	3	4	1		2	1	2	1	1	9	9	1	1	1	2	1
1	126017	2	6	1	2014-12-03	2	1	2	2	2	1	9	5	4	4	3	3	3	2		2	1	2	1	1	9	9	9	1	1	2	1
1	126018	2	6	1	2014-12-03	2	1	2	2	4			4	3	6	1	3	2	1		1	1	2	1	1	2	9	2	1	1	2	1
1	126019	1	6	1	2014-12-03	2	1	3	3	2	1	9	3	3	4	1	3	1	3	2	9	1	9	1	1	9	9	9	1	1	2	1
1	126020	1	6	1	2014-12-03	1	2	2	1	4			4	1	2	2	3	3	1		2	1	1	2	1	9	9	1	1	1	2	1
1	126021	1	6	1	2014-12-03	1	2	3	2	2	1	9	2	1	1	1	2	3	1		2	1	9	9	1	9	9	9	1	1	2	1
1	126022	1	6	1	2014-12-03	1	1	2	2	2	1	9	2	2	1	2	3	2	2		1	9	2	9	1	2	9	2	1	1	2	1
1	126023	1	6	1	2014-12-03	1	1	2	2	4			4	4	2	3	1	3	1		9	1	9	1	1	9	9	9	1	1	2	1
1	126026	2	6	1	2014-12-03	1	1	2	2	3	1	9	3	1	5	3	3	2	1		2	9	1	1	1	9	9	2	1	1	2	1
1	126027	2	6	1	2014-12-03	1	2	4	4	2	1	2	4	5	1	1	3	2	3	1	2	2	1	2	1	2	9	1	1	1	2	1
1	126029	1	6	1	2014-12-03	1	1	3	5	1	1	9	3	4	5	1	2	2	3	1	2	1	2	1	1	9	1	1	1	1	2	1
1	126030	2	6	1	2014-12-03	1	1	5	2	3	1	9	3	3	3	1	3	2	1		9	9	1	1	1	9	9	9	1	1	2	1
1	126031	1	6	1	2014-12-03	1	2	2	2	1	1	9	5	4	3	2	3	1	3	2	2	1	2	1	1	9	1	2	1	1	2	1
1	126032	1	6	1	2014-12-03	1	1	4	4	2	1	9	5	1	1	1	1	3	1		1	1	2	1	2	2	1	1	1	1	2	1
1	126033	1	6	1	2014-12-03	1	1	2	2	2	1	9	1	3	2	3	2	2	2		2	1	2	9	1	9	9	1	1	1	2	1
1	126034	1	6	1	2014-12-03	1	2	2	2	3	1	1	1	2	1	3	3	3	1		2	1	2	1	1	2	1	1	1	1	2	1
1	126035	2	6	1	2014-12-03	2	2	2	2	2	1	9	5	5	5	1	3	2	3	1	1	9	9	9	1	2	1	9	1	1	2	1
1	126036	1	6	1	2014-12-03	2	1	2	2	4			2	2	2	1	3	2	3	2	9	1	1	1	1	2	9	9	1	1	9	1
1	126037	2	6	1	2014-12-03	2	1	2	2	4			2	2	2	1	3	2	3	2	9	1	1	1	1	2	9	9	1	1	9	1
1	126038	2	6	1	2014-12-03	2	1	2	2	3	1	9	4	4	1	1	2	2	1		2	1	2	1	1	9	9	9	1	1	2	1
1	126039	2	6	1	2014-12-03	2	2	2	2	3	1	9	1	1	1	2	1	3	1		2	1	2	1	1	2	2	2	1	1	2	1
1	126040	1	6	1	2014-12-03	2	2	2	2	2	1	9	4	2	1	1	2	3	1		2	1	2	1	1	9	9	9	1	1	2	1
1	126041	2	6	1	2014-12-03	2	1	2	2	2	1	1	2	2	3	1	3	2	1		2	1	2	1	1	2	2	1	1	1	2	1
1	126042	1	6	1	2014-12-03	2	2	1	2	2	1	9	4	1	4	2	4	2	1		1	2	1	1	9	9	9	9	1	2	2	1
1	126044	1	6	1	2014-12-03	2	1	2	2	2	1	9	4	1	5	2	2	3	1		2	1	2	1	9	9	9	1	1	9	9	1
1	126045	2	6	1	2014-12-03	2	1	2	2	3	1	1	3	2	1	1	2	3	1		2	1	1	1	1	2	9	1	1	1	2	1
1	126046	2	6	1	2014-12-03	2	1	2	2	2	1	9	5	4	1	2	3	2	3	2	1	9	2	1	1	9	1	9	1	1	1	1
1	126050	2	6	1	2014-12-03	1	1	2	2	3	1	9	6	5	4	1	2	2	1		2	1	2	1	1	2	1	1	1	1	2	1
1	126052	1	6	1	2014-12-03	1	1	3	3	2	1	9	4	3	2	1	2	2	2		9	1	9	1	1	9	9	9	1	1	2	1
1	126053	2	6	1	2014-12-03	2	1	3	5	4			3	1	3	3	2	2	2		2	9	9	9	1	9	1	9	1	1	2	1
1	126057	1	6	1	2014-12-03	2	2	2	2	2	1	9	5	3	2	1	1	2	1		2	1	2	1	1	2	9	1	1	1	2	1
1	126058	1	6	1	2014-12-03	1	1	2	2	2	1	9	4	4	4	2	2	3	1		2	1	9	1	1	9	9	1	1	1	2	1
1	126059	2	6	1	2014-12-03	2	1	2	2	3	1	9	5	1	1	1	3	2	2		2	1	2	1	1	2	1	9	2	1	2	1
1	126060	1	6	1	2014-12-03	1	1	2	2	3	1	9	5	1	1	1	1	2	2		2	1	2	2	1	9	9	1	1	1	2	1
1	126061	1	6	1	2014-12-03	2	1	3	2	2	1	9	5	5	3	1	3	2	2		2	1	2	1	1	9	1	9	1	1	2	1
1	126063	1	6	1	2014-12-03	2	1	3	3	1	1	9	5	1	1	1	3	2	1		9	9	9	9	9	9	9	9	1	1	2	1
1	126064	2	6	1	2014-12-03	1	1	6	4	2	1	2	2	2	1	2	5	2	3	5	1	1	2	1	1	2	1	1	1	1	2	1
1	126065	2	6	1	2014-12-03	2	1	1	2	3	1	1	4	4	5	4	3	2	3	4	2	2	2	1	1	2	1	9	1	1	2	1
1	126066	1	6	1	2014-12-03	1	1	2	2	2	1	1	1	1	2	1	2	2	1		2	1	2	1	1	2	1	1	1	1	2	1
1	126068	1	6	1	2014-12-03	1	1	2	2	2	1	1	2	2	2	2	3	2	1		2	1	2	1	1	2	1	9	1	1	2	1
1	126069	1	6	1	2014-12-03	2	1	4	2	2	1	2	4	2	5	1	4	2	1		2	1	2	1	1	9	9	9	1	1	2	1
1	126070	1	6	1	2014-12-03	1	1	2	2	2	1	2	2	1	1	2	3	3	2		2	1	2	1	1	2	9	1	1	1	2	1
1	126071	2	6	1	2014-12-03	2	2	2	2	2	1	2	2	1	4	1	4	2	3	2	2	1	2	1	1	9	9	2	1	1	2	1
1	126072	1	6	1	2014-12-03	2	1	2	2	2	1	2	3	4	5	2	3	2	1		2	1	1	1	1	2	2	2	1	1	2	1
1	127001	1	6	1	2014-12-03	1	2	5	6	2	1	2	1	1	1	1	3	3	3	1	2	1	2	1	1	1	9	2	1	1	2	1
1	127002	2	6	1	2014-12-03	1	1	6	6	2	1	2	4	1	1	1	1	3	1		2	1	2	1	1	9	2	9	1	1	2	1
1	127004	1	6	1	2014-12-03	1	1	2	2	3	1	2	2	4	1	1	3	3	1		2	1	9	1	1	9	9	9	1	1	2	1
1	127005	2	6	1	2014-12-03	1	1	2	2	2	1	9	5	1	5	1	3	2	3	2	2	1	2	1	1	9	9	9	1	1	2	1
1	127007	2	6	1	2014-12-03	2	1	3	3	1	1	1	5	2	2	1	4	2	2		2	1	2	1	1	2	9	9	1	1	2	1
1	127008	2	6	1	2014-12-03	2	1	2	2	2	1	9	3	4	2	3	4	2	3	2	2	1	2	1	1	9	2	9	1	1	2	1
1	127010	1	6	1	2014-12-03	2	1	5	5	2	1	9	1	2	2	2	4	3	3	2	2	1	2	1	1	2	1	1	1	1	2	1
1	127011	1	6	1	2014-12-03	2	1	4	6	3	1	9	2	2	2	1	2	3	1		2	1	2	1	1	2	2	2	1	1	2	1
1	128001	1	6	1	2014-11-26	2	1	5	5	1	1	2	2	1	1	3	2	2	1		2	1	2	1	1	1	1	9	1	1	2	1
1	128006	1	6	1	2014-11-26	1	1	5	5	2	1	1	1	4	2	1	3	3	1		2	1	1	1	1	1	1	1	1	1	2	1
1	128007	1	6	1	2014-11-26	2	1	6	6	2	1	1	6	4	3	1	3	2	3	2	2	1	2	1	1	2	1	1	1	1	2	1
1	128008	2	6	1	2014-11-26	1	1	2	2	3	1	9	2	2	1	1	2	1	1		2	9	2	9	1	9	9	2	1	1	2	1
1	128009	2	6	1	2014-11-26	2	1	5	5	2	1	1	2	3	5	1	4	2	2		2	1	2	1	1	2	9	1	1	1	2	1
1	128010	2	6	1	2014-11-26	1	1	2	2	3	1	2	4	3	5	2	5	1	3	3	2	1	1	1	1	9	1	9	1	1	2	1
1	128012	1	6	1	2014-11-26	1	1	2	2	2	1	1	1	2	3	1	1	3	3	4	2	1	2	1	1	2	1	1	1	1	2	1
1	128014	2	6	1	2014-11-26	1	2	2	2	2	1	2	5	3	1	3	3	2	1		2	1	2	1	2	2	9	9	1	1	2	1
1	128015	2	6	1	2014-11-26	2	1	2	2	3	1	2	6	4	5	3	3	3	1		1	2	9	1	1	1	9	9	1	1	1	1
1	128016	2	6	1	2014-11-26	1	1	1	1	3	99	99	1	1	1	1	1	2	3	5	2	1	9	1	1	2	1	1	1	1	2	1
1	128017	1	6	1	2014-11-26	2	1	2	2	3	1	2	2	2	3	1	4	2	1		2	9	2	9	1	9	9	2	1	1	2	1
1	128018	2	6	1	2014-11-26	1	2	1	2	4			5	1	1	3	2	2	1		2	1	2	9	1	2	9	9	9	1	2	1
1	128019	1	6	1	2014-11-26	2	2	2	2	3	1	2	4	2	2	1	3	2	1		2	2	2	9	1	2	1	1	1	1	2	1
1	128020	1	6	1	2014-11-26	1	1	1	2	3	1	9	2	5	1	1	1	2	3	5	2	1	2	9	1	9	9	9	1	1	2	1
1	128021	2	6	1	2014-11-26	2	1	2	4	2	1	2	3	4	3	1	1	3	1		2	1	2	1	1	9	9	9	1	1	2	1
1	128025	1	6	1	2014-11-26	2	1	2	2	2	1	9	3	3	2	1	1	2	1		2	1	2	1	1	9	9	9	1	1	2	1
1	129002	1	6	1	2014-12-03	1	1	2	2	4			5	2	5	2	5	2	1		2	1	2	1	1	2	2	1	1	1	2	1
1	129003	1	6	1	2014-12-03	1	2	2	2	2	1	9	5	4	2	3	3	3	1		2	2	2	1	1	9	9	9	1	1	2	1
1	129004	1	6	1	2014-12-03	1	2	2	2	2	1	2	5	5	4	1	5	2	3	1	9	1	2	1	1	9	9	1	1	1	2	1
1	129006	2	6	1	2014-12-03	2	2	2	1	2	1	1	1	1	1	1	1	2	1		2	9	2	9	1	2	9	9	1	2	2	1
1	129007	1	6	1	2014-12-03	2	2	2	5	2	1	2	2	1	2	1	3	2	3	1	2	9	2	1	1	2	1	9	1	1	2	1
1	129009	2	6	1	2014-12-03	2	1	3	2	2	1	9	2	1	1	1	3	3	3	2	2	1	2	1	1	2	9	9	1	1	2	1
1	129014	2	6	1	2014-12-03	2	2	2	2	4			1	1	1	3	4	2	1		2	1	1	1	1	9	9	1	1	1	2	1
1	129015	1	6	1	2014-12-03	2	1	2	4	2	1	1	4	3	1	1	2	3	1		2	1	2	9	1	2	1	9	1	1	2	1
1	129016	2	6	1	2014-12-03	2	1	2	2	3	1	9	4	3	4	2	3	2	1		2	1	9	1	1	2	9	9	1	1	2	1
1	129019	2	6	1	2014-12-03	2	1	6	6	3	1	9	1	1	5	1	2	3	1		2	1	2	9	2	2	9	1	1	1	2	1
1	129020	1	6	1	2014-12-03	2	1	2	2	3	1	1	1	1	1	2	1	3	1		2	1	2	1	1	9	9	9	1	1	2	1
1	129021	2	6	1	2014-12-03	2	2	2	2	3	1	9	4	1	2	2	3	3	1		2	1	9	1	1	9	1	1	1	1	2	1
1	129022	1	6	1	2014-12-03	2	1	2	2	1	1	9	1	1	1	1	1	3	3	1	2	1	2	1	1	9	9	9	1	2	2	1
1	129024	2	6	1	2014-12-03	2	1	2	2	2	1	2	3	1	5	1	3	3	1		2	1	1	2	1	1	2	2	1	1	2	2
1	129025	1	6	1	2014-12-03	2	1	2	2	1	1	2	5	4	4	2	2	3	3	3	9	1	2	1	1	9	1	9	1	1	2	1
1	129026	1	6	1	2014-12-03	2	1	2	2	2	1	2	4	4	4	2	2	3	1		2	1	2	1	1	2	1	1	1	1	2	1
1	129027	2	6	1	2014-12-03	2	1	2	3	3	9	2	4	4	4	1	2	3	3	5	1	1	2	1	1	2	9	9	1	1	2	1
1	129028	1	6	1	2014-12-03	1	1	3	4	2	1	2	5	3	1	2	3	3	1		2	1	2	1	1	2	1	1	1	1	2	1
1	129029	1	6	1	2014-12-03	1	1	3	5	3	1	9	1	2	3	1	3	3	1		2	1	2	1	1	2	1	1	1	1	2	1
1	129032	2	6	1	2014-12-03	2	2	2	2	3	1	2	3	3	5	1	2	2	3	1	2	1	2	1	1	2	2	1	1	1	2	1
1	129033	1	6	1	2014-12-03	2	1	2	2	2	1	9	4	2	3	1	3	2	3	2	2	1	9	1	1	2	9	9	1	1	2	1
1	129034	2	6	1	2014-12-03	2	2	2	2	2	1	2	2	5	2	3	3	2	1		2	9	9	9	9	9	9	9	1	9	9	1
1	129035	2	6	1	2014-12-03	2	1	2	2	2	1	2	1	1	1	2	2	3	1		1	1	9	9	1	2	9	9	1	1	2	1
1	129036	1	6	1	2014-12-03	2	1	2	2	3	1	9	2	4	1	2	4	2	1		2	1	2	1	1	2	9	9	1	1	2	1
1	129037	2	6	1	2014-12-03	2	1	2	3	2	1	2	1	2	3	1	1	2	1		1	1	2	1	2	1	9	1	1	1	1	1
1	129038	2	6	1	2014-12-03	2	1	4	2	2	1	9	4	2	2	3	3	1	3	2	2	1	2	1	1	9	1	1	1	1	2	1
1	129040	1	6	1	2014-12-03	2	1	2	2	3	1	9	4	2	2	1	3	2	3	3	2	1	2	1	1	9	9	9	1	1	2	1
1	129042	1	6	1	2014-12-03	2	1	2	2	1	1	2	3	1	1	2	4	2	1		2	1	2	1	1	9	9	2	1	1	2	1
1	129043	2	6	1	2014-12-03	2	1	2	2	3	1	2	3	3	2	3	3	2	1		2	1	2	9	1	2	9	9	1	1	2	1
1	129046	2	6	1	2014-12-03	2	1	2	2	2	1	2	2	1	1	2	3	3	2		2	1	2	1	1	2	9	1	1	1	2	1
1	129047	1	6	1	2014-12-03	2	2	2	2	2	1	2	2	1	4	1	4	2	3	2	2	1	2	1	1	9	9	2	1	1	2	1
1	129048	2	6	1	2014-12-03	1	1	2	2	2	1	2	3	4	5	2	3	2	1		2	1	1	1	1	2	2	2	1	1	2	1
1	129049	2	6	1	2014-12-03	2	2	5	6	2	1	2	1	1	1	1	3	3	3	1	2	1	2	1	1	1	9	2	1	1	2	1
1	129050	1	6	1	2014-12-03	2	1	6	6	2	1	2	4	1	1	1	1	3	1		2	1	2	1	1	9	2	9	1	1	2	1
1	129052	1	6	1	2014-12-03	2	1	2	2	3	1	2	2	4	1	1	3	3	1		2	1	9	1	1	9	9	9	1	1	2	1
1	129053	2	6	1	2014-12-03	1	1	2	2	2	1	9	5	1	5	1	3	2	3	2	2	1	2	1	1	9	9	9	1	1	2	1
1	129054	2	6	1	2014-12-03	2	1	1	4	2	1	9	1	1	1	1	3	2	1		2	9	2	1	2	9	9	9	1	1	2	1
1	129055	2	6	1	2014-12-03	2	1	3	3	1	1	1	5	2	2	1	4	2	2		2	1	2	1	1	2	9	9	1	1	2	1
1	129056	1	6	1	2014-12-03	2	1	2	2	2	1	9	3	4	2	3	4	2	3	2	2	1	2	1	1	9	2	9	1	1	2	1
1	129058	1	6	1	2014-12-03	1	1	5	5	2	1	9	1	2	2	2	4	3	3	2	2	1	2	1	1	2	1	1	1	1	2	1
1	129059	2	6	1	2014-12-03	2	1	4	6	3	1	9	2	2	2	1	2	3	1		2	1	2	1	1	2	2	2	1	1	2	1
1	129060	2	6	1	2014-12-03	2	1	5	5	1	1	2	2	1	1	3	2	2	1		2	1	2	1	1	1	1	9	1	1	2	1
1	129061	2	6	1	2014-12-03	2	2	2	2	2	1	9	3	2	6	1	1	3	1		2	1	1	1	1	9	1	1	1	1	2	1
1	129062	1	6	1	2014-12-03	2	1	3	2	3	1	1	5	3	1	1	3	2	1		2	1	2	9	1	9	1	1	1	1	2	1
1	129063	2	6	1	2014-12-03	2	1	2	5	2	1	2	5	4	5	3	5	1	3	2	2	1	2	1	1	2	9	1	1	1	2	1
1	129065	2	6	1	2014-12-03	2	1	5	5	2	1	1	1	4	2	1	3	3	1		2	1	1	1	1	1	1	1	1	1	2	1
1	129066	1	6	1	2014-12-03	2	1	6	6	2	1	1	6	4	3	1	3	2	3	2	2	1	2	1	1	2	1	1	1	1	2	1
1	129068	1	6	1	2014-12-03	2	1	5	5	2	1	1	2	3	5	1	4	2	2		2	1	2	1	1	2	9	1	1	1	2	1
1	129069	1	6	1	2014-12-03	1	1	2	2	3	1	2	4	3	5	2	5	1	3	3	2	1	1	1	1	9	1	9	1	1	2	1
1	129072	2	6	1	2014-12-03	2	1	2	2	2	1	2	3	1	2	1	3	2	3	1	2	1	2	1	1	9	1	2	1	1	2	1
1	129073	2	6	1	2014-12-03	2	2	2	2	2	1	2	5	3	1	3	3	2	1		2	1	2	1	2	2	9	9	1	1	2	1
1	129075	2	6	1	2014-12-03	2	1	2	2	2	1	9	2	3	2	2	4	3	1		2	1	2	1	1	2	9	1	1	1	2	1
1	129077	2	6	1	2014-12-03	1	1	2	2	2	1	1	1	1	6	1	4	3	1		2	1	1	1	1	9	9	1	1	1	2	1
1	129078	1	6	1	2014-12-03	1	1	2	2	2	1	1	4	4	1	1	3	2	1		2	2	9	2	2	1	9	2	1	1	2	1
1	129079	2	6	1	2014-12-03	1	2	3	2	2	1	9	6	3	1	1	5	2	1		2	1	2	2	1	2	9	9	1	1	2	1
1	129083	2	6	1	2014-12-03	1	2	2	2	2	1	1	1	1	1	3	3	2	1		2	1	2	1	1	2	1	2	1	1	2	1
1	129086	1	6	1	2014-12-03	1	1	2	2	3	1	1	5	3	5	3	3	3	1		2	2	9	9	1	2	9	9	1	1	2	1
1	129088	2	6	1	2014-12-03	1	2	2	2	2	1	2	4	4	4	2	3	2	1		2	1	2	9	1	1	1	9	1	1	2	1
1	129090	1	6	1	2014-12-03	2	1	2	2	2	1	9	5	5	1	2	4	2	3	2	2	1	2	1	1	9	9	9	1	1	2	1
1	130001	2	6	1	2014-12-04	1	1	3	3	2	1	2	6	6	6	1	2	3	1		2	1	2	2	1	9	9	9	1	1	2	1
1	130002	1	6	1	2014-12-04	1	2	3	2	3	2	9	3	2	1	1	4	4	1		2	1	9	2	1	9	9	9	1	1	2	1
1	130003	2	6	1	2014-12-04	1	2	2	2	4			4	3	1	1	2	3	1		2	9	1	1	1	9	9	2	1	1	2	1
1	130004	1	6	1	2014-12-04	1	1	2	2	2	1	9	1	5	1	1	2	3	1		2	1	2	2	1	9	9	9	1	1	2	1
1	130005	1	6	1	2014-12-04	1	1	2	2	2	1	9	1	2	5	1	3	2	2		2	1	9	9	1	9	1	9	1	1	2	1
1	130007	1	6	1	2014-12-04	1	1	3	3	3	1	2	6	1	1	2	3	3	1		2	1	1	1	1	2	2	9	1	1	2	1
1	130008	2	6	1	2014-12-04	1	2	2	2	2	1	9	1	1	5	1	4	3	3	2	2	9	2	9	1	9	1	9	1	1	1	1
1	130009	1	6	1	2014-12-04	1	2	3	2	3	1	2	4	2	2	1	3	2	1		2	9	9	2	1	2	1	9	1	1	2	1
1	130010	1	6	1	2014-12-04	1	2	2	1	3	1	9	1	1	1	3	5	2	3	2	9	9	9	9	9	9	9	9	1	1	2	1
1	130011	2	6	1	2014-12-04	1	1	6	6	2	9	9	2	4	4	2	4	1	3	3	2	1	2	1	1	2	1	1	1	1	2	1
1	130012	1	6	1	2014-12-04	1	1	4	2	2	1	1	4	4	1	2	2	3	1		9	1	2	1	1	2	9	9	1	1	2	1
1	130014	2	6	1	2014-12-04	2	1	5	4	3	1	1	3	2	1	2	2	3	1		2	1	2	1	1	2	1	1	1	1	2	1
1	130016	1	6	1	2014-12-04	2	1	6	6	2	1	1	4	1	1	2	2	3	3	4	2	1	2	1	1	9	1	9	1	1	2	1
1	130017	2	6	1	2014-12-04	2	1	3	4	3	1	2	1	2	6	3	4	2	1		2	1	2	1	1	9	9	1	1	1	2	1
1	130018	1	6	1	2014-12-04	2	1	2	2	2	1	9	1	5	1	1	2	3	1		2	1	2	2	1	9	9	9	1	1	2	1
1	130020	1	6	1	2014-12-04	2	2	3	2	3	1	2	3	1	5	2	1	3	1		9	9	9	1	1	9	9	9	1	1	2	1
1	130021	1	6	1	2014-12-04	2	2	2	2	3	1	2	4	1	1	2	2	3	1		2	1	2	1	1	2	2	1	1	1	2	2
1	130022	1	6	1	2014-12-04	2	1	2	2	2	1	1	1	1	5	1	3	2	3	2	2	9	2	9	2	9	2	9	1	1	1	1
1	130024	2	6	1	2014-12-04	2	2	2	2	2	1	9	1	1	5	1	4	3	3	2	2	9	2	9	1	9	1	9	1	1	1	1
1	131002	1	6	1	2014-12-04	2	1	2	2	1	1	1	4	4	4	2	4	2	2		2	1	1	1	1	2	1	1	1	1	2	1
1	131005	2	6	1	2014-12-04	2	2	2	2	2	1	1	5	2	5	2	3	2	2		2	1	2	1	1	9	1	9	1	1	2	1
1	131006	2	6	1	2014-12-04	2	1	2	4	2	1	2	4	4	4	2	5	2	1		2	1	2	1	1	2	1	9	1	1	2	2
1	131007	2	6	1	2014-12-04	2	1	5	3	2	1	9	4	2	4	2	1	3	1		2	1	2	2	1	2	1	1	1	1	2	1
1	131008	2	6	1	2014-12-04	2	2	2	5	3	1	2	3	1	4	1	2	3	1		2	1	2	9	1	9	9	1	1	1	2	1
1	131010	1	6	1	2014-12-04	2	1	6	4	2	2	2	6	4	5	1	4	2	2		2	1	2	1	1	2	9	1	1	1	2	1
1	131012	1	6	1	2014-12-04	2	1	2	2	2	1	2	4	4	6	1	4	2	3	2	2	1	9	1	1	9	9	9	1	1	2	1
1	131013	1	6	1	2014-12-04	1	1	2	2	3	1	2	4	2	4	1	3	2	1		2	1	1	2	1	2	9	1	1	1	2	1
1	131014	2	6	1	2014-12-04	1	1	2	2	3	1	2	4	4	2	1	3	2	1		1	1	2	1	1	9	9	9	1	9	2	1
1	131015	1	6	1	2014-12-04	1	1	5	9	1	1	1	6	3	6	2	4	2	3	2	2	9	2	1	1	2	9	1	1	1	2	1
1	131017	1	6	1	2014-12-04	1	2	3	3	3	1	2	3	3	1	2	2	3	3	2	2	1	2	1	1	2	1	1	1	1	2	1
1	131018	2	6	1	2014-12-04	1	1	5	5	1	1	2	4	1	1	2	4	2	3	2	2	1	2	1	1	9	1	9	1	1	2	1
1	131019	2	6	1	2014-12-04	1	2	5	2	1	1	2	5	5	5	2	4	2	3	2	2	1	2	1	1	9	1	1	1	1	2	1
1	131021	1	6	1	2014-12-04	1	1	4	3	3	1	2	5	1	1	2	2	3	1		1	9	2	1	1	9	9	9	1	1	2	1
1	131023	2	6	1	2014-12-04	1	1	2	2	2	1	9	5	3	1	2	3	2	1		9	9	1	9	1	9	9	9	1	1	2	1
1	131024	1	6	1	2014-12-04	1	2	3	3	1	1	2	1	1	1	2	3	3	1		2	1	9	1	1	9	9	9	1	1	2	1
1	131025	1	6	1	2014-12-04	1	1	4	2	2	1	2	2	3	4	2	4	3	1		2	2	2	1	1	2	9	9	1	9	9	9
1	131026	1	6	1	2014-12-04	1	2	2	2	2	1	1	5	5	1	1	2	3	1		2	1	9	1	1	9	9	9	1	1	2	1
1	131027	2	6	1	2014-12-04	1	1	2	2	2	1	9	2	1	1	3	3	2	2		1	9	9	9	1	9	9	9	1	1	2	1
1	132001	2	6	1	2014-12-04	1	1	3	3	2	1	2	1	1	1	1	2	2	1		9	1	9	1	1	9	9	9	1	9	2	1
1	132002	1	6	1	2014-12-04	2	1	5	5	1	1	2	6	5	5	3	3	2	1		2	1	9	1	1	2	1	1	1	1	2	1
1	132003	2	6	1	2014-12-04	1	1	2	2	3	1	2	6	4	4	1	5	2	3	1	2	1	9	1	2	2	9	9	1	1	2	1
1	132004	1	6	1	2014-12-04	2	1	6	6	2	1	2	2	1	2	1	3	2	3	1	2	1	2	1	1	2	1	1	1	1	2	1
1	132005	1	6	1	2014-12-04	1	1	2	2	2	1	1	2	1	4	1	3	2	2		2	1	2	1	1	2	2	9	1	1	2	1
1	132006	1	6	1	2014-12-04	2	1	5	2	2	1	2	4	4	5	2	5	2	3	2	2	1	2	1	1	2	1	2	1	1	2	1
1	132008	1	6	1	2014-12-04	2	1	2	2	2	1	1	3	2	3	1	2	3	1		2	1	2	1	1	2	9	2	1	1	2	1
1	132009	1	6	1	2014-12-04	1	1	2	2	1	1	2	3	3	5	1	3	2	3	1	2	1	1	1	1	9	9	2	1	1	2	1
1	132010	1	6	1	2014-12-04	2	1	4	2	2	1	1	3	1	4	3	2	3	3	1	2	1	2	2	1	2	1	1	1	1	2	1
1	132011	1	6	1	2014-12-04	1	1	2	2	3	1	2	1	1	1	1	3	3	1		2	2	2	1	1	9	1	2	1	1	2	1
1	132012	1	6	1	2014-12-04	2	1	2	2	2	1	9	5	1	1	3	3	3	1		2	1	9	1	1	9	9	9	1	9	2	1
1	132013	2	6	1	2014-12-04	1	2	3	2	3	2	9	3	2	1	1	4	4	1		2	1	9	2	1	9	9	9	1	1	2	1
1	132015	2	6	1	2014-12-04	1	1	2	2	2	1	2	2	2	1	3	3	3	1		2	1	2	1	1	2	9	9	1	9	2	1
1	133002	1	6	1	2014-12-04	1	2	5	5	2	1	2	5	1	6	1	1	2	3	1	2	2	2	1	1	2	9	1	1	1	2	1
1	133004	2	6	1	2014-12-04	1	2	3	2	3	1	2	4	2	2	1	3	2	1		2	9	9	2	1	2	1	9	1	1	2	1
1	133005	1	6	1	2014-12-04	1	1	6	4	1	1	9	4	4	4	2	3	3	1		9	2	2	9	2	9	2	9	1	9	9	9
1	133006	2	6	1	2014-12-04	1	2	6	5	4			2	1	4	1	3	2	3	2	2	1	9	1	1	9	1	9	1	1	2	1
1	133007	1	6	1	2014-12-04	2	1	4	4	2	1	2	4	3	5	2	2	3	3	1	2	9	9	9	9	9	9	9	1	1	1	1
1	133009	1	6	1	2014-12-04	2	1	4	2	2	1	1	4	4	1	2	2	3	1		9	1	2	1	1	2	9	9	1	1	2	1
1	133010	2	6	1	2014-12-04	2	1	4	2	1	1	2	4	3	4	2	3	1	3	2	2	1	2	1	1	2	1	1	1	1	2	1
1	133011	1	6	1	2014-12-04	2	1	5	4	3	1	1	3	2	1	2	2	3	1		2	1	2	1	1	2	1	1	1	1	2	1
1	134001	2	6	1	2014-12-04	2	2	4	2	2	1	2	2	2	1	1	3	2	3	3	2	1	9	1	1	2	1	1	1	1	2	1
1	134002	2	6	1	2014-12-04	1	1	6	6	2	1	1	4	1	1	2	2	3	3	4	2	1	2	1	1	9	1	9	1	1	2	1
1	134003	1	6	1	2014-12-04	2	1	3	4	3	1	2	1	2	6	3	4	2	1		2	1	2	1	1	9	9	1	1	1	2	1
1	134004	2	6	1	2014-12-04	1	1	2	2	2	1	9	1	5	1	1	2	3	1		2	1	2	2	1	9	9	9	1	1	2	1
1	134005	2	6	1	2014-12-04	2	1	2	2	2	1	9	1	2	5	1	3	2	2		2	1	9	9	1	9	1	9	1	1	2	1
1	134006	2	6	1	2014-12-04	1	2	3	2	3	1	2	3	1	5	2	1	3	1		9	9	9	1	1	9	9	9	1	1	2	1
1	134008	2	6	1	2014-12-04	1	1	2	2	2	1	1	1	1	5	1	3	2	3	2	2	9	2	9	2	9	2	9	1	1	1	1
1	134010	2	6	1	2014-12-04	1	2	2	2	2	1	9	1	1	5	1	4	3	3	2	2	9	2	9	1	9	1	9	1	1	1	1
1	134011	1	6	1	2014-12-04	2	1	2	2	2	1	9	4	4	4	3	2	3	1		1	1	9	9	1	2	9	1	1	1	2	1
1	134012	1	6	1	2014-12-04	1	1	2	2	1	1	1	4	4	4	2	4	2	2		2	1	1	1	1	2	1	1	1	1	2	1
1	134013	2	6	1	2014-12-04	2	1	6	5	3	1	2	2	3	5	1	3	2	1		2	1	2	1	1	2	1	1	1	1	2	1
1	134014	2	6	1	2014-12-04	1	1	2	4	3	1	1	4	4	4	2	3	2	2		2	1	2	1	1	2	1	1	1	1	2	1
1	135001	1	6	1	2014-12-09	2	1	2	4	2	1	2	4	4	4	2	5	2	1		2	1	2	1	1	2	1	9	1	1	2	2
1	135002	1	6	1	2014-12-09	1	1	5	3	2	1	9	4	2	4	2	1	3	1		2	1	2	2	1	2	1	1	1	1	2	1
1	135003	2	6	1	2014-12-09	2	2	2	5	3	1	2	3	1	4	1	2	3	1		2	1	2	9	1	9	9	1	1	1	2	1
1	135005	1	6	1	2014-12-09	2	1	6	4	2	2	2	6	4	5	1	4	2	2		2	1	2	1	1	2	9	1	1	1	2	1
1	135008	1	6	1	2014-12-09	1	1	2	2	2	1	2	4	4	6	1	4	2	3	2	2	1	9	1	1	9	9	9	1	1	2	1
1	135011	1	6	1	2014-12-09	2	1	2	2	3	1	9	4	3	2	3	1	2	1		2	1	2	9	1	9	9	9	1	1	2	1
1	135015	1	6	1	2014-12-09	2	1	6	6	2	1	9	5	1	5	1	4	3	1		2	1	2	1	1	2	9	1	1	1	2	1
1	136003	1	6	1	2014-12-04	1	2	2	2	2	1	1	5	5	1	1	2	3	1		2	1	9	1	1	9	9	9	1	1	2	1
1	136004	1	6	1	2014-12-04	1	1	2	2	2	1	9	2	1	1	3	3	2	2		1	9	9	9	1	9	9	9	1	1	2	1
1	136005	1	6	1	2014-12-04	1	1	3	3	2	1	2	1	1	1	1	2	2	1		9	1	9	1	1	9	9	9	1	9	2	1
1	136006	1	6	1	2014-12-04	1	1	5	5	1	1	2	6	5	5	3	3	2	1		2	1	9	1	1	2	1	1	1	1	2	1
1	136007	1	6	1	2014-12-04	1	1	2	2	3	1	2	6	4	4	1	5	2	3	1	2	1	9	1	2	2	9	9	1	1	2	1
1	136009	1	6	1	2014-12-04	1	1	2	2	2	9	9	3	2	3	1	1	3	1		2	1	9	1	1	9	9	9	1	1	2	1
1	136011	1	6	1	2014-12-04	2	1	3	2	1	9	9	4	1	1	1	3	3	1		2	1	9	1	1	2	9	1	1	1	2	1
1	136012	2	6	1	2014-12-04	2	1	6	2	1	9	9	1	4	5	2	2	2	3	2	2	1	2	1	1	2	1	1	1	1	2	1
1	136013	2	6	1	2014-12-04	2	1	2	2	2	9	9	2	2	5	2	2	3	1		2	1	2	1	1	2	9	9	1	1	2	1
1	136014	2	6	1	2014-12-04	2	2	6	3	2	1	2	6	5	5	2	2	2	3	1	2	1	2	1	1	2	9	9	1	1	2	1
1	136015	2	6	1	2014-12-04	2	1	4	4	1	1	2	5	2	5	2	1	3	3	1	2	1	2	1	1	2	1	1	1	1	2	1
1	136016	2	6	1	2014-12-04	2	1	2	2	3	1	2	3	2	1	1	3	2	1		9	1	9	9	1	9	1	9	1	1	2	1
1	136018	2	6	1	2014-12-04	2	1	5	5	1	1	9	1	1	2	1	3	2	3	1	2	9	9	1	1	9	1	2	1	1	2	1
1	136019	2	6	1	2014-12-04	1	1	4	5	2	9	9	1	1	1	2	4	2	3	2	2	1	2	1	1	2	9	1	1	1	2	1
1	137001	2	6	1	2014-12-08	1	1	3	3	3	1	2	6	1	1	2	3	3	1		2	1	1	1	1	2	2	9	1	1	2	1
1	137003	2	6	1	2014-12-08	1	1	6	6	3	1	9	5	4	5	1	3	3	1		2	1	2	1	1	2	1	1	1	1	2	1
1	137004	1	6	1	2014-12-08	1	1	6	6	3	9	9	2	2	2	2	4	2	2		2	1	2	1	1	2	1	1	1	1	2	1
1	137006	2	6	1	2014-12-08	1	1	6	6	3	9	9	3	2	5	2	3	2	3	2	1	1	2	1	1	2	9	9	1	1	2	1
1	137007	1	6	1	2014-12-08	1	1	4	3	1	1	1	5	4	5	1	2	2	1		2	1	9	1	1	9	9	9	1	1	2	1
1	137008	1	6	1	2014-12-08	1	1	2	3	3	1	1	3	1	5	1	2	3	1		2	1	2	2	1	2	1	9	1	1	2	1
1	137011	1	6	1	2014-12-08	1	1	3	4	2	1	1	5	4	5	2	3	3	3	1	2	1	2	1	1	2	1	1	1	1	2	1
1	137012	1	6	1	2014-12-08	1	1	4	5	3	1	2	1	2	5	2	3	3	1		2	1	2	2	1	2	9	9	1	1	2	1
1	137013	2	6	1	2014-12-08	1	1	2	2	2	1	2	3	1	2	2	3	3	1		2	2	1	2	1	1	9	9	1	1	2	1
1	137014	2	6	1	2014-12-08	1	1	6	4	2	1	1	1	1	2	1	3	3	1		2	1	2	1	1	9	1	9	1	1	2	1
1	137015	1	6	1	2014-12-08	1	1	5	2	2	1	1	3	2	5	1	4	2	1		2	1	2	1	1	2	1	2	1	1	2	1
1	137016	2	6	1	2014-12-08	1	1	2	2	3	1	1	4	4	4	1	1	2	2		2	1	2	1	1	2	9	1	1	1	2	1
1	137017	2	6	1	2014-12-08	1	1	2	2	4			5	5	6	2	1	3	3	1	2	1	1	1	2	2	2	1	1	1	2	1
1	137018	2	6	1	2014-12-08	1	1	5	4	2	1	1	1	1	3	1	2	3	3	4	2	1	2	1	1	2	1	1	1	1	2	1
1	137019	1	6	1	2014-12-08	1	1	2	2	2	2	9	6	5	3	1	4	2	1		2	1	2	9	1	2	9	9	1	1	2	1
1	137020	1	6	1	2014-12-08	1	1	2	5	1	9	9	4	2	1	2	1	2	3	3	2	1	2	1	1	2	1	1	1	1	2	1
1	137021	2	6	1	2014-12-08	1	1	2	1	2	1	2	4	3	1	1	1	3	3	1	2	1	2	1	1	9	1	9	1	1	2	1
1	137022	2	6	1	2014-12-08	1	1	2	2	3	1	2	5	5	1	1	2	2	1		2	1	2	1	1	2	9	9	1	1	2	1
1	137023	1	6	1	2014-12-08	1	1	2	2	3	9	9	3	2	2	2	5	2	1		2	1	2	1	1	2	2	2	1	1	2	1
1	137024	1	6	1	2014-12-08	1	1	5	2	1	1	2	1	1	1	1	1	3	1		9	1	9	1	1	9	9	1	1	1	2	1
1	137026	2	6	1	2014-12-08	1	1	3	2	4			4	2	5	1	4	2	1		2	1	2	1	1	2	9	1	1	1	2	1
1	137027	1	6	1	2014-12-08	1	1	5	2	2	1	2	3	1	1	3	3	3	1		2	9	2	1	1	2	9	9	1	9	2	1
1	137028	1	6	1	2014-12-08	1	1	6	4	2	1	2	4	4	2	2	3	4	1		1	1	2	1	1	2	9	9	1	1	2	1
1	137029	1	6	1	2014-12-08	1	1	2	2	2	1	2	2	1	4	1	3	2	3	2	2	1	9	1	1	9	1	9	1	9	2	1
1	137030	2	6	1	2014-12-08	1	2	5	4	3	1	2	4	2	4	3	4	2	1		1	1	2	1	1	2	1	1	1	1	2	1
1	137031	1	6	1	2014-12-08	1	2	5	3	2	1	9	4	1	1	1	1	3	3	1	1	1	2	2	1	2	1	2	1	1	2	1
1	137032	2	6	1	2014-12-08	1	2	2	5	2	1	1	2	4	5	2	2	3	3	4	1	1	2	1	1	1	1	9	1	1	2	1
1	137034	1	6	1	2014-12-08	2	1	3	3	2	1	2	3	3	4	3	4	2	3	1	2	1	2	1	1	2	1	1	1	1	2	1
1	137035	1	6	1	2014-12-08	2	1	5	5	2	1	9	1	1	4	2	5	2	3	2	2	1	9	1	1	9	1	9	1	1	2	1
1	137036	2	6	1	2014-12-08	2	1	6	2	3	1	9	1	1	1	1	2	2	1		2	1	1	2	1	9	9	9	1	9	1	1
1	137037	2	6	1	2014-12-08	2	1	5	6	3	1	1	5	3	4	1	1	2	3	1	2	1	2	1	1	2	1	1	1	1	2	1
1	137038	1	6	1	2014-12-08	2	1	2	2	2	1	1	1	2	5	1	1	3	1		2	1	2	1	1	9	9	1	1	1	2	1
1	137039	2	6	1	2014-12-08	2	1	5	5	1	9	9	3	2	2	2	4	3	1		2	1	2	1	1	2	1	1	1	1	2	1
1	137040	1	6	1	2014-12-08	2	1	3	2	3	9	9	2	1	1	1	2	3	1		2	1	2	1	1	9	9	9	1	1	2	1
1	137041	2	6	1	2014-12-08	2	1	6	5	2	9	9	2	2	1	2	3	3	1		1	1	2	1	1	2	9	9	1	1	2	1
1	137042	1	6	1	2014-12-08	2	1	4	2	3	9	9	3	4	4	2	4	2	3	2	2	9	2	9	1	9	9	9	1	1	2	1
1	137043	2	6	1	2014-12-08	2	2	2	2	2	1	2	4	2	1	2	5	2	1		2	1	2	1	2	2	1	1	1	1	2	1
1	137044	2	6	1	2014-12-08	2	2	3	2	1	1	2	1	1	1	2	3	3	2		2	1	2	1	1	9	9	1	1	1	2	1
1	137045	2	6	1	2014-12-08	2	2	3	2	1	1	2	1	1	1	2	3	3	2		1	2	1	1	1	9	9	1	1	1	2	1
1	137046	1	6	1	2014-12-08	2	1	2	2	3	1	2	4	3	3	3	3	2	3	2	2	1	2	1	1	2	9	1	1	1	2	1
1	137047	2	6	1	2014-12-08	2	1	2	2	2	1	9	5	4	5	2	2	3	1		2	1	9	1	1	9	9	1	1	1	2	1
1	137048	2	6	1	2014-12-08	2	1	2	5	3	1	2	4	1	2	2	2	3	1		1	2	1	1	1	2	9	1	1	1	2	1
1	137050	1	6	1	2014-12-08	2	1	5	4	2	9	9	5	5	5	2	2	3	1		2	1	2	1	1	1	1	1	1	1	2	1
1	137052	1	6	1	2014-12-08	2	1	2	2	3	1	9	6	1	5	3	3	2	1		2	1	2	1	1	9	9	1	1	1	2	1
1	137054	1	6	1	2014-12-08	2	1	2	2	1	1	2	2	3	5	2	2	1	2		2	1	2	1	1	9	9	9	1	1	2	1
1	137055	1	6	1	2014-12-08	2	1	2	2	2	1	9	5	3	4	1	2	3	1		2	9	9	1	1	9	9	1	1	9	2	1
1	137056	2	6	1	2014-12-08	2	1	2	2	1	1	1	5	4	5	3	3	3	2		2	1	2	1	2	1	9	1	1	1	2	1
1	137057	1	6	1	2014-12-08	2	1	4	6	2	1	1	2	3	5	1	5	2	1		2	1	2	1	2	2	9	1	1	1	2	1
1	137058	1	6	1	2014-12-08	2	1	2	2	2	1	9	2	2	5	2	3	3	3	1	2	1	9	1	1	2	9	9	1	1	2	1
1	137059	2	6	1	2014-12-08	2	1	6	5	2	1	2	4	2	2	2	3	2	3	4	2	1	2	1	1	2	1	9	1	1	2	1
1	137061	1	6	1	2014-12-08	2	1	2	2	3	1	9	3	1	2	1	3	3	1		2	1	2	1	1	2	2	1	1	1	2	1
1	137062	1	6	1	2014-12-08	2	1	5	6	2	1	2	4	3	3	1	4	2	1		2	1	2	1	1	2	9	9	1	1	2	1
1	137064	2	6	1	2014-12-08	2	1	5	4	2	1	1	1	1	3	1	2	3	3	4	2	1	2	1	1	2	1	1	1	1	2	1
1	137065	2	6	1	2014-12-08	2	1	2	6	1	1	2	2	2	2	2	4	2	3	2	2	1	2	1	1	2	1	1	1	1	2	1
1	137067	1	6	1	2014-12-08	2	1	3	3	2	1	2	2	3	1	1	1	3	1		2	1	2	1	1	9	1	1	1	1	2	1
1	137068	2	6	1	2014-12-08	2	1	6	6	3	1	9	2	1	2	1	5	1	3	2	2	1	2	1	1	9	1	1	1	1	2	1
1	137069	2	6	1	2014-12-08	2	1	2	2	1	1	2	1	1	5	2	3	3	3	1	2	1	9	9	1	9	1	9	1	1	2	1
1	137070	2	6	1	2014-12-08	1	1	4	4	1	1	2	2	2	1	2	2	3	1		2	1	2	1	1	2	2	1	1	1	2	1
1	137071	2	6	1	2014-12-08	2	1	4	4	2	1	2	5	1	3	1	1	3	1		2	9	9	1	1	9	9	9	1	1	2	1
1	138001	1	6	1	2014-12-08	1	1	2	2	2	1	1	4	3	2	3	1	3	1		2	1	2	1	1	9	9	1	1	1	2	1
1	138002	2	6	1	2014-12-08	1	2	5	4	2	1	2	3	4	1	2	5	1	3	4	2	1	2	1	1	2	1	9	1	1	2	1
1	138003	2	6	1	2014-12-08	1	1	5	4	2	1	2	5	1	1	1	4	2	1		2	1	2	1	1	9	9	1	1	1	2	1
1	138005	1	6	1	2014-12-08	1	1	3	2	3	1	2	5	5	5	2	3	2	1		2	1	2	1	1	9	9	9	1	1	2	1
1	138008	2	6	1	2014-12-08	1	1	2	2	2	1	9	2	3	2	2	4	3	1		2	1	2	1	1	2	9	1	1	1	2	1
1	138009	2	6	1	2014-12-08	1	2	2	2	2	1	9	2	3	2	2	4	3	1		2	1	2	1	1	2	9	1	1	1	2	1
1	138010	1	6	1	2014-12-08	1	1	2	2	2	1	1	1	1	6	1	4	3	1		2	1	1	1	1	9	9	1	1	1	2	1
1	138011	1	6	1	2014-12-08	2	1	2	2	2	1	1	4	4	1	1	3	2	1		2	2	9	2	2	1	9	2	1	1	2	1
1	138012	2	6	1	2014-12-08	2	2	3	2	2	1	9	6	3	1	1	5	2	1		2	1	2	2	1	2	9	9	1	1	2	1
1	138014	2	6	1	2014-12-08	2	2	2	2	2	1	2	4	2	1	1	3	2	1		2	1	2	9	1	9	9	2	1	9	2	1
1	138016	2	6	1	2014-12-08	2	2	2	2	2	1	1	1	1	1	3	3	2	1		2	1	2	1	1	2	1	2	1	1	2	1
1	139002	1	6	1	2014-12-08	1	1	2	2	3	1	1	5	3	5	3	3	3	1		2	2	9	9	1	2	9	9	1	1	2	1
1	139003	2	6	1	2014-12-08	1	1	2	2	2	1	1	6	4	6	2	3	2	3	2	2	1	9	1	1	2	9	9	1	1	2	1
1	139004	2	6	1	2014-12-08	1	2	2	2	2	1	2	4	4	4	2	3	2	1		2	1	2	9	1	1	1	9	1	1	2	1
1	139005	2	6	1	2014-12-08	1	1	2	2	2	1	1	3	1	1	1	2	2	1		2	1	2	2	1	1	1	1	1	1	2	1
1	139006	1	6	1	2014-12-08	1	1	2	2	2	1	9	5	5	1	2	4	2	3	2	2	1	2	1	1	9	9	9	1	1	2	1
1	139007	2	6	1	2014-12-08	2	1	2	2	2	1	1	5	1	1	1	2	3	1		2	1	2	2	1	2	1	1	1	1	2	1
1	139008	2	6	1	2014-12-08	2	1	3	3	2	1	2	6	6	6	1	2	3	1		2	1	2	2	1	9	9	9	1	1	2	1
1	139010	2	6	1	2014-12-08	2	2	2	2	4			4	3	1	1	2	3	1		2	9	1	1	1	9	9	2	1	1	2	1
2	210114	2	6	1班	2014-11-17	3	2	5	4	2	1	1	1	1	1	2	3	2	3	4	2	1	1	1	2	9	9	9	1	1	2	1
2	210115	2	6	1班	2014-11-17	4	2	3	2	2	1	1	1	1	1	3	3	2	2		2	1	2	1	1	2	2	1	1	1	2	1
2	210116	2	6	1班	2014-11-17	3	2	2	1	1	1	1	4	1	4	3	3	2	2		2	1	2	1	1	2	2	1	1	1	2	1
2	210117	2	6	1班	2014-11-17	3	2	1	3	2	1	9	4	3	4	3	1	3	1		2	1	9	1	2	2	9	9	1	9	2	1
2	210118	2	6	1班	2014-11-17	3	1	2	1	1	1	2	2	2	1	3	3	3	1		2	1	2	1	1	2	2	9	1	1	2	1
2	210119	2	6	1班	2014-11-17	4	2	2	2	2	1	9	1	5	5	3	3	2	2		2	9	2	2	1	2	2	2	1	1	2	1
2	210120	2	6	1班	2014-11-17	4	1	1	2	1	1	9	1	1	6	2	3	3	2		2	1	1	1	2	9	9	9	1	1	2	1
2	210121	2	6	1班	2014-11-17	4	2	2	2	2	1	1	6	6	6	1	1	3	1		2	1	2	1	1	2	2	1	1	1	2	1
2	210122	2	6	1班	2014-11-17	3	2	4	2	2	1	9	4	1	2	3	3	3	1		1	1	2	1	1	2	9	9	1	1	2	1
2	210123	2	6	1班	2014-11-17	4	2	3	1	1	1	1	1	1	1	2	3	3	1		2	1	9	9	1	9	9	9	1	1	2	1
2	210124	2	6	1班	2014-11-17	4	1	5	5	2	1	1	1	1	5	3	3	3	1		2	9	9	9	9	9	9	9	1	1	2	1
2	210125	2	6	1班	2014-11-17	4	2	6	5	1	1	9	3	1	5	3	3	3	1		2	9	9	9	9	9	9	9	1	1	2	1
2	210126	2	6	1班	2014-11-17	4	2	2	1	2	1	1	2	1	1	2	4	3	2		2	1	2	1	1	2	1	9	1	1	2	1
2	210127	2	6	1班	2014-11-17	3	1	4	5	2	1	2	3	1	5	2	3	1	3	2	2	1	2	1	2	9	9	9	1	1	2	1
2	210128	2	6	1班	2014-11-17	4	2	2	3	2	1	1	5	3	2	3	4	3	1		2	1	2	1	1	2	1	1	1	1	1	1
2	210129	2	6	1班	2014-11-17	4	2	4	5	1	2	2	5	5	5	3	5	1	3	2	2	1	2	1	1	2	9	2	1	1	2	1
2	210130	2	6	1班	2014-11-17	4	1	3	2	1	1	1	5	2	4	2	2	3	1		2	1	2	1	1	2	9	1	1	1	2	1
2	210131	2	6	1班	2014-11-17	3	2	2	2	1	1	9	2	2	2	2	2	3	1		2	1	2	1	1	2	9	1	1	1	2	1
2	210154	1	6	1班	2014-11-17	3	2	9	9	2	1	2	4	4	5	2	3	2	3	2	2	1	2	1	1	9	9	1	1	9	2	1
2	210155	1	6	1班	2014-11-17	3	2	5	1	2	1	2	1	3	5	3	3	2	3	2	2	1	2	9	1	9	9	9	1	1	2	1
2	210156	1	6	1班	2014-11-17	4	2	2	2	3	2	2	4	4	4	3	3	2	2		2	1	9	9	1	9	9	9	1	1	2	1
2	210158	1	6	1班	2014-11-17	3	1	1	1	1	1	9	5	1	5	3	1	3	1		2	1	2	1	1	2	1	1	1	1	2	1
2	210159	1	6	1班	2014-11-17	3	1	6	6	1	1	1	3	2	1	3	2	3	1		2	1	2	1	1	9	9	9	1	1	2	1
2	210160	1	6	1班	2014-11-17	4	2	2	2	2	1	9	5	2	5	2	3	2	1		2	1	2	1	1	2	2	1	1	1	2	1
2	210161	1	6	1班	2014-11-17	4	1	3	3	2	1	9	3	2	5	3	4	2	3	2	2	2	9	9	9	2	9	9	1	1	2	1
2	210162	1	6	1班	2014-11-17	4	2	5	2	2	1	2	4	3	2	2	3	3	2		9	1	2	2	1	9	2	9	1	2	2	1
2	210163	1	6	1班	2014-11-17	3	1	6	6	1	1	2	4	4	4	1	4	2	1		2	1	2	1	1	9	9	9	1	1	2	1
2	210164	1	6	1班	2014-11-17	3	2	2	1	2	9	9	3	4	2	3	4	3	2		9	2	9	9	1	9	9	9	1	1	2	1
2	210165	1	6	1班	2014-11-17	3	2	5	5	2	1	1	4	3	3	4	4	3	1		2	9	2	1	1	2	2	1	1	1	2	1
2	210166	1	6	1班	2014-11-17	3	1	5	5	2	1	1	4	2	5	3	2	3	1		2	1	1	9	1	2	9	1	1	1	2	1
2	210167	1	6	1班	2014-11-17	3	1	5	5	2	1	9	4	1	1	2	2	2	1		2	1	2	2	2	9	2	1	1	1	2	1
2	210168	1	6	1班	2014-11-17	3	2	3	2	2	1	2	3	4	2	2	3	3	2		2	9	9	1	1	9	1	9	1	1	2	1
2	210169	1	6	1班	2014-11-17	3	2	3	4	2	1	9	1	2	2	2	3	3	2		2	1	2	1	9	2	9	9	1	1	2	1
2	210170	1	6	1班	2014-11-17	3	2	3	9	1	1	2	5	4	6	2	2	1	2		2	2	2	1	2	1	2	2	2	1	2	1
2	210171	1	6	1班	2014-11-17	3	2	3	5	1	1	1	5	5	5	2	4	2	2		2	1	2	1	1	2	2	1	1	1	2	1
2	210172	1	6	1班	2014-11-17	3	2	3	5	1	1	1	5	5	5	2	4	2	2		2	2	1	1	1	2	2	1	1	1	2	1
2	210173	1	6	1班	2014-11-17	4	2	5	5	1	1	2	5	2	2	2	3	2	3	2	2	2	2	2	1	2	2	2	1	1	2	1
2	210214	2	6	2班	2014-11-17	3	2	6	4	2	1	2	4	3	1	2	2	3	3	1	2	1	2	9	1	2	9	9	1	1	2	1
2	210215	2	6	2班	2014-11-17	3	2	2	1	1	1	1	4	2	2	3	3	2	3	2	9	1	9	1	1	2	2	2	1	1	2	1
2	210216	2	6	2班	2014-11-17	3	1	2	2	2	1	9	5	4	5	2	3	2	3	2	2	1	1	1	1	1	2	2	1	1	2	1
2	210217	2	6	2班	2014-11-17	3	1	6	6	2	1	1	3	2	1	2	2	4	1		2	1	2	1	1	2	9	1	1	1	2	1
2	210218	2	6	2班	2014-11-17	4	2	2	1	2	1	2	2	1	1	3	3	3	2		2	9	9	1	2	9	9	9	1	1	2	1
2	210219	2	6	2班	2014-11-17	4	2	2	2	3	1	9	4	4	5	3	4	2	3	2	9	9	2	1	1	2	9	1	1	1	2	1
2	210220	2	6	2班	2014-11-17	3	2	5	6	2	1	1	2	2	1	2	3	2	1		2	1	2	9	1	2	9	1	1	1	2	1
2	210221	2	6	2班	2014-11-17	4	2	4	4	1	1	1	3	2	4	1	2	3	3	4	2	1	9	1	1	2	1	9	1	1	2	1
2	210222	2	6	2班	2014-11-17	3	2	3	2	1	1	2	1	2	2	3	2	3	2		2	1	1	1	1	1	1	1	1	1	2	1
2	210223	2	6	2班	2014-11-17	4	1	4	6	1	1	2	2	2	2	2	1	2	2		2	1	2	1	2	9	9	9	1	1	2	1
2	210224	2	6	2班	2014-11-17	4	2	4	6	1	1	1	1	1	1	1	1	3	3	4	2	1	2	1	1	2	1	1	1	1	2	1
2	210225	2	6	2班	2014-11-17	4	2	3	2	3	1	9	1	4	3	2	3	2	2		2	9	9	9	9	9	9	9	1	1	2	1
2	210226	2	6	2班	2014-11-17	4	1	6	6	1	1	1	1	2	5	3	3	3	3	1	2	1	2	1	1	2	9	1	1	1	2	1
2	210227	2	6	2班	2014-11-17	4	2	5	2	2	1	1	1	1	1	3	4	2	1		2	9	2	1	1	9	9	9	1	1	2	1
2	210228	2	6	2班	2014-11-17	3	2	5	2	2	1	1	2	1	2	3	2	3	1		2	1	2	1	1	9	9	9	1	1	2	1
2	210229	2	6	2班	2014-11-17	3	2	3	3	2	1	9	3	4	2	3	3	1	3	2	2	1	2	9	1	9	1	9	1	1	2	1
2	210230	2	6	2班	2014-11-17	4	1	2	2	2	1	1	2	1	3	2	2	3	2		2	1	9	1	1	9	9	1	1	1	2	1
2	210231	2	6	2班	2014-11-17	3	1	6	6	1	1	1	5	3	5	2	3	2	3	4	2	1	2	1	1	2	1	1	1	1	2	1
2	210257	1	6	2班	2014-11-17	3	1	5	6	1	1	2	4	1	5	1	3	2	3	1	2	1	2	1	1	2	9	1	1	1	2	1
2	210258	1	6	2班	2014-11-17	4	1	5	3	1	1	2	4	4	4	3	3	2	3	2	2	9	2	2	2	9	9	9	1	1	2	1
2	210259	1	6	2班	2014-11-17	3	1	6	5	1	1	9	4	2	5	3	4	2	2		2	1	2	1	1	2	1	1	1	1	2	1
2	210260	1	6	2班	2014-11-17	3	1	6	5	1	1	2	3	5	1	1	5	1	3	2	1	1	2	1	1	2	1	1	1	1	2	1
2	210261	1	6	2班	2014-11-17	4	1	6	6	1	1	2	5	4	5	1	3	2	3	4	2	1	2	1	1	2	1	9	1	1	2	9
2	210262	1	6	2班	2014-11-17	3	1	4	3	1	1	1	5	1	5	2	5	2	3	1	2	1	2	1	1	2	9	9	1	1	2	1
2	210263	1	6	2班	2014-11-17	3	1	2	2	2	1	9	3	3	4	3	3	3	2		2	9	9	1	1	9	9	9	1	1	2	1
2	210265	1	6	2班	2014-11-17	4	1	6	6	1	1	2	3	1	2	2	3	3	3	2	2	1	2	1	1	2	9	9	1	1	2	1
2	210266	1	6	2班	2014-11-17	3	2	3	2	2	1	1	2	4	1	3	3	3	1		2	1	2	1	1	2	9	9	1	1	2	1
2	210267	1	6	2班	2014-11-17	4	2	2	2	1	1	2	2	2	1	1	2	3	1		9	9	9	9	9	9	9	9	1	1	1	1
2	210268	1	6	2班	2014-11-17	3	2	2	1	2	1	1	1	4	3	2	3	3	1		2	1	2	9	1	9	1	9	1	1	2	1
2	210269	1	6	2班	2014-11-17	3	1	2	2	2	1	9	2	1	1	3	3	3	2		2	1	2	1	1	9	9	9	1	9	2	1
2	210270	1	6	2班	2014-11-17	4	2	2	2	3	1	1	4	5	3	1	2	3	1		2	1	2	9	1	9	9	2	1	9	2	1
2	210271	1	6	2班	2014-11-17	4	2	3	2	1	1	1	5	4	4	3	4	3	1		2	1	2	1	1	2	2	1	1	1	2	1
2	210272	1	6	2班	2014-11-17	3	2	2	2	1	1	1	3	4	1	3	4	2	3	2	2	1	2	1	1	2	9	1	1	1	2	1
2	210273	1	6	2班	2014-11-17	4	1	2	1	1	1	9	1	1	5	3	3	3	1		9	9	9	9	9	9	9	9	1	1	2	1
2	210274	1	6	2班	2014-11-17	4	2	6	6	3	1	9	2	2	5	2	1	3	1		2	1	2	1	1	2	9	1	1	1	2	1
2	210275	1	6	2班	2014-11-17	3	1	1	1	1	1	9	1	1	1	1	3	2	1		2	9	9	9	9	9	9	9	1	9	9	1
2	210276	1	6	2班	2014-11-17	4	2	2	2	2	1	1	1	5	3	3	2	2	2		1	9	9	1	9	9	9	9	1	1	2	1
2	210277	1	6	2班	2014-11-17	4	2	2	2	2	1	9	5	4	5	2	3	2	3	2	2	1	1	1	1	1	2	2	1	1	2	1
2	210278	1	6	2班	2014-11-17	4	1	2	9	2	1	9	5	2	6	2	2	3	1		2	9	2	1	1	9	1	2	1	1	2	1
2	210279	1	6	2班	2014-11-17	4	2	1	2	1	1	9	1	1	1	3	5	3	1		2	1	2	1	1	2	9	1	1	1	2	1
2	210280	1	6	2班	2014-11-17	3	2	2	2	1	1	1	3	4	1	3	4	2	3	2	2	1	2	1	1	2	9	1	1	1	2	1
2	210312	2	6	3班	2014-11-17	4	2	3	3	3	1	9	2	4	1	3	3	3	2		2	1	2	1	1	2	9	9	1	1	2	1
2	210313	2	6	3班	2014-11-17	4	2	4	2	1	1	1	3	5	5	3	3	3	2		2	1	2	2	1	2	9	1	1	1	2	1
2	210314	2	6	3班	2014-11-17	4	2	2	2	3	1	2	3	1	1	3	4	2	1		2	1	1	1	1	2	9	1	1	1	2	1
2	210315	2	6	3班	2014-11-17	4	2	3	3	2	1	2	1	1	1	1	3	4	3	1	2	2	9	2	1	2	2	2	2	1	2	1
2	210316	2	6	3班	2014-11-17	4	2	3	2	1	1	9	3	3	3	1	3	3	3	4	2	1	2	1	1	2	2	1	1	1	2	1
2	210317	2	6	3班	2014-11-17	3	2	5	4	2	1	2	1	1	1	3	3	3	1		2	9	2	1	1	1	9	9	1	1	2	1
2	210318	2	6	3班	2014-11-17	4	1	6	5	2	1	1	5	4	5	3	3	2	3	1	2	1	9	1	1	2	9	1	1	1	2	1
2	210319	2	6	3班	2014-11-17	4	2	2	2	1	1	9	1	1	1	3	3	3	1		1	1	1	9	1	2	2	2	1	1	2	1
2	210320	2	6	3班	2014-11-17	4	1	3	4	1	1	1	4	4	1	3	4	2	1		2	1	9	9	1	9	9	9	1	1	2	1
2	210321	2	6	3班	2014-11-17	4	1	3	5	2	1	9	4	4	3	2	3	2	1		2	1	1	1	1	9	9	9	1	1	2	1
2	210322	2	6	3班	2014-11-17	4	1	2	2	1	1	2	6	6	6	3	4	3	1		2	1	2	1	1	2	2	1	1	1	2	1
2	210323	2	6	3班	2014-11-17	3	2	1	2	1	1	2	3	3	3	1	1	3	1		1	2	9	2	1	2	2	2	2	1	2	1
2	210324	2	6	3班	2014-11-17	3	1	2	2	2	1	1	2	2	2	3	4	1	1		9	9	2	9	1	9	9	9	1	1	2	1
2	210325	2	6	3班	2014-11-17	4	2	6	4	1	1	2	2	2	2	2	2	3	1		2	1	2	1	1	2	2	1	1	1	2	1
2	210326	2	6	3班	2014-11-17	4	2	2	2	1	1	2	5	5	6	3	3	3	1		2	1	2	1	1	2	1	2	1	1	2	1
2	210327	2	6	3班	2014-11-17	4	2	2	2	2	1	9	1	1	1	2	3	3	1		2	9	1	1	1	9	9	2	1	1	2	1
2	210328	2	6	3班	2014-11-17	3	2	4	2	2	1	1	5	1	5	1	1	3	1		1	1	1	1	1	1	1	1	1	1	2	1
2	210329	2	6	3班	2014-11-17	3	2	6	5	1	1	1	2	2	1	3	4	2	3	4	2	1	1	9	1	9	9	9	1	1	2	1
2	210345	1	6	3班	2014-11-17	3	2	1	1	4			5	5	5	3	4	4	1		9	9	9	1	1	9	9	9	9	9	2	1
2	210346	1	6	3班	2014-11-17	3	2	4	6	2	1	1	5	5	6	3	4	3	3	1	2	1	2	1	1	2	1	1	1	1	2	1
2	210347	1	6	3班	2014-11-17	3	2	2	2	1	1	9	5	5	5	3	3	2	3	2	2	2	1	2	2	2	2	2	1	1	2	1
2	210348	1	6	3班	2014-11-17	3	1	4	2	2	1	9	6	5	5	3	3	3	1		2	1	1	1	1	2	9	9	1	1	2	1
2	210349	1	6	3班	2014-11-17	3	2	4	3	1	1	1	4	4	5	2	2	3	1		1	1	1	1	9	9	1	1	1	1	2	1
2	210350	2	6	3班	2014-11-17	3	2	2	2	3	1	9	3	1	1	3	3	2	1		9	1	2	1	1	2	9	9	1	1	2	1
2	210351	1	6	3班	2014-11-17	3	1	6	5	3	1	2	3	2	2	1	1	3	3	1	1	1	2	1	1	9	9	9	1	1	2	1
2	210352	1	6	3班	2014-11-17	3	1	3	4	2	1	2	4	2	5	1	3	2	3	1	2	1	2	1	1	2	9	1	1	1	2	1
2	210353	1	6	3班	2014-11-17	3	2	1	9	2	1	9	1	2	2	3	5	2	2		9	1	9	1	1	9	9	9	1	1	2	1
2	210354	1	6	3班	2014-11-17	3	1	1	1	1	1	9	6	5	2	1	2	3	3	1	1	9	9	1	1	1	1	2	1	1	2	1
2	210355	1	6	3班	2014-11-17	3	2	2	2	2	1	9	4	2	1	3	3	2	3	2	2	1	9	1	1	9	9	1	1	1	2	1
2	210356	1	6	3班	2014-11-17	3	2	5	2	3	2	2	4	2	5	2	2	3	1		1	1	2	1	1	9	1	9	1	9	2	1
2	210357	1	6	3班	2014-11-17	3	1	4	3	1	1	9	3	1	4	3	4	4	2		9	9	9	9	9	9	9	9	1	1	2	1
2	210358	1	6	3班	2014-11-17	3	2	3	4	1	1	9	3	1	1	2	4	2	3	1	9	1	9	9	1	9	9	9	1	1	2	1
2	210359	1	6	3班	2014-11-17	3	1	3	2	2	1	1	2	1	3	3	4	2	3	4	2	1	2	1	2	2	1	1	1	1	2	1
2	210360	1	6	3班	2014-11-17	4	2	1	1	2	1	2	4	5	5	3	5	3	1		1	1	2	9	1	9	9	9	1	1	2	1
2	210361	1	6	3班	2014-11-17	4	2	2	2	1	1	9	1	5	3	3	3	2	3	2	2	1	9	1	1	9	9	1	1	1	2	1
2	210362	1	6	3班	2014-11-17	3	2	3	1	1	1	2	2	2	1	3	3	3	1		2	9	9	1	1	9	9	9	1	1	2	1
2	210363	1	6	3班	2014-11-17	3	2	2	2	1	1	9	6	6	3	1	1	3	1		2	1	2	9	1	2	2	1	1	1	2	1
2	210364	1	6	3班	2014-11-17	4	2	2	1	2	1	9	2	1	1	2	3	3	3	4	2	1	2	1	1	9	9	1	1	1	2	1
2	210365	1	6	3班	2014-11-17	4	2	2	2	3	1	9	6	6	3	3	3	2	1		9	9	9	9	1	9	9	9	1	1	2	1
2	210366	1	6	3班	2014-11-17	4	1	5	4	4			6	2	5	3	3	2	3	2	2	1	2	1	1	2	2	1	1	1	2	1
2	210367	1	6	3班	2014-11-17	3	2	5	2	3	2	9	2	5	3	2	3	2	1		1	1	2	1	1	9	1	9	1	9	2	1
2	210368	1	6	3班	2014-11-17	4	2	2	2	1	1	9	2	2	4	3	4	3	1		2	9	9	9	1	2	9	9	1	1	2	1
2	210369	1	6	3班	2014-11-17	4	2	2	2	2	1	9	3	5	4	2	3	2	2		1	2	2	1	1	2	2	1	1	1	2	1
2	210370	1	6	3班	2014-11-17	4	2	3	3	2	1	2	5	5	1	3	3	3	1		2	1	2	1	1	2	2	1	1	1	2	1
2	210412	2	6	4班	2014-11-18	3	2	6	5	1	1	2	1	1	1	1	1	3	3	1	2	1	2	1	1	2	1	1	1	1	2	1
2	210413	2	6	4班	2014-11-18	3	2	6	4	2	1	9	2	1	2	3	4	2	3	2	2	1	2	1	1	2	9	9	1	1	2	1
2	210414	2	6	4班	2014-11-18	3	2	5	2	1	1	9	5	5	5	2	1	3	1		2	1	2	1	1	2	9	9	1	1	2	1
2	210415	2	6	4班	2014-11-18	3	2	2	2	1	1	2	1	1	1	3	3	3	1		2	1	2	1	1	9	9	9	1	1	2	1
2	210416	2	6	4班	2014-11-18	3	2	2	2	1	1	1	2	2	2	2	3	2	2		2	1	2	9	1	2	9	1	1	1	2	1
2	210417	2	6	4班	2014-11-18	3	1	4	3	1	1	1	2	1	1	3	4	2	2		2	1	2	1	1	2	1	9	1	1	2	1
2	210418	2	6	4班	2014-11-18	3	1	6	6	1	1	2	4	1	5	3	5	2	3	2	2	1	2	1	1	9	9	1	1	1	2	1
2	210419	2	6	4班	2014-11-18	3	2	2	1	2	2	2	1	1	1	2	3	3	1		2	1	2	1	2	2	2	9	1	1	2	1
2	210420	2	6	4班	2014-11-18	3	2	2	2	2	1	9	2	2	1	3	1	3	2		9	1	9	1	1	2	9	1	1	1	2	1
2	210421	2	6	4班	2014-11-18	3	2	5	4	1	1	2	6	3	5	3	4	2	1		2	1	2	1	1	2	2	9	1	1	2	1
2	210422	2	6	4班	2014-11-18	3	1	2	2	1	1	9	6	3	4	2	3	2	1		2	1	1	1	9	1	9	1	1	1	2	1
2	210423	2	6	4班	2014-11-18	3	1	5	4	2	1	9	5	6	6	2	3	2	2		9	9	9	9	9	9	9	9	1	1	2	1
2	210424	2	6	4班	2014-11-18	3	1	3	3	1	1	1	4	4	4	3	3	2	2		2	1	2	1	1	2	2	1	1	1	2	1
2	210425	2	6	4班	2014-11-18	3	1	3	5	1	1	1	2	2	2	2	4	2	3	1	2	1	2	1	1	9	2	9	1	1	2	1
2	210426	2	6	4班	2014-11-18	3	2	2	2	3	1	9	4	4	4	2	3	3	1		2	1	9	1	1	9	9	9	1	1	2	1
2	210427	2	6	4班	2014-11-18	3	2	2	2	2	1	9	3	3	1	2	2	3	1		2	1	9	1	1	9	2	9	1	1	2	1
2	210428	2	6	4班	2014-11-18	3	2	2	2	2	1	9	1	2	3	3	3	3	1		1	1	9	1	9	9	9	9	9	2	1	1
2	210450	1	6	4班	2014-11-18	4	2	2	2	1	1	9	4	1	2	1	3	2	1		9	1	2	1	1	1	1	1	1	1	2	1
2	210451	1	6	4班	2014-11-18	4	2	2	1	2	1	9	1	1	1	3	3	2	3	2	2	9	9	1	1	9	9	9	1	9	2	1
2	210452	1	6	4班	2014-11-18	4	2	5	5	2	1	2	4	3	3	3	2	2	1		2	1	2	1	1	1	1	1	1	1	2	1
2	210453	1	6	4班	2014-11-18	4	1	2	3	2	1	9	2	1	5	1	4	3	3	1	9	1	9	1	9	9	1	9	9	1	1	1
2	210454	1	6	4班	2014-11-18	4	1	6	6	1	1	2	1	1	5	2	2	3	3	4	2	1	2	1	1	1	1	1	1	1	2	1
2	210455	1	6	4班	2014-11-18	4	2	2	2	2	1	9	1	1	5	1	3	3	1		2	1	2	1	1	2	2	9	1	1	2	1
2	210456	1	6	4班	2014-11-18	4	2	1	1	2	1	1	1	1	1	2	2	3	1		9	9	9	9	9	9	9	9	9	9	9	9
2	210457	1	6	4班	2014-11-18	4	2	1	2	1	1	9	1	1	1	1	2	3	2		2	1	1	2	1	9	9	9	1	1	2	1
2	210458	1	6	4班	2014-11-18	4	2	2	2	2	1	9	2	2	1	2	2	3	1		2	1	9	1	1	9	9	9	1	9	1	1
2	210459	1	6	4班	2014-11-18	4	2	5	3	1	1	9	3	3	2	3	4	2	2		2	1	2	1	1	2	1	9	1	1	2	1
2	210460	1	6	4班	2014-11-18	4	2	4	4	2	1	9	2	2	2	3	3	3	3	1	2	1	2	1	1	2	2	1	1	1	2	1
2	210461	1	6	4班	2014-11-18	4	2	2	2	2	1	2	4	2	1	3	4	2	2		2	1	2	1	1	2	1	9	1	1	2	1
2	210462	1	6	4班	2014-11-18	4	1	6	6	1	1	1	4	3	1	2	3	2	2		2	1	2	9	1	9	9	1	1	1	2	1
2	210463	1	6	4班	2014-11-18	4	2	1	1	2	1	9	1	1	1	3	4	2	2		2	1	2	1	1	2	1	9	1	1	2	1
2	210464	1	6	4班	2014-11-18	4	2	2	2	3	1	9	6	4	1	3	2	3	1		2	1	2	1	1	9	9	1	1	2	1	1
2	210465	1	6	4班	2014-11-18	4	1	2	2	1	1	9	1	1	1	1	1	3	1		1	1	1	1	1	1	1	1	1	1	1	1
2	210466	1	6	4班	2014-11-18	4	1	3	3	1	1	2	6	1	1	1	2	4	3	1	2	1	9	1	1	9	1	9	1	1	2	1
2	210467	1	6	4班	2014-11-18	4	2	2	2	2	1	2	4	1	1	2	3	3	1		9	1	2	1	2	9	9	9	1	1	2	1
2	210468	1	6	4班	2014-11-18	4	2	6	2	1	1	2	1	1	1	1	1	3	1		2	1	2	1	1	2	1	2	1	1	2	1
2	210469	1	6	4班	2014-11-18	4	2	3	2	2	1	2	2	3	2	2	3	3	2		2	1	2	1	1	2	9	9	1	1	2	1
2	210511	2	6	5班	2014-11-18	4	2	3	2	2	1	2	3	2	6	1	2	2	1		9	1	1	9	9	9	2	1	1	1	2	1
2	210513	2	6	5班	2014-11-18	4	1	6	6	1	1	9	1	1	1	1	1	3	1		2	1	2	9	1	2	1	9	1	1	2	1
2	210514	2	6	5班	2014-11-18	4	2	2	3	2	1	9	3	1	1	3	3	3	1		2	1	2	1	1	2	2	1	1	1	2	1
2	210515	2	6	5班	2014-11-18	4	1	2	2	2	1	9	6	2	4	3	4	2	1		9	1	9	9	1	9	9	9	1	1	2	1
2	210516	2	6	5班	2014-11-18	3	2	9	9	4			1	1	1	3	3	2	2		2	1	2	1	1	2	2	1	1	1	2	1
2	210517	2	6	5班	2014-11-18	3	2	3	2	2	1	1	5	2	2	3	3	3	1		2	1	2	1	1	2	9	9	1	1	2	1
2	210518	2	6	5班	2014-11-18	3	2	2	2	2	1	1	4	3	2	3	4	2	3	2	2	1	2	1	1	2	2	1	1	1	2	1
2	210519	2	6	5班	2014-11-18	3	1	3	6	3	1	1	2	4	4	3	4	3	2		9	9	2	1	1	2	9	9	1	1	2	1
2	210520	2	6	5班	2014-11-18	4	2	4	5	2	1	9	5	4	3	2	3	2	1		2	1	2	1	2	2	1	9	1	1	2	1
2	210521	2	6	5班	2014-11-18	4	1	2	1	2	1	2	5	4	4	3	5	2	1		2	1	2	1	2	2	1	9	1	1	2	1
2	210522	2	6	5班	2014-11-18	3	2	2	2	2	2	1	6	4	4	3	5	2	3	1	2	2	2	1	1	9	9	1	1	1	2	1
2	210523	2	6	5班	2014-11-18	4	2	2	1	2	1	9	3	3	1	2	3	2	1		2	1	1	1	1	2	9	1	1	1	2	1
2	210524	2	6	5班	2014-11-18	4	2	2	1	1	1	1	1	1	1	1	1	3	1		2	1	2	1	1	9	9	9	1	1	9	9
2	210525	2	6	5班	2014-11-18	4	2	9	9	3	1	9	1	1	1	3	3	2	2		2	1	1	1	1	2	9	1	1	1	2	1
2	210526	2	6	5班	2014-11-18	3	1	4	4	3	1	2	2	1	3	3	4	4	1		2	1	2	1	1	2	1	1	1	1	2	1
2	210527	2	6	5班	2014-11-18	3	1	2	9	2	9	9	1	1	1	3	3	4	2		9	9	9	9	9	9	9	9	1	1	2	1
2	210528	2	6	5班	2014-11-18	3	2	2	2	2	1	9	2	3	1	1	1	3	1		2	1	2	1	1	9	1	1	1	1	2	1
2	210529	2	6	5班	2014-11-18	4	2	1	1	1	1	9	1	1	1	1	1	3	1		2	1	2	1	1	2	2	1	1	1	2	1
2	210530	2	6	5班	2014-11-18	3	2	5	5	1	1	1	5	5	5	2	3	1	3	2	2	1	2	1	1	2	1	1	1	1	2	1
2	210555	1	6	5班	2014-11-18	4	2	4	2	2	1	9	2	2	2	3	3	2	1		2	2	2	1	1	9	2	9	1	1	2	1
2	210556	1	6	5班	2014-11-18	3	2	3	2	3	1	9	4	4	2	2	4	2	3	2	2	9	2	1	1	2	9	1	1	1	2	1
2	210557	1	6	5班	2014-11-18	3	2	2	2	2	1	2	3	3	1	2	2	3	1		2	1	9	1	1	9	9	9	1	1	2	1
2	210558	1	6	5班	2014-11-18	4	2	2	3	1	1	1	2	5	1	2	1	3	1		1	1	9	9	1	2	1	2	1	1	2	1
2	210559	1	6	5班	2014-11-18	3	2	2	5	3	1	1	4	2	4	3	4	2	3	1	1	1	2	1	1	2	9	9	1	1	2	1
2	210560	1	6	5班	2014-11-18	3	2	6	4	2	1	9	5	2	2	3	4	2	3	2	9	9	2	1	1	2	9	9	1	1	2	2
2	210561	1	6	5班	2014-11-18	4	2	5	3	2	9	9	1	1	1	2	1	3	1		1	1	9	9	1	2	1	2	1	1	2	1
2	210562	1	6	5班	2014-11-18	3	1	6	5	1	1	1	5	5	5	1	3	1	3	3	2	1	2	1	1	2	1	1	1	1	2	1
2	210563	1	6	5班	2014-11-18	3	2	3	2	1	1	9	3	4	1	3	4	1	3	2	2	1	1	1	2	1	1	1	1	1	2	1
2	210564	1	6	5班	2014-11-18	4	2	2	1	2	1	9	2	2	1	2	1	3	1		1	1	9	9	1	2	1	2	1	1	2	1
2	210565	1	6	5班	2014-11-18	4	1	3	3	2	1	2	4	1	5	3	3	4	1		2	1	2	1	1	1	9	9	1	1	2	1
2	210566	1	6	5班	2014-11-18	3	2	2	3	1	1	1	1	1	1	5	2	1	1		2	1	1	1	1	2	9	9	1	1	2	1
2	210567	1	6	5班	2014-11-18	3	2	4	2	3	1	9	1	1	2	3	3	3	1		2	9	9	2	9	1	9	9	1	1	2	1
2	210568	1	6	5班	2014-11-18	4	2	1	1	2	1	1	1	1	1	1	1	3	1		2	1	9	2	9	1	9	9	1	1	9	9
2	210569	1	6	5班	2014-11-18	4	1	4	3	2	1	9	1	1	4	3	2	3	2		2	1	2	9	1	9	2	9	1	1	2	1
2	210570	1	6	5班	2014-11-18	3	1	3	2	2	1	2	2	3	5	1	1	3	1		2	1	2	1	1	2	9	9	1	9	2	1
2	210571	1	6	5班	2014-11-18	3	2	1	2	2	1	9	4	2	1	3	3	2	3	2	2	1	2	1	1	9	9	9	1	1	2	1
2	210613	2	6	6班	2014-11-18	3	2	3	4	1	1	2	4	1	5	2	3	2	3	2	2	9	2	1	1	9	9	1	1	9	2	1
2	210614	2	6	6班	2014-11-18	4	1	5	5	2	1	1	2	2	2	3	3	2	3	1	2	1	2	1	1	2	9	1	1	1	2	1
2	210615	2	6	6班	2014-11-18	3	2	6	2	2	1	1	5	1	1	3	4	3	3	5	9	9	9	9	9	9	9	9	1	1	2	1
2	210616	2	6	6班	2014-11-18	3	2	1	1	3	1	1	4	4	4	3	4	2	2		2	1	9	1	1	9	9	9	1	1	2	1
2	210617	2	6	6班	2014-11-18	4	1	5	6	2	1	2	3	4	4	1	2	3	3	1	2	1	2	1	1	9	9	9	1	1	2	1
2	210618	2	6	6班	2014-11-18	3	1	2	3	2	1	2	1	1	1	2	2	3	2		2	1	2	1	1	2	1	1	1	1	2	1
2	210619	2	6	6班	2014-11-18	4	1	6	5	1	1	1	1	1	2	1	2	3	2		2	1	2	9	1	2	1	9	1	1	2	1
2	210620	2	6	6班	2014-11-18	3	2	2	2	3	1	2	2	3	5	1	2	3	3	2	2	1	2	1	9	2	2	9	1	1	2	1
2	210621	2	6	6班	2014-11-18	4	2	2	2	1	1	2	5	1	6	2	2	2	3	1	1	1	9	1	1	1	1	1	1	1	2	1
2	210622	2	6	6班	2014-11-18	3	1	6	6	1	1	9	1	1	1	2	2	3	3	1	1	1	9	1	1	1	1	1	1	1	2	1
2	210623	2	6	6班	2014-11-18	4	2	5	5	1	1	2	4	4	4	1	2	3	3	1	2	1	2	1	1	1	1	1	1	1	2	1
2	210624	2	6	6班	2014-11-18	4	2	2	2	1	1	2	2	2	1	1	1	3	3	2	2	1	2	1	1	2	1	1	1	1	2	1
2	210625	2	6	6班	2014-11-18	3	2	2	9	2	1	2	1	1	1	3	3	3	1		2	1	2	1	1	9	9	9	1	1	1	1
2	210626	2	6	6班	2014-11-18	3	1	5	5	1	1	1	3	1	1	2	2	2	3	1	1	1	1	9	9	1	1	1	1	1	2	1
2	210627	2	6	6班	2014-11-18	4	2	3	2	2	1	1	3	5	6	2	4	2	2		1	9	1	9	1	1	1	1	1	1	2	1
2	210628	2	6	6班	2014-11-18	4	2	1	1	2	1	9	1	1	1	2	2	3	1		1	1	2	1	9	9	9	9	1	1	2	1
2	210629	2	6	6班	2014-11-18	3	2	3	2	2	1	1	4	2	5	2	4	2	3	1	2	1	2	1	1	9	9	9	1	1	1	1
2	210630	2	6	6班	2014-11-18	3	2	2	2	2	1	9	6	6	6	2	2	3	1		1	1	2	1	9	9	9	9	1	1	2	1
2	210631	2	6	6班	2014-11-18	4	2	4	4	2	1	9	5	5	5	1	2	4	2		9	9	9	9	9	9	9	9	1	9	2	1
2	210632	2	6	6班	2014-11-18	3	1	5	5	2	1	1	2	2	2	3	3	3	3	2	2	1	2	1	1	2	2	1	1	1	2	1
2	210656	1	6	6班	2014-11-18	4	2	3	2	2	1	1	5	1	1	2	2	3	1		2	1	2	1	1	2	1	1	1	1	2	1
2	210657	1	6	6班	2014-11-18	3	2	2	2	3	2	2	5	5	1	1	3	3	1		2	1	2	2	2	1	1	1	1	2	2	1
2	210658	1	6	6班	2014-11-18	3	2	2	2	2	1	9	2	2	1	2	3	3	1		2	1	2	1	1	9	9	9	1	1	2	1
2	210659	1	6	6班	2014-11-18	3	2	2	2	1	1	1	1	2	1	1	2	3	3	1	2	1	2	1	1	2	2	2	1	2	2	1
2	210660	1	6	6班	2014-11-18	3	2	2	4	2	1	1	3	1	3	4	3	3	1		9	1	9	1	1	2	9	9	1	1	2	1
2	210661	1	6	6班	2014-11-18	4	2	1	1	3	1	2	2	6	1	2	2	2	3	2	1	1	2	1	1	9	9	1	1	1	2	1
2	210663	1	6	6班	2014-11-18	3	1	6	6	1	1	9	1	1	1	2	2	2	3	1	1	1	9	1	1	1	1	1	1	1	2	1
2	210664	1	6	6班	2014-11-18	3	2	2	2	2	1	1	2	3	3	3	3	4	1		2	9	9	1	2	2	9	9	1	1	2	1
2	210665	1	6	6班	2014-11-18	3	1	6	3	2	1	2	2	4	2	2	2	2	3	1	1	1	9	1	1	1	1	1	1	1	2	1
2	210666	1	6	6班	2014-11-18	3	2	2	2	2	1	9	3	2	2	2	3	2	3	1	1	1	9	9	1	1	1	1	1	1	2	1
2	210667	1	6	6班	2014-11-18	4	2	4	4	2	1	1	3	3	1	3	3	2	2		2	1	2	1	2	2	9	9	1	1	2	1
2	210668	1	6	6班	2014-11-18	3	2	2	2	4			1	1	1	2	2	2	3	1	1	1	9	1	1	1	1	1	1	1	2	1
2	210669	1	6	6班	2014-11-18	3	2	2	2	4			5	4	2	2	2	2	3	1	1	1	9	9	1	1	1	1	1	1	2	1
2	210670	1	6	6班	2014-11-18	4	2	3	2	2	1	9	1	2	4	2	3	2	3	1	1	1	9	1	1	1	1	1	1	1	2	1
2	210671	1	6	6班	2014-11-18	4	2	2	1	2	1	9	1	1	6	1	1	3	2		2	1	2	1	1	2	9	9	1	1	2	1
2	210712	2	6	7班	2014-11-18	4	2	6	6	1	1	2	1	3	1	1	3	3	3	1	2	2	1	1	1	9	9	9	1	1	2	1
2	210713	2	6	7班	2014-11-18	3	2	3	3	1	1	9	1	1	5	2	3	3	1		2	1	2	1	1	2	2	9	1	1	2	1
2	210714	2	6	7班	2014-11-18	3	2	3	3	1	1	9	2	2	1	2	3	3	3	1	2	1	2	1	1	2	2	1	1	1	2	1
2	210715	2	6	7班	2014-11-18	3	2	3	3	2	1	1	1	1	4	3	3	2	1		9	1	2	1	1	2	9	9	1	1	2	1
2	210716	2	6	7班	2014-11-18	3	2	2	2	2	1	9	2	3	4	3	3	1	3	1	9	2	9	1	1	9	9	9	1	1	2	1
2	210717	2	6	7班	2014-11-18	4	2	2	2	2	1	9	2	2	2	2	3	2	3	2	2	1	9	1	1	9	9	9	1	1	2	1
2	210718	2	6	7班	2014-11-18	3	2	6	5	1	1	9	2	2	2	1	1	2	1		2	1	2	1	1	2	2	1	1	1	1	1
2	210719	2	6	7班	2014-11-18	4	2	2	3	1	1	9	4	6	5	3	4	2	1		2	1	2	1	1	9	9	9	1	1	2	1
2	210720	2	6	7班	2014-11-18	3	2	3	4	1	1	9	4	1	5	3	3	3	1		2	1	9	1	1	9	9	9	1	1	2	1
2	210721	2	6	7班	2014-11-18	4	1	4	3	1	1	2	4	3	5	1	3	2	2		2	1	2	1	1	9	2	1	1	1	2	1
2	210722	2	6	7班	2014-11-18	4	1	5	6	4			4	1	2	2	4	2	2		2	1	2	1	1	2	1	1	1	1	2	1
2	210723	2	6	7班	2014-11-18	4	2	4	3	1	1	2	1	1	1	1	1	3	1		2	1	2	1	9	9	1	1	1	1	2	1
2	210724	2	6	7班	2014-11-18	3	2	2	3	3	1	2	4	2	4	3	3	3	1		2	1	9	1	1	9	1	9	1	9	2	1
2	210725	2	6	7班	2014-11-18	4	1	5	5	2	1	1	1	3	5	2	2	2	3	1	9	1	2	1	1	2	1	9	1	1	2	1
2	210726	2	6	7班	2014-11-18	4	2	2	2	2	1	9	5	2	2	2	4	2	3	1	2	1	2	9	9	9	9	9	1	2	2	1
2	210727	2	6	7班	2014-11-18		2	2	1	2	1	9	1	2	2	3	3	2	3	2	1	1	2	2	2	1	2	2	1	1	2	1
2	210744	1	6	7班	2014-11-18	4	2	6	6	2	1	2	4	3	4	2	2	3	3	1	2	1	2	1	1	1	2	1	1	1	2	1
2	210745	1	6	7班	2014-11-18	4	2	6	6	2	1	2	4	4	4	2	2	2	3	1	2	1	2	1	1	1	2	1	1	1	2	1
2	210746	1	6	7班	2014-11-18	3	1	5	4	2	1	9	4	4	5	3	4	2	2		2	1	9	1	1	9	9	9	1	1	2	1
2	210747	1	6	7班	2014-11-18	3	2	3	3	2	1	9	3	4	4	2	5	2	3	2	2	1	2	1	1	2	9	9	1	1	2	1
2	210748	1	6	7班	2014-11-18	3	2	4	1	1	1	2	2	3	2	3	3	2	1		2	1	1	2	1	1	1	1	1	1	2	1
2	210749	1	6	7班	2014-11-18	4	1	3	2	2	1	9	1	1	5	3	3	3	2		2	1	2	1	1	2	9	9	1	2	1	99
2	210750	1	6	7班	2014-11-18	4	2	4	1	2	1	1	1	1	5	2	3	2	1		2	1	2	1	2	9	9	9	1	1	2	1
2	210751	1	6	7班	2014-11-18	4	2	3	3	2	1	9	3	3	3	3	3	3	1		2	1	2	1	9	9	9	9	1	1	2	1
2	210752	1	6	7班	2014-11-18	3	2	2	2	1	1	9	5	5	5	3	3	4	2		2	1	9	1	1	9	9	9	1	1	2	1
2	210753	1	6	7班	2014-11-18	4	2	1	1	2	1	9	1	1	1	3	3	3	1		2	9	1	1	1	2	1	9	1	1	2	1
2	210754	1	6	7班	2014-11-18	3	2	2	2	2	1	9	1	1	1	2	3	2	3	2	2	1	9	1	1	9	9	9	1	1	2	1
2	210755	1	6	7班	2014-11-18	3	2	3	2	2	1	2	1	1	1	3	3	2	2		2	1	2	2	1	9	9	9	1	1	2	1
2	210756	1	6	7班	2014-11-18	4	2	2	2	3	1	9	4	3	5	5	5	1	3	2	2	9	9	1	1	2	1	9	1	9	2	1
2	210757	1	6	7班	2014-11-18	4	2	5	3	1	1	2	4	4	4	2	3	2	2		2	1	2	1	1	2	1	1	1	1	2	1
2	210758	1	6	7班	2014-11-18	4	2	2	4	3	1	1	3	6	6	3	4	2	3	1	9	1	9	1	1	2	1	9	1	1	2	1
2	210759	1	6	7班	2014-11-18	4	1	5	2	2	1	2	1	2	1	3	1	3	1		1	1	2	1	1	9	9	9	1	1	2	1
2	210760	1	6	7班	2014-11-18	3	1	6	4	2	1	1	6	5	5	1	1	3	2		2	1	1	1	1	2	1	1	1	1	2	1
2	210761	1	6	7班	2014-11-18	4	2	2	1	2	1	9	1	6	1	1	2	2	1		2	9	2	9	1	9	1	2	1	1	2	1
2	210762	1	6	7班	2014-11-18	3	2	2	2	1	1	9	1	1	1	3	3	4	2		2	1	9	1	1	9	9	9	1	1	2	1
2	210763	1	6	7班	2014-11-18	3	1	5	2	2	1	9	1	1	1	3	2	4	1		2	1	9	1	1	2	9	1	1	1	2	1
2	210764	1	6	7班	2014-11-18	3	2	4	3	1	1	9	1	1	1	3	3	4	2		2	1	9	1	1	9	9	9	1	1	2	1
2	210765	1	6	7班	2014-11-18	3	2	4	2	2	1	9	1	1	1	3	2	3	1		2	1	1	1	1	9	9	9	1	1	2	1
2	210766	1	6	7班	2014-11-18	4	1	5	5	2	1	1	5	2	2	3	4	3	1		2	1	2	1	1	2	1	9	1	1	2	1
2	210767	1	6	7班	2014-11-18	3	2	3	2	2	1	9	5	4	4	2	4	2	3	2	2	9	2	1	1	9	1	1	1	1	2	1
2	210768	1	6	7班	2014-11-18	4	2	1	2	2	1	9	5	1	5	2	3	3	1		2	1	9	1	1	9	9	9	1	9	2	1
2	210813	2	6	8班	2014-11-18	3	1	6	6	1	1	9	3	3	1	2	3	2	3	2	1	1	2	1	1	9	9	1	1	1	2	1
2	210814	2	6	8班	2014-11-18	3	2	3	2	1	1	9	6	1	1	3	3	2	3	2	2	1	2	1	1	9	9	9	1	1	2	1
2	210815	2	6	8班	2014-11-18	3	1	6	6	1	1	9	2	2	5	3	3	2	2		2	1	2	1	1	2	1	1	1	1	2	1
2	210816	2	6	8班	2014-11-18	4	2	3	4	1	1	2	1	2	1	1	1	3	1		2	1	2	1	1	1	9	1	1	1	2	1
2	210817	2	6	8班	2014-11-18	4	2	2	2	2	1	2	1	1	1	1	3	3	3	1	2	1	2	1	1	2	1	1	1	1	2	1
2	210818	2	6	8班	2014-11-18	3	2	2	2	2	1	1	1	1	1	1	1	1	1		1	1	2	1	1	1	9	9	1	1	1	1
2	210819	2	6	8班	2014-11-18	3	1	6	6	1	1	9	1	1	2	2	2	3	3	1	2	1	2	1	1	9	9	9	1	1	2	1
2	210820	2	6	8班	2014-11-18	3	2	2	2	2	1	9	5	4	5	3	3	3	1		1	9	9	9	9	9	9	9	1	9	2	1
2	210821	2	6	8班	2014-11-18	4	2	5	5	2	1	9	1	2	4	3	4	3	3	1	2	1	1	1	1	2	1	1	1	1	2	1
2	210822	2	6	8班	2014-11-18	3	1	5	6	2	1	9	3	3	1	3	3	4	1		2	1	9	1	1	9	2	9	1	1	2	1
2	210823	2	6	8班	2014-11-18	3	2	2	1	2	1	1	3	1	1	3	3	3	1		2	1	2	1	1	2	2	1	1	1	2	1
2	210824	2	6	8班	2014-11-18	4	2	2	4	4			6	3	3	3	3	2	3	2	2	1	2	1	1	2	9	9	1	1	2	1
2	210825	2	6	8班	2014-11-18	3	2	2	2	1	1	9	1	1	1	1	3	3	1		2	1	2	1	1	9	9	9	1	1	2	1
2	210826	2	6	8班	2014-11-18	4	2	2	2	2	1	2	5	5	5	3	3	2	1		2	1	2	1	1	2	1	1	1	1	2	1
2	210827	2	6	8班	2014-11-18	4	2	2	2	2	1	1	6	6	6	2	4	2	3	2	2	1	2	1	1	2	2	9	1	1	2	1
2	210828	2	6	8班	2014-11-18	4	2	3	2	1	1	9	2	1	1	1	1	3	1		2	1	2	9	9	1	1	9	1	9	2	1
2	210829	2	6	8班	2014-11-18	4	1	2	3	1	1	1	5	5	5	1	3	3	1		9	1	2	1	1	2	9	9	1	1	2	1
2	210830	2	6	8班	2014-11-18	4	2	2	2	3	1	9	2	3	2	2	3	3	1		2	1	9	1	1	9	9	9	1	9	1	1
2	210851	1	6	8班	2014-11-18	4	2	4	3	1	1	1	5	2	5	2	2	2	3	1	1	1	2	1	1	2	2	2	1	1	2	1
2	210852	1	6	8班	2014-11-18	4	2	3	3	2	1	9	5	5	5	3	3	2	2		2	1	2	1	1	2	1	1	1	1	2	1
2	210853	1	6	8班	2014-11-18	3	1	6	6	1	1	2	2	1	1	2	3	3	2		2	1	2	1	1	9	9	9	1	1	2	1
2	210854	1	6	8班	2014-11-18	4	2	3	3	2	1	9	1	1	2	3	3	3	3	2	9	1	2	1	1	2	9	9	1	1	2	1
2	210855	1	6	8班	2014-11-18	3	2	2	2	1	1	1	1	1	1	3	3	3	3	4	2	1	2	1	1	2	2	1	1	1	2	1
2	210856	1	6	8班	2014-11-18	3	2	1	1	2	9	9	4	3	1	1	3	4	1		2	1	2	9	2	9	9	9	1	1	2	1
2	210857	1	6	8班	2014-11-18	4	1	2	2	2	1	9	4	2	1	1	4	2	3	2	2	1	2	1	1	9	9	9	1	1	2	1
2	210858	1	6	8班	2014-11-18	4	2	5	4	1	1	1	2	1	5	1	3	3	2		2	2	1	2	9	2	2	2	1	1	2	1
2	210859	1	6	8班	2014-11-18	3	2	5	4	1	1	1	6	4	5	3	4	1	3	2	2	1	2	1	1	2	1	1	1	1	2	1
2	210860	1	6	8班	2014-11-18	4	1	2	2	1	1	1	6	4	2	2	3	2	1		2	1	2	1	1	2	2	9	1	1	9	1
2	210861	1	6	8班	2014-11-18	4	2	2	2	2	1	2	5	5	5	3	3	2	2		2	1	2	1	1	2	1	1	1	1	2	1
2	210862	1	6	8班	2014-11-18	3	2	3	2	1	1	2	1	1	1	3	3	3	1		2	1	9	9	2	1	9	1	1	1	2	1
2	210863	1	6	8班	2014-11-18	4	2	2	1	1	1	9	3	1	1	3	3	3	3	4	2	1	2	1	1	2	2	1	1	1	2	1
2	210864	1	6	8班	2014-11-18	4	1	9	9	1	1	9	2	1	1	2	3	3	1		2	1	2	1	1	1	1	9	1	1	2	1
2	210865	1	6	8班	2014-11-18	4	1	6	6	3	1	2	6	5	5	2	2	2	2		2	1	1	1	2	2	9	9	1	1	2	1
2	210866	1	6	8班	2014-11-18	4	1	3	2	2	1	2	5	6	5	3	3	2	1		2	1	2	1	1	2	1	1	1	1	2	1
2	210867	1	6	8班	2014-11-18	4	2	2	2	2	1	2	5	1	2	3	3	2	1		2	1	2	9	9	9	9	1	1	1	2	1
2	210868	1	6	8班	2014-11-18	3	2	2	2	2	1	2	2	2	1	3	3	3	1		2	1	2	1	1	9	2	9	1	1	2	1
2	210910	2	6	9班	2014-11-17	4	1	6	6	1	1	1	5	1	1	2	4	3	2		2	1	1	1	1	2	1	9	1	9	2	1
2	210911	2	6	9班	2014-11-17	3	2	3	3	3	1	1	4	1	2	3	4	2	3	2	2	1	2	1	1	2	9	1	1	1	2	1
2	210912	2	6	9班	2014-11-17	3	2	3	2	1	1	9	1	6	6	2	3	2	1		9	9	9	9	9	2	9	9	1	1	2	1
2	210913	2	6	9班	2014-11-17	3	2	2	2	2	1	9	2	2	1	3	4	2	2		2	1	9	9	1	9	9	9	1	1	2	1
2	210914	2	6	9班	2014-11-17	4	2	2	2	3	1	1	2	2	2	2	4	2	2		2	1	2	2	1	2	2	9	1	1	2	1
2	210916	2	6	9班	2014-11-17	4	1	5	6	1	1	1	2	3	1	3	3	3	2		2	1	2	1	1	2	1	9	1	1	2	1
2	210917	2	6	9班	2014-11-17	3	1	2	2	2	1	2	1	1	1	3	4	2	1		9	9	9	9	1	9	1	1	1	1	2	1
2	210918	2	6	9班	2014-11-17	4	2	3	3	2	1	1	4	1	1	3	3	4	1		2	1	2	1	1	2	9	9	1	1	2	1
2	210919	2	6	9班	2014-11-17	3	1	2	2	2	1	9	1	1	1	1	2	3	1		2	1	2	1	1	2	9	1	1	1	2	1
2	210920	2	6	9班	2014-11-17	3	2	2	4	2	1	9	5	3	5	3	4	2	1		9	9	9	9	1	9	1	1	1	1	2	1
2	210921	2	6	9班	2014-11-17	3	2	3	2	1	1	9	5	3	5	3	3	3	2		9	1	9	1	9	9	9	9	1	1	2	1
2	210922	2	6	9班	2014-11-17	4	2	2	2	1	1	9	6	3	3	2	4	2	3	2	2	2	1	1	1	9	9	9	1	1	2	1
2	210923	2	6	9班	2014-11-17	3	2	2	2	2	1	2	1	4	5	2	3	3	1		2	1	9	1	1	9	9	9	1	1	2	1
2	210924	2	6	9班	2014-11-17	3	2	2	2	2	1	1	1	1	2	1	2	3	3	5	9	1	9	1	1	9	9	9	1	1	2	1
2	210925	2	6	9班	2014-11-17	4	2	4	3	2	1	1	4	3	4	2	3	3	3	1	2	1	2	1	1	2	9	9	1	1	2	1
2	210926	2	6	9班	2014-11-17	4	1	2	1	2	1	2	3	3	2	3	3	3	2		2	1	9	1	1	9	9	9	1	1	2	1
2	210927	2	6	9班	2014-11-17	3	2	2	2	2	1	9	1	1	1	1	3	3	2		2	1	9	1	1	9	9	9	1	1	2	1
2	210928	2	6	9班	2014-11-17	4	2	2	2	2	1	9	6	5	5	2	2	2	1		2	1	1	1	1	9	9	2	1	1	2	1
2	210952	1	6	9班	2014-11-17	3	2	4	4	1	1	9	2	3	3	3	4	2	1		9	2	2	2	9	9	9	9	1	1	2	1
2	210953	1	6	9班	2014-11-17	3	2	2	2	2	1	9	2	3	3	1	2	2	1		2	1	1	9	1	9	1	9	1	9	2	1
2	210954	1	6	9班	2014-11-17	4	2	4	5	1	1	1	4	3	2	3	2	2	1		1	2	1	2	1	2	2	2	1	2	2	1
2	210955	1	6	9班	2014-11-17	3	2	2	1	2	1	2	1	5	1	3	3	3	1		2	1	1	9	1	9	1	9	1	1	2	1
2	210956	1	6	9班	2014-11-17	4	2	2	2	1	1	9	3	4	5	3	3	3	1		1	2	1	2	2	2	1	2	1	1	2	2
2	210957	1	6	9班	2014-11-17	4	2	4	4	1	1	9	1	2	1	2	3	4	1		2	1	2	1	1	2	1	9	1	1	2	1
2	210958	1	6	9班	2014-11-17	4	2	5	1	2	1	2	2	1	5	3	2	3	1		2	1	9	1	1	9	1	9	1	9	2	1
2	210959	1	6	9班	2014-11-17	4	2	2	2	1	1	9	4	4	6	2	3	3	1		2	9	2	1	1	9	9	9	1	1	2	1
2	210961	1	6	9班	2014-11-17	4	2	9	4	2	1	9	5	5	3	3	3	2	2		9	9	9	1	1	9	9	9	1	1	2	1
2	210962	1	6	9班	2014-11-17	4	2	3	3	2	1	1	4	4	2	3	3	3	1		2	1	2	1	1	2	9	1	1	1	2	1
2	210963	1	6	9班	2014-11-17	4	2	2	2	3	1	2	5	2	4	3	4	3	1		2	9	2	1	1	9	9	2	1	1	1	1
2	210964	1	6	9班	2014-11-17	4	2	2	2	1	1	2	1	1	5	1	3	3	2		1	1	9	2	1	2	2	2	1	9	2	1
2	210965	1	6	9班	2014-11-17	4	2	1	1	1	1	2	4	3	3	3	3	2	1		2	1	1	1	1	9	9	1	1	1	2	1
2	210966	1	6	9班	2014-11-17	4	2	2	5	1	1	1	2	3	4	2	2	3	1		2	1	2	1	1	2	2	1	1	1	2	1
2	210967	1	6	9班	2014-11-17	4	1	2	4	1	1	1	2	1	1	2	5	3	1		9	1	2	1	1	2	9	1	1	1	2	1
2	210968	1	6	9班	2014-11-17	4	1	2	2	2	1	1	2	4	6	1	2	3	2		2	1	9	1	1	9	9	1	1	1	2	1
2	210969	1	6	9班	2014-11-17	4	2	2	2	2	1	9	1	1	1	2	2	2	1		2	1	2	1	1	9	9	9	1	1	2	1
2	210970	1	6	9班	2014-11-17	3	2	2	2	1	1	9	3	1	5	3	5	3	1		9	1	9	9	1	9	1	9	1	1	2	1
2	210971	1	6	9班	2014-11-17	3	1	2	9	2	1	9	5	2	6	2	2	3	1		2	9	2	1	1	9	1	2	1	1	2	1
2	211011	2	6	10班	2014-11-19	3	1	2	2	2	1	1	5	5	5	2	2	2	2		1	2	2	2	1	1	1	1	1	1	1	1
2	211012	2	6	10班	2014-11-19	3	2	1	1	2	9	9	3	5	1	3	2	4	1		1	9	2	1	1	9	9	9	1	1	2	1
2	211013	2	6	10班	2014-11-19	4	2	5	2	1	1	9	1	1	1	1	3	4	3	1	2	1	1	1	1	2	9	9	1	9	2	1
2	211014	2	6	10班	2014-11-19	4	2	2	2	2	1	1	6	1	1	1	2	3	3	1	2	1	1	1	1	2	1	1	1	1	2	1
2	211015	2	6	10班	2014-11-19	4	1	2	2	1	1	9	6	6	6	1	1	3	1		1	1	2	9	1	1	1	9	1	1	1	1
2	211016	2	6	10班	2014-11-19	4	1	2	2	2	1	1	5	5	5	2	2	2	2		1	2	1	1	2	2	2	1	1	1	1	1
2	211017	2	6	10班	2014-11-19	4	2	1	2	2	1	2	3	2	2	1	3	2	1		9	9	2	1	1	9	9	9	1	1	2	1
2	211018	2	6	10班	2014-11-19	4	1	6	5	3	1	2	3	4	3	3	3	2	1		2	1	2	1	1	2	9	9	1	1	2	1
2	211019	2	6	10班	2014-11-19	4	2	1	1	1	1	1	6	5	1	1	3	2	1		9	9	2	1	1	9	9	9	1	1	2	1
2	211020	2	6	10班	2014-11-19	3	2	2	5	2	1	2	4	2	2	3	3	3	1		9	9	1	1	1	1	2	1	1	1	2	1
2	211021	2	6	10班	2014-11-19	3	1	2	1	2	1	9	3	3	5	3	3	3	1		2	1	2	1	1	2	1	1	1	1	2	1
2	211022	2	6	10班	2014-11-19	3	2	3	3	2	1	9	4	2	4	2	2	3	1		2	1	1	1	1	9	1	9	1	1	2	1
2	211023	2	6	10班	2014-11-19	4	2	3	2	1	1	9	1	1	1	2	2	2	3	1	1	9	9	1	1	9	2	2	1	1	2	1
2	211024	2	6	10班	2014-11-19	4	2	2	2	2	1	1	5	3	1	2	2	3	3	1	2	1	2	1	1	2	1	1	1	1	2	1
2	211025	2	6	10班	2014-11-19	4	2	3	1	3	1	2	2	1	1	3	4	3	3	1	2	1	2	1	1	9	9	1	1	1	2	1
2	211026	2	6	10班	2014-11-19	3	2	2	2	4			4	2	1	3	4	3	3	1	2	1	2	1	1	9	9	1	1	1	2	1
2	211027	2	6	10班	2014-11-19	3	2	1	1	1	1	9	2	3	2	3	4	2	1		2	1	2	1	2	2	1	9	1	1	2	1
2	211028	2	6	10班	2014-11-19	3	1	5	5	1	1	2	1	1	1	2	3	3	1		2	1	2	1	1	9	2	9	1	1	2	1
2	211049	1	6	10班	2014-11-19	4	2	2	2	1	1	9	5	5	5	3	1	3	3	4	2	1	2	1	1	9	9	9	1	1	2	1
2	211050	1	6	10班	2014-11-19	3	1	1	1	1	1	9	1	1	1	1	1	3	3	4	2	1	2	1	1	2	2	9	1	1	2	1
2	211051	1	6	10班	2014-11-19	3	2	2	2	1	1	9	5	2	5	2	3	3	1		2	1	9	9	1	2	9	9	1	9	2	1
2	211052	1	6	10班	2014-11-19	3	1	2	2	2	1	2	2	3	4	2	3	3	1		2	1	2	1	2	2	2	2	1	1	2	1
2	211053	1	6	10班	2014-11-19	4	1	6	5	1	1	9	4	4	1	2	2	3	3	1	2	1	2	2	9	9	2	1	1	2	2	1
2	211054	1	6	10班	2014-11-19	3	1	6	6	1	1	1	2	1	4	2	5	2	3	4	2	1	2	1	1	2	9	1	1	1	2	1
2	211055	1	6	10班	2014-11-19	4	2	1	1	2	1	9	4	5	1	3	4	1	1		2	1	9	9	1	9	9	9	1	1	2	1
2	211056	1	6	10班	2014-11-19	4	1	3	3	2	1	9	5	2	1	2	3	3	1		2	1	9	9	1	2	9	9	1	9	2	1
2	211057	1	6	10班	2014-11-19	4	2	3	2	1	1	2	2	6	1	3	3	3	2		2	1	9	1	1	9	9	9	1	1	2	1
2	211058	1	6	10班	2014-11-19	3	2	3	2	2	1	1	1	3	5	2	3	2	3	2	2	1	9	1	1	2	9	9	1	1	2	1
2	211059	1	6	10班	2014-11-19	4	1	1	2	3	1	9	5	5	5	3	3	3	1		2	1	2	1	1	9	9	9	1	9	2	1
2	211060	1	6	10班	2014-11-19	4	2	2	1	4			4	1	1	3	3	3	2		2	1	9	1	1	9	9	9	1	1	2	1
2	211061	1	6	10班	2014-11-19	4	2	4	2	2	1	2	2	2	1	2	3	3	1		1	9	9	1	9	9	9	9	1	1	2	1
2	211062	1	6	10班	2014-11-19	4	2	3	3	2	1	1	2	4	1	3	3	3	1		2	1	2	1	1	2	1	1	1	1	2	1
2	211063	1	6	10班	2014-11-19	3	2	2	4	4			4	5	3	1	4	3	2		2	2	2	1	1	9	1	1	1	1	2	1
2	211064	1	6	10班	2014-11-19	3	2	2	2	2	1	1	5	4	3	2	2	2	2		1	2	2	1	1	1	2	1	1	1	1	1
2	211065	1	6	10班	2014-11-19	3	2	3	4	1	1	1	4	4	4	1	4	3	2		2	2	2	1	1	9	1	1	1	1	2	1
2	211066	1	6	10班	2014-11-19	4	2	3	3	2	1	2	4	5	1	1	2	3	1		2	1	2	1	1	2	2	9	1	2	2	1
2	211067	1	6	10班	2014-11-19	4	2	3	4	3	1	9	1	2	1	3	4	2	1		2	1	2	1	1	2	1	2	1	1	2	1
2	211068	1	6	10班	2014-11-19	3	1	2	2	2	1	9	1	2	1	3	3	2	1		2	9	9	9	2	9	9	9	1	1	2	1
2	211069	1	6	10班	2014-11-19	3	2	3	2	2	1	9	4	5	4	1	2	2	2		1	1	9	9	2	9	2	2	1	1	2	1
2	211111	2	6	11班	2014-11-19	4	2	3	3	1	1	1	2	2	3	2	4	2	3	2	2	2	2	1	1	2	9	1	1	1	2	1
2	211112	2	6	11班	2014-11-19	3	2	3	2	2	1	1	1	3	5	1	2	2	1		9	1	2	1	1	2	2	2	1	1	2	1
2	211113	2	6	11班	2014-11-19	4	2	2	2	2	1	2	5	4	4	3	3	2	1		2	1	2	1	1	9	9	9	1	1	1	1
2	211114	2	6	11班	2014-11-19	3	2	2	2	2	1	9	1	1	1	1	4	3	1		2	1	2	1	1	2	9	1	1	1	2	1
2	211115	2	6	11班	2014-11-19	3	2	5	5	2	1	1	2	2	4	1	2	2	3	2	2	1	2	1	1	2	9	1	1	1	2	1
2	211116	2	6	11班	2014-11-19	4	2	2	2	2	1	2	3	2	1	3	4	1	3	2	2	1	2	1	1	1	1	1	1	1	2	1
2	211117	2	6	11班	2014-11-19	3	1	4	5	1	1	2	5	4	5	3	4	3	3	1	2	1	2	1	1	2	1	1	1	1	2	1
2	211118	2	6	11班	2014-11-19	4	2	3	1	2	1	9	3	4	3	3	3	2	2		1	1	2	1	1	9	1	1	1	1	2	1
2	211119	2	6	11班	2014-11-19	3	1	5	3	2	1	1	6	1	6	1	3	2	1		2	1	2	1	1	2	9	9	1	9	2	1
2	211120	2	6	11班	2014-11-19	3	2	2	2	1	1	1	3	2	5	3	2	2	3	1	2	1	1	1	1	2	2	1	1	1	2	1
2	211121	2	6	11班	2014-11-19	3	1	5	6	2	1	2	1	1	1	4	2	3	1		2	1	2	1	1	2	1	1	1	1	2	1
2	211122	2	6	11班	2014-11-19	4	2	2	2	2	1	2	4	1	1	2	4	2	1		1	1	1	2	1	1	9	2	1	1	2	1
2	211123	2	6	11班	2014-11-19	3	2	4	2	1	1	2	1	1	2	3	3	2	3	2	2	1	2	9	1	9	9	9	1	1	2	1
2	211124	2	6	11班	2014-11-19	3	1	5	6	1	1	1	4	4	3	1	4	2	1		2	1	2	9	1	1	1	9	1	1	2	1
2	211125	2	6	11班	2014-11-19	4	1	6	5	1	1	1	2	2	6	2	3	3	1		2	1	9	9	9	9	9	9	1	1	2	1
2	211126	2	6	11班	2014-11-19	4	1	6	4	2	1	2	1	1	1	2	3	2	3	2	2	1	2	1	1	2	2	2	1	1	2	1
2	211127	2	6	11班	2014-11-19	4	2	3	4	2	1	2	3	2	2	2	3	3	1		2	1	9	9	9	9	9	9	1	1	2	1
2	211128	2	6	11班	2014-11-19	3	1	6	6	1	1	9	2	1	1	3	5	1	2		2	9	9	1	1	9	1	9	1	1	2	1
2	211129	2	6	11班	2014-11-19	3	1	6	6	1	1	9	1	1	1	2	3	3	1		2	1	2	9	1	9	1	9	1	1	2	1
2	211130	2	6	11班	2014-11-19	4	2	3	3	2	1	2	3	3	1	1	3	3	1		2	1	2	1	1	2	2	1	1	1	2	1
2	211131	2	6	11班	2014-11-19	4	2	2	2	2	1	9	5	1	1	4	3	3	1		9	1	9	1	1	9	9	9	1	1	2	1
2	211132	2	6	11班	2014-11-19	3	1	6	5	2	1	9	1	1	4	2	3	3	1		2	1	9	9	9	9	9	9	1	1	2	1
2	211142	1	6	11班	2014-11-19	4	1	6	3	1	1	1	1	2	5	2	3	2	3	2	2	1	9	1	9	9	9	1	1	1	2	1
2	211159	1	6	11班	2014-11-19	3	1	3	4	2	1	1	4	4	5	2	2	3	1		1	1	9	1	1	2	9	9	1	1	2	1
2	211160	1	6	11班	2014-11-19	4	2	5	5	2	1	9	2	3	3	2	3	3	1		2	1	2	1	1	9	9	1	1	1	2	1
2	211161	1	6	11班	2014-11-19	3	2	1	1	2	1	9	1	4	1	3	4	3	1		2	1	9	1	1	9	9	9	1	9	2	1
2	211162	1	6	11班	2014-11-19	4	2	1	1	2	1	2	1	1	1	1	2	2	1		1	9	9	9	1	9	9	9	1	9	9	1
2	211163	1	6	11班	2014-11-19	4	2	2	2	1	1	1	6	6	6	2	2	3	2		2	1	2	9	1	2	9	9	1	1	2	1
2	211164	1	6	11班	2014-11-19	3	2	2	2	2	1	2	4	2	1	2	5	2	3	2	2	1	9	1	1	1	9	9	1	1	2	1
2	211165	1	6	11班	2014-11-19	3	1	3	2	2	1	1	5	3	4	3	3	3	2		2	9	9	9	1	9	9	9	1	9	9	1
2	211166	1	6	11班	2014-11-19	4	2	3	3	2	2	2	5	5	5	3	2	3	3	2	2	1	2	1	1	9	9	9	1	1	2	1
2	211167	1	6	11班	2014-11-19	3	1	6	6	1	1	1	4	1	4	3	4	2	3	2	2	1	2	1	1	2	1	1	1	1	2	1
2	211168	1	6	11班	2014-11-19	4	1	2	2	2	1	2	6	5	1	1	4	4	3	5	2	1	2	1	1	1	2	1	1	1	2	1
2	211169	1	6	11班	2014-11-19	3	1	3	2	3	1	9	5	3	1	3	3	3	1		2	1	2	9	1	2	9	9	1	1	2	1
2	211170	1	6	11班	2014-11-19	3	2	3	3	1	1	2	4	4	2	2	4	2	3	1	2	1	2	9	2	1	2	9	1	1	2	1
2	211215	2	6	12班	2014-11-20	3	2	2	2	1	1	9	2	2	4	3	3	3	1		9	9	9	9	1	9	9	9	1	1	2	1
2	211216	2	6	12班	2014-11-20	4	1	6	6	1	1	9	4	2	1	3	4	3	3	1	2	1	2	1	1	9	9	9	1	1	2	1
2	211217	2	6	12班	2014-11-20	4	1	6	4	1	1	2	3	3	3	2	4	3	1		2	1	9	1	1	1	1	9	1	1	2	1
2	211218	2	6	12班	2014-11-20	4	1	5	5	2	1	9	1	1	1	4	4	4	1		1	1	9	1	1	9	9	9	1	1	1	1
2	211219	2	6	12班	2014-11-20	4	1	1	1	2	1	9	4	3	1	3	3	2	2		2	1	2	9	1	9	9	2	1	1	2	1
2	211220	2	6	12班	2014-11-20	4	2	2	2	1	1	1	2	1	5	3	4	3	1		2	1	2	1	1	2	1	1	1	1	2	1
2	211221	2	6	12班	2014-11-20	3	2	6	2	2	1	9	1	1	1	2	1	3	1		2	1	2	2	1	2	9	9	1	1	2	1
2	211222	2	6	12班	2014-11-20	3	2	1	1	2	1	2	5	1	1	2	3	3	1		2	1	2	2	1	1	9	9	1	1	2	1
2	211223	2	6	12班	2014-11-20	4	1	5	3	2	1	2	4	3	5	2	3	2	3	2	2	1	1	1	1	1	2	9	1	1	2	1
2	211224	2	6	12班	2014-11-20	4	1	6	6	1	1	1	4	2	2	2	2	2	3	4	2	1	2	1	2	2	2	1	1	1	2	1
2	211225	2	6	12班	2014-11-20	4	1	3	3	2	1	9	2	2	2	3	3	4	1		1	1	1	1	1	9	1	1	1	1	1	1
2	211226	2	6	12班	2014-11-20	4	2	5	5	1	1	1	3	3	3	3	3	4	1		1	1	1	1	1	1	1	1	1	1	1	1
2	211227	2	6	12班	2014-11-20	3	1	4	2	1	1	9	3	5	1	2	3	1	2		2	1	2	1	1	9	9	9	1	1	2	1
2	211228	2	6	12班	2014-11-20	3	2	5	5	2	1	1	3	3	4	3	2	3	1		2	1	1	9	1	2	2	1	1	1	2	1
2	211229	2	6	12班	2014-11-20	4	1	2	4	2	1	2	5	4	4	1	3	2	1		2	1	2	1	1	2	9	2	1	1	2	1
2	211253	1	6	12班	2014-11-20	3	1	2	2	2	1	9	1	1	1	3	3	2	1		1	9	2	1	1	9	9	9	1	1	2	1
2	211254	1	6	12班	2014-11-20	3	2	4	2	1	1	9	1	1	1	1	4	2	1		9	1	2	1	1	9	2	1	1	1	2	1
2	211255	1	6	12班	2014-11-20	3	2	3	2	2	1	2	2	2	1	3	3	3	1		2	1	2	1	1	9	1	1	1	9	2	1
2	211256	1	6	12班	2014-11-20	3	1	5	5	2	1	1	2	2	1	1	2	3	2		2	1	2	1	1	2	9	9	1	1	2	1
2	211257	1	6	12班	2014-11-20	3	2	2	1	1	1	1	2	1	1	3	1	3	1		2	1	2	1	1	2	2	9	1	1	2	1
2	211258	1	6	12班	2014-11-20	3	2	3	2	2	1	1	3	2	1	3	3	3	3	1	2	1	1	1	2	2	2	1	1	1	2	1
2	211259	1	6	12班	2014-11-20	4	1	3	3	2	1	1	6	5	2	2	4	2	3	3	2	1	2	1	1	2	9	1	1	1	2	1
2	211260	1	6	12班	2014-11-20	4	1	2	2	2	1	9	1	1	1	3	3	4	1		2	1	9	1	1	9	9	9	1	1	1	1
2	211261	1	6	12班	2014-11-20	3	1	2	3	2	1	9	2	2	2	3	3	4	3	2	2	1	9	9	1	9	9	9	1	9	2	1
2	211262	1	6	12班	2014-11-20	3	1	2	2	1	1	9	3	3	3	3	4	2	2		9	1	2	1	1	9	9	1	1	1	2	1
2	211263	1	6	12班	2014-11-20	4	1	2	3	3	1	9	2	4	1	2	2	3	1		2	1	2	1	2	1	2	1	1	1	2	1
2	211264	1	6	12班	2014-11-20	3	2	4	4	1	1	1	5	1	5	2	3	2	1		2	1	2	1	1	1	2	9	1	1	2	1
2	211265	1	6	12班	2014-11-20	3	1	2	1	2	1	9	1	2	1	3	3	4	1		1	1	2	1	1	9	9	9	1	1	1	1
2	211266	1	6	12班	2014-11-20	4	2	2	1	2	1	2	1	1	5	3	3	2	1		2	1	2	9	9	9	1	1	1	1	2	1
2	211268	1	6	12班	2014-11-20	3	2	6	3	2	1	1	4	4	4	2	3	2	1		2	1	2	9	1	9	1	1	1	1	2	1
2	211318	2	6	13班	2014-11-19	3	1	2	4	2	1	9	1	1	1	3	3	3	3	1	1	1	2	1	1	1	1	1	1	1	2	1
2	211319	2	6	13班	2014-11-19	3	2	4	3	2	1	9	1	1	1	3	3	2	3	2	9	9	9	9	9	9	9	9	1	1	2	1
2	211320	2	6	13班	2014-11-19	3	1	1	1	2	1	9	2	1	2	2	5	3	3	1	2	9	2	1	2	9	9	9	1	1	2	1
2	211321	2	6	13班	2014-11-19	3	2	1	4	2	1	2	2	1	1	3	4	3	3	2	9	9	2	1	1	2	9	9	1	1	2	1
2	211322	2	6	13班	2014-11-19	3	1	5	6	2	1	2	3	4	3	3	4	2	3	2	2	1	2	1	1	2	9	9	1	1	2	1
2	211323	2	6	13班	2014-11-19	3	1	6	6	1	1	1	1	4	1	3	4	1	3	2	2	1	2	1	1	9	2	9	1	1	2	1
2	211324	2	6	13班	2014-11-19	3	2	3	1	1	1	9	4	4	1	2	4	2	3	4	2	1	2	1	2	9	1	9	1	1	2	1
2	211325	2	6	13班	2014-11-19	3	1	3	4	2	1	2	2	1	3	3	4	3	1		2	1	2	1	2	2	9	1	1	1	2	1
2	211326	2	6	13班	2014-11-19	3	2	2	2	1	1	2	3	2	2	3	5	3	2		9	1	9	1	1	9	2	1	1	1	2	1
2	211327	2	6	13班	2014-11-19	3	1	6	6	1	1	1	5	5	5	2	3	2	3	2	2	1	2	9	1	2	2	2	1	1	2	1
2	211328	2	6	13班	2014-11-19	3	1	2	2	1	1	2	3	3	5	3	3	2	3	2	2	1	2	1	1	2	1	1	1	1	2	1
2	211329	2	6	13班	2014-11-19	3	1	2	2	1	1	2	4	3	2	3	3	2	2		2	1	9	1	1	9	9	9	1	1	2	1
2	211330	2	6	13班	2014-11-19	3	2	3	3	1	1	1	3	3	5	3	4	2	3	2	2	1	2	1	1	1	2	9	1	1	2	1
2	211331	2	6	13班	2014-11-19	3	2	2	2	3	1	2	5	3	4	2	3	2	3	1	2	1	2	9	2	1	2	2	1	1	2	1
2	211332	2	6	13班	2014-11-19	3	2	5	3	1	1	9	2	1	1	3	5	1	1		2	1	1	1	1	9	1	9	1	1	2	1
2	211333	2	6	13班	2014-11-19	3	2	5	3	2	1	2	2	3	4	2	2	3	1		2	1	2	1	1	2	1	9	1	1	2	1
2	211334	2	6	13班	2014-11-19	3	2	2	2	1	1	1	4	1	4	1	3	2	3	2	2	1	2	1	1	9	9	9	1	1	2	1
2	211335	2	6	13班	2014-11-19	3	1	2	2	3	1	2	2	2	1	3	4	2	2		2	1	1	1	1	2	1	1	1	1	2	1
2	211356	1	6	13班	2014-11-19	4	2	5	5	2	1	9	1	3	3	2	3	2	3	2	2	1	2	1	1	2	9	1	1	1	2	1
2	211357	1	6	13班	2014-11-19	4	2	1	2	2	1	9	1	1	3	1	3	2	1		2	2	2	1	1	9	9	9	1	1	2	1
2	211358	1	6	13班	2014-11-19	4	2	9	2	2	1	2	2	1	1	3	3	2	2		2	1	2	1	1	9	9	9	1	1	2	1
2	211359	1	6	13班	2014-11-19	4	1	5	5	2	1	9	4	1	5	2	3	2	3	3	2	1	2	1	1	9	1	9	1	1	2	1
2	211360	1	6	13班	2014-11-19	4	2	2	2	2	1	9	1	3	5	1	3	2	2		2	1	2	1	1	9	9	2	1	1	2	1
2	211361	1	6	13班	2014-11-19	4	2	2	2	1	1	9	3	2	1	3	4	2	3	2	2	1	2	1	1	2	9	9	1	1	2	1
2	211362	1	6	13班	2014-11-19	4	2	5	3	1	1	9	4	2	4	3	3	3	1		2	1	1	1	1	2	9	9	1	1	2	1
2	211363	1	6	13班	2014-11-19	4	1	3	3	1	1	9	4	3	2	3	3	2	1		2	1	9	1	1	9	9	1	1	1	2	1
2	211364	1	6	13班	2014-11-19	4	2	2	2	2	1	9	2	1	5	2	2	3	1		2	1	2	9	1	9	2	9	1	9	2	1
2	211365	1	6	13班	2014-11-19	4	2	2	2	3	1	9	4	1	3	3	5	2	1		2	9	9	9	2	1	9	1	1	2	2	1
2	211366	1	6	13班	2014-11-19	4	2	6	2	2	1	9	2	2	1	1	3	2	3	1	2	1	2	1	1	2	1	1	1	1	2	1
2	211367	1	6	13班	2014-11-19	4	1	3	2	1	1	9	4	3	5	1	2	2	3	99	2	1	2	1	1	2	2	1	1	1	2	1
2	211368	1	6	13班	2014-11-19	4	2	2	2	2	2	2	1	2	2	3	3	4	1		2	1	1	1	2	2	1	1	1	1	2	1
2	211369	1	6	13班	2014-11-19	4	1	2	2	2	1	9	3	1	1	3	3	3	1		2	1	2	1	1	2	2	1	1	1	2	1
2	220107	2	6	1班	2014-11-10	4	1	2	3	1	1	9	1	1	1	1	3	2	1		2	9	9	9	9	9	9	9	1	9	9	1
2	220112	2	6	1班	2014-11-10	4	2	2	1	2	1	1	6	6	6	2	2	3	2		2	2	1	1	1	2	2	9	1	1	2	1
2	220115	1	6	1班	2014-11-10	4	1	2	9	2	1	9	5	2	6	2	2	3	1		2	9	2	1	1	9	1	2	1	1	2	1
2	220121	2	6	1班	2014-11-10	4	2	3	2	1	1	1	3	4	3	3	3	2	1		1	1	9	9	1	2	2	9	1	1	2	1
2	220125	2	6	1班	2014-11-10	4	2	2	1	1	1	1	2	2	1	2	2	2	3	2	2	1	2	9	1	2	9	9	1	1	2	1
2	220126	2	6	1班	2014-11-10	4	2	3	1	3	1	9	3	3	1	2	3	2	3	2	2	1	2	1	1	9	9	9	1	1	2	1
2	220128	1	6	1班	2014-11-10	4	2	3	3	1	1	9	1	1	1	1	3	2	1		2	9	9	9	9	9	9	9	1	9	9	1
2	220129	2	6	1班	2014-11-10	4	1	3	2	1	1	1	3	4	3	3	3	2	1		1	1	9	9	1	2	2	9	1	1	2	1
2	220134	2	6	1班	2014-11-10	4	2	6	5	1	1	1	2	2	1	3	4	2	3	4	2	1	1	9	1	9	9	9	1	1	2	1
2	220135	2	6	1班	2014-11-10	4	2	3	4	2	1	1	2	4	1	3	3	3	1		2	1	2	1	1	2	9	9	1	1	2	1
2	220136	1	6	1班	2014-11-10	3	2	3	2	2	1	9	5	5	4	3	3	2	3	2	2	1	9	9	1	9	2	9	1	1	2	1
2	220138	2	6	1班	2014-11-10	3	2	4	4	2	1	1	5	2	1	2	3	2	1		9	2	9	9	9	9	9	9	1	1	2	1
2	220141	2	6	1班	2014-11-10	3	1	2	2	1	1	9	2	1	4	3	3	2	3	2	2	1	2	1	1	1	2	2	1	1	1	1
2	220142	2	6	1班	2014-11-10	3	2	1	1	3	1	9	1	1	1	2	2	2	1		2	1	2	1	1	1	2	2	1	1	1	1
2	220144	2	6	1班	2014-11-10	3	2	2	2	3	1	2	5	3	4	2	3	2	3	1	2	1	2	9	2	1	2	2	1	1	2	1
2	220146	1	6	1班	2014-11-10	3	2	3	1	1	1	9	4	4	1	2	4	2	3	4	2	1	2	1	2	9	1	9	1	1	2	1
2	220149	2	6	1班	2014-11-10	3	2	4	3	1	1	9	1	1	1	1	3	2	1		2	9	9	9	9	9	9	9	1	9	9	1
2	220150	2	6	1班	2014-11-10	3	1	2	9	2	1	9	5	2	6	2	2	3	1		2	9	2	1	1	9	1	2	1	1	2	1
2	220151	1	6	1班	2014-11-10	3	1	3	3	1	1	9	4	3	2	3	3	2	1		2	1	9	1	1	9	9	1	1	1	2	1
2	220152	1	6	1班	2014-11-10	3	2	2	2	2	1	9	5	4	5	2	3	2	3	2	2	1	1	1	1	1	2	2	1	1	2	1
2	220153	2	6	1班	2014-11-10	3	2	3	1	3	1	9	3	3	1	2	3	2	3	2	2	1	2	1	1	9	9	9	1	1	2	1
2	220159	2	6	1班	2014-11-10	3	1	2	4	3	2	2	3	1	5	3	3	2	1		2	1	9	1	1	1	1	1	1	1	2	1
2	220161	2	6	1班	2014-11-10	3	1	2	2	2	1	9	2	4	1	2	3	2	1		9	9	9	9	1	9	9	9	1	9	2	1
2	220168	2	6	1班	2014-11-10	4	2	2	1	2	1	1	1	3	1	3	4	2	1		2	1	2	1	1	2	9	9	1	1	2	1
2	220201	1	6	2班	2014-11-10	4	1	6	6	3	1	2	3	3	4	3	2	3	3	1	2	1	2	1	1	2	1	1	1	1	2	1
2	220202	2	6	2班	2014-11-10	3	2	2	2	1	1	1	2	2	3	3	4	2	3	2	2	1	2	9	1	9	9	9	1	1	2	1
2	220205	1	6	2班	2014-11-10	3	1	2	4	2	1	9	5	5	3	3	3	2	2		9	9	9	1	1	9	9	9	1	1	2	1
2	220206	1	6	2班	2014-11-10	3	2	2	2	1	1	2	3	1	99	1	3	1	3	1	2	1	2	1	1	2	9	9	1	1	2	1
2	220207	1	6	2班	2014-11-10	3	2	2	2	2	1	1	1	1	1	2	3	3	1		2	1	2	1	1	9	9	9	1	1	2	1
2	220208	2	6	2班	2014-11-10	4	1	6	6	1	1	9	3	1	3	3	3	2	1		2	1	2	1	1	2	9	1	1	1	2	1
2	220209	1	6	2班	2014-11-10	4	2	2	1	2	1	1	1	3	1	3	4	2	1		2	1	2	1	1	2	9	9	1	1	2	1
2	220211	1	6	2班	2014-11-10	3	2	3	2	1	1	2	2	2	1	3	4	3	1		2	1	2	1	1	2	2	1	1	1	2	1
2	220212	2	6	2班	2014-11-10	3	2	3	2	1	1	2	2	3	2	3	3	2	1		2	1	1	2	1	1	1	1	1	1	2	1
2	220213	1	6	2班	2014-11-10	4	2	2	2	2	1	1	4	4	1	2	3	2	2		2	1	2	1	1	2	9	9	1	9	2	1
2	220215	2	6	2班	2014-11-10	4	2	2	2	2	1	9	3	5	2	3	3	3	1		2	1	2	9	1	9	9	9	1	1	2	1
2	220217	2	6	2班	2014-11-10	4	2	1	1	2	1	9	1	2	1	3	3	2	1		9	9	2	9	9	9	9	9	1	1	2	1
2	220219	2	6	2班	2014-11-10	3	1	3	2	1	1	1	4	2	4	3	3	2	3	1	2	1	2	1	1	9	9	9	1	1	2	1
2	220220	2	6	2班	2014-11-10	3	1	3	2	2	1	9	3	1	1	3	3	3	1		2	1	2	1	1	2	2	1	1	1	2	1
2	220221	2	6	2班	2014-11-10	3	1	5	2	2	1	9	6	5	6	3	4	2	1		2	1	2	1	1	2	2	1	1	1	2	1
2	220222	1	6	2班	2014-11-10	4	1	1	1	2	1	9	6	4	1	3	3	3	3	1	9	1	2	1	1	2	2	1	1	1	2	2
2	220223	2	6	2班	2014-11-10	4	1	1	1	1	1	9	1	1	1	1	3	2	1		2	9	9	9	9	9	9	9	1	9	9	1
2	220224	2	6	2班	2014-11-10	4	1	2	2	2	1	9	1	2	5	1	4	3	1		2	1	2	9	1	9	1	2	1	1	2	1
2	220225	1	6	2班	2014-11-10	4	2	1	1	2	1	9	4	4	4	3	4	4	2		1	1	1	9	2	9	9	9	1	1	2	1
2	220227	2	6	2班	2014-11-10	4	2	6	5	1	1	1	2	2	1	3	4	2	3	4	2	1	1	9	1	9	9	9	1	1	2	1
2	220229	1	6	2班	2014-11-10	3	2	2	1	2	1	9	2	1	1	3	2	3	1		2	1	2	2	1	9	9	9	1	9	2	1
2	220230	2	6	2班	2014-11-10	3	2	3	3	1	1	2	4	2	4	2	3	2	3	1	2	1	2	1	1	9	9	9	1	1	2	1
2	220237	2	6	2班	2014-11-10	4	2	3	5	1	1	1	5	5	5	1	2	2	2		2	1	1	1	1	2	1	1	1	1	2	1
2	220242	2	6	2班	2014-11-10	3	2	1	1	2	1	9	2	2	1	3	3	2	1		9	9	9	9	9	9	9	9	1	1	1	1
2	220245	2	6	2班	2014-11-10	3	2	2	1	1	1	1	2	2	1	2	2	2	3	2	2	1	2	9	1	2	9	9	1	1	2	1
2	220250	2	6	2班	2014-11-10	3	2	2	2	1	1	9	3	3	3	3	1	1	3	1	2	1	1	1	1	1	2	1	1	1	2	1
2	220251	2	6	2班	2014-11-10	3	2	1	2	1	1	1	1	1	1	1	1	4	2		9	9	9	9	9	9	9	9	1	1	2	1
2	220252	1	6	2班	2014-11-10	4	2	3	3	1	1	2	1	1	5	3	2	3	1		2	9	1	9	1	2	9	9	1	1	2	1
2	220254	2	6	2班	2014-11-10	4	2	1	1	1	1	9	1	1	1	3	2	3	1		9	9	2	9	9	9	2	9	1	9	2	1
2	220258	2	6	2班	2014-11-10	3	2	2	1	1	1	1	5	3	2	1	3	3	3	3	1	1	2	9	1	2	9	9	1	1	2	1
2	220262	1	6	2班	2014-11-10	4	1	1	2	1	1	1	5	4	1	2	2	3	3	1	2	1	1	1	1	2	2	1	1	1	2	1
2	220263	1	6	2班	2014-11-10	3	1	2	2	1	1	9	1	1	1	3	3	2	1		2	1	2	2	1	9	2	1	1	1	2	1
2	220268	2	6	2班	2014-11-10	3	2	2	4	2	1	9	3	1	1	2	4	2	3	2	2	1	1	1	1	1	1	2	1	1	2	1
2	220269	2	6	2班	2014-11-10	4	1	5	5	3	1	9	6	4	6	3	4	1	3	2	2	1	2	1	1	9	9	1	1	9	2	1
2	220303	1	6	3班	2014-11-10	3	1	1	2	1	1	1	1	1	1	2	2	3	1		2	1	2	1	1	2	2	9	1	1	2	1
2	220304	1	6	3班	2014-11-10	3	2	3	1	1	1	9	4	4	1	2	4	2	3	4	2	1	2	1	2	9	1	9	1	1	2	1
2	220306	2	6	3班	2014-11-10	3	2	4	4	2	1	2	5	1	1	1	2	2	3	1	1	1	2	1	2	9	9	1	1	1	2	2
2	220308	2	6	3班	2014-11-10	3	2	2	2	1	1	2	1	1	1	1	3	1	2		2	1	1	1	1	1	1	1	1	1	2	1
2	220311	2	6	3班	2014-11-10	3	2	1	1	2	1	2	2	1	1	2	2	2	3	2	2	1	2	1	1	1	2	1	1	1	2	1
2	220313	1	6	3班	2014-11-10	3	2	2	2	1	1	9	5	1	2	2	4	2	3	3	2	1	2	1	1	9	9	9	1	1	2	1
2	220314	2	6	3班	2014-11-10	3	1	1	1	1	1	9	5	1	2	2	3	3	1		2	1	2	1	1	9	9	9	1	1	9	1
2	220316	1	6	3班	2014-11-10	3	1	3	3	1	1	1	5	2	4	2	2	3	1		2	1	2	1	1	2	9	1	1	1	2	1
2	220319	1	6	3班	2014-11-10	3	1	2	1	1	1	9	2	2	1	1	1	3	3	1	2	1	1	1	1	1	2	1	1	1	2	1
2	220323	1	6	3班	2014-11-10	3	2	1	2	2	1	9	6	1	1	3	3	2	3	2	2	1	2	1	1	1	9	2	1	1	2	1
2	220324	1	6	3班	2014-11-10	3	2	3	1	3	1	9	3	3	1	2	3	2	3	2	2	1	2	1	1	9	9	9	1	1	2	1
2	220327	1	6	3班	2014-11-10	3	2	1	1	1	1	9	1	1	1	3	3	2	1		1	1	9	1	1	2	2	9	1	1	2	1
2	220336	2	6	3班	2014-11-10	4	2	1	1	2	1	9	3	1	2	3	3	2	1		9	1	9	1	1	9	9	9	1	1	2	1
2	220337	2	6	3班	2014-11-10	4	2	1	2	2	1	1	1	1	3	3	3	2	3	2	2	1	2	1	1	2	9	9	1	9	2	1
2	220343	2	6	3班	2014-11-10	4	1	3	3	2	1	2	1	2	5	1	2	2	3	1	2	1	2	1	1	2	2	9	1	1	2	1
2	220347	2	6	3班	2014-11-10	4	2	1	1	1	1	1	3	2	2	3	2	2	1		1	2	1	1	1	9	9	1	1	1	1	1
2	220349	2	6	3班	2014-11-10	4	2	2	2	3	1	9	3	3	1	3	3	2	3	2	2	1	9	9	9	9	1	1	1	1	2	1
2	220350	2	6	3班	2014-11-10	4	1	5	5	2	1	1	5	2	2	3	4	3	1		2	1	2	1	1	2	1	9	1	1	2	1
2	220352	2	6	3班	2014-11-10	4	2	2	1	1	1	9	1	1	1	3	1	3	3	4	2	9	9	1	1	1	9	9	1	1	2	1
2	220359	1	6	3班	2014-11-10	4	2	2	1	3	2	9	6	4	3	2	2	3	1		9	1	2	1	1	2	2	1	1	1	1	1
2	220360	2	6	3班	2014-11-10	4	1	2	2	2	1	9	6	1	4	5	5	1	3	2	1	9	2	1	1	2	1	1	1	1	2	1
2	220361	1	6	3班	2014-11-10	4	2	9	9	1	1	9	6	1	1	3	4	4	3	5	2	1	9	9	9	9	9	9	2	2	2	2
2	220363	2	6	3班	2014-11-10	4	2	3	2	4			4	4	1	2	4	2	1		9	1	2	1	1	9	9	9	1	1	2	1
2	220438	1	6	4班	2014-11-10	4	2	9	9	2	1	9	5	5	3	3	3	2	2		9	9	9	1	1	9	9	9	1	1	2	1
2	220443	1	6	4班	2014-11-10	4	2	1	1	2	1	2	1	1	1	3	3	2	2		9	1	9	1	1	1	9	9	1	9	2	9
2	220444	1	6	4班	2014-11-10	4	2	2	2	1	1	9	4	1	1	3	3	2	1		2	1	2	1	1	2	9	1	1	1	2	1
2	220446	1	6	4班	2014-11-10	4	2	3	3	2	1	2	3	3	5	1	4	3	1		9	9	9	9	9	9	9	9	1	1	2	1
2	220447	2	6	4班	2014-11-10	4	2	3	1	2	1	1	1	3	1	3	4	2	1		2	1	2	1	1	2	9	9	1	1	2	1
2	220449	2	6	4班	2014-11-10	4	2	2	3	1	1	2	1	1	5	1	3	3	2		1	1	9	2	1	2	9	1	1	9	2	1
2	220452	1	6	4班	2014-11-10	4	2	1	1	4			5	1	5	2	5	2	1		2	1	2	1	1	1	1	1	1	1	2	1
2	220453	2	6	4班	2014-11-10	4	2	3	2	1	1	1	2	4	1	3	3	3	1		2	1	2	1	1	2	9	9	1	1	2	1
2	220454	2	6	4班	2014-11-10	4	2	4	3	2	1	9	3	3	1	1	1	3	1		2	1	9	1	1	1	9	1	1	1	2	1
2	220455	1	6	4班	2014-11-10	4	1	2	2	1	1	9	1	2	4	3	4	2	2		2	1	9	1	1	1	9	1	1	1	2	1
2	220457	1	6	4班	2014-11-10	4	1	1	1	2	1	9	4	1	1	3	4	2	3	2	2	1	1	1	1	1	9	1	1	1	2	1
2	220459	2	6	4班	2014-11-10	4	2	2	5	1	1	2	1	1	1	2	3	2	1		2	1	2	1	1	2	9	1	1	1	2	1
2	220460	2	6	4班	2014-11-10	4	2	3	3	1	1	1	3	2	2	2	3	2	2		2	1	2	1	1	2	2	1	1	1	2	1
2	220461	2	6	4班	2014-11-10	4	2	6	3	1	1	9	2	2	1	1	3	3	3	4	2	9	9	9	9	9	9	9	1	1	2	1
2	220463	1	6	4班	2014-11-10	4	2	2	2	1	1	9	5	4	2	2	2	2	2		2	1	2	1	1	2	9	9	1	1	2	1
2	220464	1	6	4班	2014-11-10	4	2	1	1	2	1	2	4	4	1	3	4	2	3	4	2	9	9	9	9	9	9	9	1	2	2	1
2	220468	1	6	4班	2014-11-10	4	2	2	9	2	1	9	5	2	6	2	2	3	1		2	9	2	1	1	9	1	2	1	1	2	1
2	230104	1	6	1班	2014-11-11	3	1	2	2	2	1	9	3	4	1	2	3	2	1		9	9	9	1	9	9	2	9	1	1	2	1
2	230105	1	6	1班	2014-11-11	4	2	3	2	1	1	9	1	1	1	1	1	3	3	1	2	1	2	1	1	9	9	9	1	1	2	1
2	230106	1	6	1班	2014-11-11	4	2	4	2	2	1	9	2	2	4	3	3	2	2		2	1	2	1	1	9	1	1	1	1	2	1
[truncated: 2,937 more rows]
